# Supplementary material for: Antagonism of the Azoles to Olorofim and Cross-Resistance Are Governed by Linked Transcriptional Networks in Aspergillus fumigatus
Source: mBio. 2022 Oct 26;13(6):e02215-22. doi: 10.1128/mbio.02215-22 (PMC9765627; doi:10.1128/mbio.02215-22)
Supplement: DATA SET S1 [file mbio.02215-22-s0002.xlsx]

## Sheet: DESeq2 Output
Gene stable ID	Order	Transcript stable ID	scaffold name	Gene start (bp)	Gene end (bp)	Strand	Gene description	Gene type	Raw counts	gene_id	SH1_WT_MIC_rep1	SH2_WT_MIC_rep2	SH3_WT_MIC_rep3	SH4_WT_NoD_rep1	SH5_WT_NoD_rep2	SH6_WT_NoD_rep3	Normalised counts	SH1_WT_MIC_rep1	SH2_WT_MIC_rep2	SH3_WT_MIC_rep3	SH4_WT_NoD_rep1	SH5_WT_NoD_rep2	SH6_WT_NoD_rep3	Differential Expression	WT_MIC_vs_WT_NoD	baseMean	log2FoldChange	pvalue	padj
AFUB_000010	1	EDP55311	DS499594	7437	9931	-1	dynamin family GTPase, putative	protein_coding		AFUB_000010	14	17	22	16	17	19		13.1702	16.693	18.3114	18.378	16.74	21.6835			17.496	-0.231995	0.618156	0.794219
AFUB_000020	2	EDP55312	DS499594	10883	12116	-1	conserved hypothetical protein	protein_coding		AFUB_000020	249	196	183	477	395	349		234.241	192.46	152.318	547.895	388.96	398.292			319.028	-1.20653	1.0517e-10	2.35337e-08
AFUB_000030	3	EDP55313	DS499594	13209	13727	1	cytochrome P450 monooxygenase, putative	protein_coding		AFUB_000030	13	6	9	29	8	10		12.2295	5.89165	7.49104	33.3102	7.87767	11.4124			13.0354	-1.0287	0.10388	0.268301
AFUB_000040	4	EDP55314	DS499594	14553	15567	-1	hypothetical protein	protein_coding		AFUB_000040	501	372	405	682	581	481		471.305	365.282	337.097	783.363	572.116	548.935			513.016	-0.698388	3.80094e-05	0.000808812
AFUB_000050	5	EDP55315	DS499594	16046	17088	-1	RTM1-like protein, putative	protein_coding		AFUB_000050	195	136	166	227	257	207		183.442	133.544	138.168	260.738	253.07	236.236			200.866	-0.721441	4.84393e-05	0.000989232
AFUB_000060	6	EDP55316	DS499594	17859	18861	1	RTM1-like protein, putative	protein_coding		AFUB_000060	58	42	24	78	88	74		54.5623	41.2415	19.9761	89.5929	86.6543	84.4516			62.7464	-1.18024	0.000157724	0.00245796
AFUB_000070	7	EDP55317	DS499594	19317	20456	1	D-amino acid oxidase, putative	protein_coding		AFUB_000070	3	3	0	4	1	2		2.82219	2.94582	0	4.59451	0.984708	2.28248			2.27162	-0.456738	0.735268	NA
AFUB_000080	8	EDP55318	DS499594	20545	21003	-1	endoribonuclease L-PSP, putative	protein_coding		AFUB_000080	13	8	9	9	7	5		12.2295	7.85553	7.49104	10.3376	6.89296	5.70619			8.41881	0.266531	0.691847	0.840561
AFUB_000090	9	EDP55319	DS499594	22791	24287	1	conserved hypothetical protein	protein_coding		AFUB_000090	4	3	3	8	3	4		3.76292	2.94582	2.49701	9.18901	2.95413	4.56495			4.31897	-0.85261	0.367874	NA
AFUB_000100	10	EDP55320	DS499594	24630	25770	1	tartrate dehydrogenase, putative	protein_coding		AFUB_000100	12	10	6	15	14	11		11.2887	9.81941	4.99403	17.2294	13.7859	12.5536			11.6119	-0.748988	0.200423	0.413402
AFUB_000110	11	EDP55321	DS499594	27035	29765	1	PrnA-like fungal specific transcription factor, putative	protein_coding		AFUB_000110	599	654	719	491	553	430		563.497	642.189	598.451	563.976	544.544	490.732			567.231	0.173453	0.171177	0.371977
AFUB_000120	12	EDP55322	DS499594	30233	31981	-1	succinate-semialdehyde dehydrogenase, putative	protein_coding		AFUB_000120	9	13	5	22	16	14		8.46656	12.7652	4.16169	25.2698	15.7553	15.9773			13.7327	-1.18009	0.0379549	0.137555
AFUB_000130	13	EDP55323	DS499594	32190	33233	-1	TatD family hydrolase, putative	protein_coding		AFUB_000130	7	5	14	13	6	5		6.5851	4.9097	11.6527	14.9321	5.90825	5.70619			8.28235	-0.176907	0.803404	0.902937
AFUB_000140	14	EDP55324	DS499594	33460	34173	-1	2-haloalkanoic acid dehalogenase, putative	protein_coding		AFUB_000140	18	7	21	23	8	10		16.9331	6.87359	17.4791	26.4184	7.87767	11.4124			14.499	-0.129081	0.824661	0.91551
AFUB_000150	15	EDP55325	DS499594	34544	36121	1	4-aminobutyrate aminotransferase, putative	protein_coding		AFUB_000150	5	7	4	9	7	2		4.70364	6.87359	3.32935	10.3376	6.89296	2.28248			5.73661	-0.399145	0.633623	0.803888
AFUB_000160	16	EDP55326	DS499594	42448	45187	-1	alfa-L-rhamnosidase, putative	protein_coding		AFUB_000160	6	2	11	4	7	2		5.64437	1.96388	9.15572	4.59451	6.89296	2.28248			5.08899	0.285469	0.750494	0.875493
AFUB_000170	17	EDP55327	DS499594	45394	46905	1	beta-glucosidase, putative	protein_coding		AFUB_000170	1	2	0	4	4	4		0.940729	1.96388	0	4.59451	3.93883	4.56495			2.66715	-2.22013	0.0932846	NA
AFUB_000180	18	EDP55328	DS499594	47670	49445	1	MFS alpha-glucoside transporter, putative	protein_coding		AFUB_000180	1	0	0	0	2	2		0.940729	0	0	0	1.96942	2.28248			0.865437	-2.11806	0.347214	NA
AFUB_000190	19	EDP55329	DS499594	50200	50939	-1	C6 finger domain protein, putative	protein_coding		AFUB_000190	0	0	0	1	0	0		0	0	0	1.14863	0	0			0.191438	-1.21091	0.766651	NA
AFUB_000200	20	EDP55330	DS499594	51515	53380	1	conserved hypothetical protein	protein_coding		AFUB_000200	1	3	1	2	8	1		0.940729	2.94582	0.832338	2.29725	7.87767	1.14124			2.67251	-1.30436	0.303657	NA
AFUB_000210	21	EDP55331	DS499594	54576	56285	-1	hexose transporter, putative	protein_coding		AFUB_000210	5	3	0	1	3	4		4.70364	2.94582	0	1.14863	2.95413	4.56495			2.71953	-0.201468	0.872246	NA
AFUB_000220	22	EDP55332	DS499594	56942	58536	-1	xylosidase/arabinosidase, putative	protein_coding		AFUB_000220	0	0	0	1	0	0		0	0	0	1.14863	0	0			0.191438	-1.21091	0.766651	NA
AFUB_000230	23	EDP55333	DS499594	65075	66042	1	endo-1,3(4)-beta-glucanase, putative	protein_coding		AFUB_000230	0	0	0	0	0	0		0	0	0	0	0	0			0	NA	NA	NA
AFUB_000240	24	EDP55334	DS499594	68231	69138	1	L-cystine transporter, putative	protein_coding		AFUB_000240	262	282	343	142	227	231		246.471	276.907	285.492	163.105	223.529	263.626			243.188	0.314701	0.0845933	0.234795
AFUB_000250	25	EDP55335	DS499594	69721	71182	-1	PTR family peptide transporter, putative	protein_coding		AFUB_000250	0	0	0	0	0	0		0	0	0	0	0	0			0	NA	NA	NA
AFUB_000260	26	EDP55336	DS499594	76695	78146	1	monooxygenase, putative	protein_coding		AFUB_000260	19	34	35	20	37	23		17.8738	33.386	29.1318	22.9725	36.4342	26.2485			27.6745	-0.0980774	0.805147	0.904197
AFUB_000270	27	EDP55337	DS499594	79615	81514	-1	MFS sugar transporter, putative	protein_coding		AFUB_000270	0	2	0	0	1	2		0	1.96388	0	0	0.984708	2.28248			0.871844	-0.771268	0.730683	NA
AFUB_000280	28	EDP55338	DS499594	82098	84683	-1	beta-glucosidase, putative	protein_coding		AFUB_000280	54	37	56	22	30	25		50.7994	36.3318	46.6109	25.2698	29.5413	28.5309			36.1807	0.682142	0.0441392	0.152074
AFUB_000290	29	EDP55339	DS499594	87436	88968	1	alpha-1,3-mannosyltransferase, putative	protein_coding		AFUB_000290	2	1	1	0	5	3		1.88146	0.981941	0.832338	0	4.92354	3.42371			2.00717	-1.19852	0.407783	NA
AFUB_000300	30	EDP55340	DS499594	89693	90443	1	conserved hypothetical protein	protein_coding		AFUB_000300	7	5	13	5	4	13		6.5851	4.9097	10.8204	5.74313	3.93883	14.8361			7.80554	-0.113364	0.878288	0.94313
AFUB_000310	31	EDP55341	DS499594	91337	92050	1	haloalkanoic acid dehalogenase, putative	protein_coding		AFUB_000310	1582	1641	1739	1007	1293	1274		1488.23	1611.37	1447.44	1156.67	1273.23	1453.94			1405.14	0.227275	0.0563379	0.179701
AFUB_000320	32	EDP55342	DS499594	92365	93917	1	hypothetical protein	protein_coding		AFUB_000320	12	6	7	8	13	11		11.2887	5.89165	5.82637	9.18901	12.8012	12.5536			9.59177	-0.592894	0.350526	0.578816
AFUB_000330	33	EDP55343	DS499594	94806	96978	-1	MFS monosaccharide transporter, putative	protein_coding		AFUB_000330	0	10	10	7	9	8		0	9.81941	8.32338	8.04038	8.86238	9.1299			7.36258	-0.518695	0.524196	0.730893
AFUB_000340	34	EDP55344	DS499594	100970	102900	1	ADAM family of metalloprotease ADM-A	protein_coding		AFUB_000340	1239	709	818	1375	1450	1049		1165.56	696.196	680.853	1579.36	1427.83	1197.16			1124.49	-0.725933	6.4835e-05	0.00122736
AFUB_000350	35	EDP55345	DS499594	103117	104981	-1	amidase family protein	protein_coding		AFUB_000350	91	122	132	66	89	82		85.6063	119.797	109.869	75.8093	87.639	93.5815			95.3836	0.293945	0.19767	0.409851
AFUB_000360	36	EDP55346	DS499594	107218	108628	1	conserved hypothetical protein	protein_coding		AFUB_000360	6	11	15	8	8	8		5.64437	10.8014	12.4851	9.18901	7.87767	9.1299			9.1879	0.150889	0.815058	0.909248
AFUB_000370	37	EDP55347	DS499594	108876	110091	1	extracelular cellulose binding protein (Cip2), putative	protein_coding		AFUB_000370	3	0	0	1	1	0		2.82219	0	0	1.14863	0.984708	0			0.82592	0.384127	0.867466	NA
AFUB_000380	38	EDP55348	DS499594	111100	111796	1	AraC-like ligand binding domain protein, putative	protein_coding		AFUB_000380	211	192	241	254	178	223		198.494	188.533	200.593	291.751	175.278	254.496			218.191	-0.292379	0.125647	0.303997
AFUB_000390	39	EDP55349	DS499594	111906	113403	-1	cytochrome P450 monooxygenase, putative	protein_coding		AFUB_000390	735	566	898	724	728	653		691.436	555.779	747.44	831.606	716.868	745.228			714.726	-0.199997	0.147782	0.339931
AFUB_000400	40	EDP55350	DS499594	114353	116745	1	C6 transcription factor, putative	protein_coding		AFUB_000400	412	332	454	482	465	381		387.58	326.004	377.881	553.638	457.889	434.812			422.968	-0.404829	0.00559132	0.0360171
AFUB_000410	41	EDP55351	DS499594	117460	118966	1	glucooligosaccharide oxidase, putative	protein_coding		AFUB_000410	2318	1503	2176	3202	3072	2130		2180.61	1475.86	1811.17	3677.9	3025.02	2430.84			2433.57	-0.74017	4.09911e-06	0.000140286
AFUB_000420	42	EDP55352	DS499594	119755	123647	1	5-oxo-L-prolinase, putative	protein_coding		AFUB_000420	771	627	690	2142	1612	1128		725.302	615.677	574.313	2460.36	1587.35	1287.32			1208.39	-1.47799	2.92778e-15	3.19384e-12
AFUB_000430	43	EDP55353	DS499594	124962	126941	1	conserved hypothetical protein	protein_coding		AFUB_000430	1199	1329	1536	1106	1107	1044		1127.93	1305	1278.47	1270.38	1090.07	1191.45			1210.55	0.0639637	0.583007	0.772375
AFUB_000440	44	EDP55354	DS499594	127471	129660	1	5'-nucleotidase, putative	protein_coding		AFUB_000440	349	370	465	254	332	273		328.314	363.318	387.037	291.751	326.923	311.558			334.817	0.213418	0.136339	0.321617
AFUB_000450	45	EDP55355	DS499594	129896	131422	-1	FAD binding domain protein	protein_coding		AFUB_000450	3485	2603	3408	3183	3440	2923		3278.44	2555.99	2836.61	3656.08	3387.4	3335.84			3175.06	-0.259334	0.025344	0.104973
AFUB_000460	46	EDP55356	DS499594	131773	133865	-1	conserved hypothetical protein	protein_coding		AFUB_000460	199	203	230	151	164	120		187.205	199.334	191.438	173.443	161.492	136.949			174.977	0.291872	0.0959045	0.254907
AFUB_000470	47	EDP55357	DS499594	135765	137374	1	conserved hypothetical protein	protein_coding		AFUB_000470	986	936	1193	473	832	846		927.559	919.097	992.979	543.3	819.277	965.487			861.283	0.28641	0.0893788	0.24359
AFUB_000480	48	EDP55358	DS499594	137675	138176	-1	conserved hypothetical protein	protein_coding		AFUB_000480	102	99	126	84	113	96		95.9543	97.2122	104.875	96.4846	111.272	109.559			102.559	-0.0905728	0.665363	0.822934
AFUB_000490	49	EDP55359	DS499594	138838	140025	-1	U3 small nucleolar ribonucleoprotein protein Lcp5, putative	protein_coding		AFUB_000490	3016	2980	3174	2510	2778	2280		2837.24	2926.18	2641.84	2883.05	2735.52	2602.02			2770.98	0.0318794	0.753662	0.876845
AFUB_000500	50	EDP55360	DS499594	140480	142590	1	endosomal integral membrane protein (P24a), putative	protein_coding		AFUB_000500	888	834	846	595	844	637		835.367	818.939	704.158	683.433	831.094	726.968			766.66	0.0717418	0.578323	0.769728
AFUB_000510	51	EDP55361	DS499594	143621	144560	1	calcium sensor (NCS-1), putative	protein_coding		AFUB_000510	380	398	442	319	349	326		357.477	390.813	367.893	366.412	343.663	372.043			366.384	0.0451412	0.738248	0.86898
AFUB_000520	52	EDP55362	DS499594	145538	147284	1	conserved hypothetical protein	protein_coding		AFUB_000520	257	253	251	210	245	186		241.767	248.431	208.917	241.212	241.254	212.27			232.308	0.00677439	0.966317	0.984134
AFUB_000530	53	EDP55363	DS499594	147908	150843	-1	kinesin family protein (KinA), putative	protein_coding		AFUB_000530	1607	2421	2267	1266	1479	1341		1511.75	2377.28	1886.91	1454.16	1456.38	1530.4			1702.81	0.379047	0.00956802	0.0520574
AFUB_000540	54	EDP55364	DS499594	151836	152585	-1	ubiquitin conjugating enzyme (UbcB), putative	protein_coding		AFUB_000540	824	804	870	687	778	791		775.161	789.481	724.134	789.106	766.103	902.719			791.117	-0.102734	0.393083	0.621344
AFUB_000550	55	EDP55365	DS499594	153219	154642	1	acetyl-CoA-acetyltransferase, putative	protein_coding		AFUB_000550	338	259	376	383	377	396		317.966	254.323	312.959	439.924	371.235	451.93			358.056	-0.510284	0.000759893	0.00829986
AFUB_000560	56	EDP55366	DS499594	155078	157464	1	conserved hypothetical protein	protein_coding		AFUB_000560	208	249	296	212	253	150		195.672	244.503	246.372	243.509	249.131	171.186			225.062	0.0473769	0.797151	0.900043
AFUB_000570	57	EDP55367	DS499594	157548	159065	-1	beta-1,4-mannosyltransferase (Alg1), putative	protein_coding		AFUB_000570	343	336	322	171	245	210		322.67	329.932	268.013	196.415	241.254	239.66			266.324	0.440002	0.00662931	0.0404573
AFUB_000580	58	EDP55368	DS499594	159700	162490	1	CDF zinc transporter (Msc2), putative	protein_coding		AFUB_000580	981	1132	1078	538	840	641		922.855	1111.56	897.26	617.961	827.155	731.533			851.387	0.428039	0.00225958	0.0189609
AFUB_000590	59	EDP55369	DS499594	163292	164521	1	conserved hypothetical protein	protein_coding		AFUB_000590	4	7	5	7	6	2		3.76292	6.87359	4.16169	8.04038	5.90825	2.28248			5.17155	-0.141311	0.869773	0.938954
AFUB_000600	60	EDP55370	DS499594	164735	165991	-1	C6 transcription factor, putative	protein_coding		AFUB_000600	143	134	131	140	131	91		134.524	131.58	109.036	160.808	128.997	103.853			128.133	-0.0709698	0.739018	0.869116
AFUB_000610	61	EDP55371	DS499594	167026	168003	1	RTA1 domain protein, putative	protein_coding		AFUB_000610	1029	894	1029	1277	1110	1026		968.01	877.855	856.476	1466.8	1093.03	1170.91			1072.18	-0.464807	0.000466894	0.0057067
AFUB_000620	62	EDP55372	DS499594	168515	169184	-1	ubiquitin conjugating enzyme, putative	protein_coding		AFUB_000620	1808	1850	2184	1570	1747	1621		1700.84	1816.59	1817.83	1803.34	1720.29	1849.95			1784.81	-0.010043	0.921128	0.96526
AFUB_000630	63	EDP55373	DS499594	169983	171170	-1	conserved hypothetical protein	protein_coding		AFUB_000630	52752	48420	63345	34598	50323	38008		49625.3	47545.6	52724.5	39740.2	49553.5	43376.2			47094.2	0.1761	0.105909	0.272002
AFUB_000640	64	EDP55374	DS499594	171320	171888	-1	hypothetical protein	protein_coding		AFUB_000640	31	26	31	62	38	42		29.1626	25.5305	25.8025	71.2148	37.4189	47.932			39.5102	-0.954695	0.00572882	0.0366267
AFUB_000650	65	EDP55375	DS499594	172092	173297	-1	mitochondrial carnitine:acyl carnitine carrier, putative	protein_coding		AFUB_000650	494	544	648	520	563	566		464.72	534.176	539.355	597.286	554.391	645.941			555.978	-0.223713	0.0853783	0.236089
AFUB_000660	66	EDP55376	DS499594	174579	175587	-1	CFEM domain protein	protein_coding		AFUB_000660	11967	12790	14855	8319	10540	10780		11257.7	12559	12364.4	9555.42	10378.8	12302.5			11403	0.166554	0.148505	0.340965
AFUB_000670	67	EDP55377	DS499594	179073	179984	1	hypothetical protein	protein_coding		AFUB_000670	78	52	65	137	90	89		73.3769	51.0609	54.102	157.362	88.6238	101.57			87.6826	-0.958237	0.000342846	0.0044657
AFUB_000680	68	AFUB_000680-1	DS499594	180969	181040	-1		tRNA		AFUB_000680	0	0	0	0	0	0		0	0	0	0	0	0			0	NA	NA	NA
AFUB_000690	69	EDP55378	DS499594	181152	182166	-1	conserved hypothetical protein	protein_coding		AFUB_000690	1112	974	996	2167	1767	1485		1046.09	956.411	829.009	2489.07	1739.98	1694.74			1459.22	-1.06506	3.67941e-12	1.45955e-09
AFUB_000700	70	EDP55379	DS499594	184529	186192	1	FAD binding domain protein	protein_coding		AFUB_000700	115	75	95	196	168	111		108.184	73.6456	79.0721	225.131	165.431	126.677			129.69	-0.987201	3.66924e-05	0.000788705
AFUB_000710	71	EDP55380	DS499594	187001	188188	-1	glycosyl transferase, putative	protein_coding		AFUB_000710	0	0	1	0	0	0		0	0	0.832338	0	0	0			0.138723	0.712639	0.861358	NA
AFUB_000720	72	EDP55381	DS499594	189222	190748	1	acyltransferase, putative	protein_coding		AFUB_000720	1	3	1	2	2	1		0.940729	2.94582	0.832338	2.29725	1.96942	1.14124			1.6878	-0.216641	0.881798	NA
AFUB_000730	73	EDP55382	DS499594	191288	192736	1	conserved hypothetical protein	protein_coding		AFUB_000730	63	42	45	45	56	34		59.2659	41.2415	37.4552	51.6882	55.1437	38.8021			47.2661	-0.0835024	0.788696	0.895921
AFUB_000740	74	EDP55383	DS499594	194084	194819	-1	GPI anchored protein, putative	protein_coding		AFUB_000740	2	1	6	3	3	2		1.88146	0.981941	4.99403	3.44588	2.95413	2.28248			2.75665	-0.120941	0.917235	NA
AFUB_000750	75	EDP55384	DS499594	196535	197929	-1	toxin biosynthesis protein Tri7-like , putative	protein_coding		AFUB_000750	34	29	47	14	50	31		31.9848	28.4763	39.1199	16.0808	49.2354	35.3784			33.3793	-0.0223104	0.955058	0.978467
AFUB_000760	76	EDP55385	DS499594	198684	200216	1	acetyltransferase, putative	protein_coding		AFUB_000760	43	38	73	28	35	30		40.4513	37.3138	60.7607	32.1615	34.4648	34.2371			39.8982	0.463034	0.163974	0.36182
AFUB_000770	77	EDP55386	DS499594	200512	201589	-1	UbiA-like prenyltransferase, putative	protein_coding		AFUB_000770	13	6	13	12	15	15		12.2295	5.89165	10.8204	13.7835	14.7706	17.1186			12.4357	-0.651535	0.244124	0.466697
AFUB_000780	78	EDP55387	DS499594	201944	203586	-1	FAD-dependent monooxygenase (PaxM), putative	protein_coding		AFUB_000780	11	13	21	10	14	10		10.348	12.7652	17.4791	11.4863	13.7859	11.4124			12.8795	0.148442	0.784666	0.894317
AFUB_000790	79	EDP55388	DS499594	203952	204739	-1	integral membrane protein	protein_coding		AFUB_000790	2	0	1	2	0	0		1.88146	0	0.832338	2.29725	0	0			0.835175	0.273722	0.903997	NA
AFUB_000800	80	EDP55389	DS499594	205208	206984	-1	cytochrome P450	protein_coding		AFUB_000800	1	1	6	9	4	1		0.940729	0.981941	4.99403	10.3376	3.93883	1.14124			3.7224	-1.12028	0.317257	NA
AFUB_000810	81	EDP55390	DS499594	207813	209705	-1	cytochrome P450	protein_coding		AFUB_000810	14	11	13	12	5	4		13.1702	10.8014	10.8204	13.7835	4.92354	4.56495			9.67733	0.591225	0.367149	0.596586
AFUB_000820	82	EDP55391	DS499594	210196	217587	1	polyketide synthase, putative	protein_coding		AFUB_000820	16	26	31	12	23	13		15.0517	25.5305	25.8025	13.7835	22.6483	14.8361			19.6088	0.365618	0.428368	0.652958
AFUB_000830	83	EDP55392	DS499594	217827	219681	1	adenylate-forming enzyme, putative	protein_coding		AFUB_000830	78	73	157	30	48	27		73.3769	71.6817	130.677	34.4588	47.266	30.8134			64.7123	1.29088	3.56521e-05	0.000770138
AFUB_000840	84	EDP55393	DS499594	221371	222754	-1	conserved hypothetical protein	protein_coding		AFUB_000840	224	211	235	171	210	202		210.723	207.19	195.599	196.415	206.789	230.53			207.874	-0.0471218	0.771687	0.886573
AFUB_000850	85	EDP55394	DS499594	223477	224463	1	conserved hypothetical protein	protein_coding		AFUB_000850	369	375	493	218	348	278		347.129	368.228	410.343	250.401	342.679	317.264			339.34	0.305286	0.0518088	0.170681
AFUB_000860	86	EDP55395	DS499594	224633	226581	-1	MFS transporter, putative	protein_coding		AFUB_000860	0	0	0	0	1	0		0	0	0	0	0.984708	0			0.164118	-1.21091	0.766651	NA
AFUB_000870	87	EDP55396	DS499594	227784	228165	-1	conserved hypothetical protein	protein_coding		AFUB_000870	62	46	92	42	42	55		58.3252	45.1693	76.5751	48.2423	41.3578	62.7681			55.4063	0.250277	0.404313	0.630609
AFUB_000880	88	EDP55397	DS499594	230256	233071	1	GTPase activating protein (Evi5), putative	protein_coding		AFUB_000880	498	588	586	358	481	422		468.483	577.381	487.75	411.208	473.645	481.602			483.345	0.16527	0.235039	0.455916
AFUB_000890	89	EDP55398	DS499594	233235	233755	-1	conserved hypothetical protein	protein_coding		AFUB_000890	160	143	197	116	147	138		150.517	140.418	163.971	133.241	144.752	157.491			148.398	0.0645175	0.726536	0.862651
AFUB_000900	90	EDP55399	DS499594	234478	235486	1	oxidoreductase, short chain dehydrogenase/reductase family	protein_coding		AFUB_000900	108	100	149	72	106	86		101.599	98.1941	124.018	82.7011	104.379	98.1464			101.506	0.183428	0.40253	0.629104
AFUB_000910	91	EDP55400	DS499594	236426	237507	1	conserved hypothetical protein	protein_coding		AFUB_000910	13	7	15	59	20	10		12.2295	6.87359	12.4851	67.769	19.6942	11.4124			21.7439	-1.63559	0.00481351	0.0324884
AFUB_000920	92	EDP55401	DS499594	237652	238837	-1	hypothetical protein	protein_coding		AFUB_000920	956	724	788	729	987	824		899.337	710.925	655.882	837.349	971.907	940.38			835.963	-0.279923	0.0446971	0.15321
AFUB_000930	93	EDP55402	DS499594	239789	241182	-1	integral membrane protein Pth11-like, putative	protein_coding		AFUB_000930	5224	4705	5201	3293	4304	3561		4914.37	4620.03	4328.99	3782.43	4238.18	4063.95			4324.66	0.197884	0.0528638	0.172917
AFUB_000940	94	EDP55403	DS499594	242088	244128	1	flavin-binding monooxygenase, putative	protein_coding		AFUB_000940	728	690	915	344	525	457		684.851	677.539	761.589	395.127	516.972	521.546			592.937	0.566606	5.19415e-05	0.00103271
AFUB_000950	95	EDP55404	DS499594	245078	246960	1	MFS multidrug transporter, putative	protein_coding		AFUB_000950	8	18	14	5	14	13		7.52583	17.6749	11.6527	5.74313	13.7859	14.8361			11.8698	0.0915867	0.878482	0.943223
AFUB_000960	96	EDP55405	DS499594	247785	250137	-1	C6 finger domain protein, putative	protein_coding		AFUB_000960	181	179	192	136	169	109		170.272	175.767	159.809	156.213	166.416	124.395			158.812	0.175176	0.344512	0.572414
AFUB_000970	97	EDP55406	DS499594	250552	251515	1	PHD finger protein	protein_coding		AFUB_000970	68	61	90	61	37	42		63.9696	59.8984	74.9104	70.0662	36.4342	47.932			58.8685	0.373491	0.202649	0.415828
AFUB_000980	98	EDP55407	DS499594	252516	254960	1	alpha-1,2-mannosidase, putative subfamily	protein_coding		AFUB_000980	163	194	215	125	166	132		153.339	190.497	178.953	143.578	163.462	150.643			163.412	0.190265	0.29232	0.517355
AFUB_000990	99	EDP55408	DS499594	255084	257042	-1	ferric-chelate reductase, putative	protein_coding		AFUB_000990	35	43	44	19	24	21		32.9255	42.2235	36.6229	21.8239	23.633	23.966			30.1991	0.685223	0.0596337	0.185773
AFUB_001000	100	EDP55409	DS499594	257484	258438	-1	conserved hypothetical protein	protein_coding		AFUB_001000	124	177	276	56	62	82		116.65	173.804	229.725	64.3231	61.0519	93.5815			123.189	1.25368	1.49275e-06	6.22847e-05
AFUB_001010	101	EDP55410	DS499594	260465	260632	-1	hypothetical protein	protein_coding		AFUB_001010	0	0	0	1	0	0		0	0	0	1.14863	0	0			0.191438	-1.21091	0.766651	NA
AFUB_001020	102	EDP55411	DS499594	262383	266843	-1	class V chitinase, putative	protein_coding		AFUB_001020	0	2	2	2	0	1		0	1.96388	1.66468	2.29725	0	1.14124			1.17784	0.108391	0.9533	NA
AFUB_001030	103	EDP55412	DS499594	267538	269914	1	hypothetical protein	protein_coding		AFUB_001030	5	5	6	10	12	3		4.70364	4.9097	4.99403	11.4863	11.8165	3.42371			6.88898	-0.87788	0.25179	0.475063
AFUB_001040	104	EDP55413	DS499594	270109	271038	-1	hypothetical protein	protein_coding		AFUB_001040	44	53	75	23	29	21		41.3921	52.0429	62.4254	26.4184	28.5565	23.966			39.1335	0.981687	0.00347212	0.0259266
AFUB_001050	105	EDP55414	DS499594	272389	277511	1	DNA topoisomerase II	protein_coding		AFUB_001050	2282	3294	3462	1761	2263	1907		2146.74	3234.51	2881.55	2022.73	2228.39	2176.34			2448.38	0.36225	0.00978369	0.0529995
AFUB_001060	106	EDP55415	DS499594	278061	279673	-1	APSES transcription factor Xbp1, putative	protein_coding		AFUB_001060	325	329	349	361	381	295		305.737	323.059	290.486	414.654	375.174	336.665			340.962	-0.294006	0.0420881	0.147098
AFUB_001070	107	EDP55416	DS499594	283557	284495	-1	conserved hypothetical protein	protein_coding		AFUB_001070	2952	3374	3801	1905	2508	2410		2777.03	3313.07	3163.72	2188.13	2469.65	2750.38			2777	0.320912	0.00730471	0.0431858
AFUB_001080	108	EDP55417	DS499594	286340	290408	1	conserved hypothetical protein	protein_coding		AFUB_001080	1299	1589	1842	924	1224	1019		1222.01	1560.3	1533.17	1061.33	1205.28	1162.92			1290.84	0.331288	0.00855588	0.0480175
AFUB_001090	109	AFUB_001090-1	DS499594	290897	290967	-1		tRNA		AFUB_001090	0	0	0	0	0	0		0	0	0	0	0	0			0	NA	NA	NA
AFUB_001100	110	EDP55418	DS499594	293813	297055	-1	nuclear serine protease HtrA2/Nma111, putative	protein_coding		AFUB_001100	1681	2034	2169	1429	1710	1564		1581.37	1997.27	1805.34	1641.39	1683.85	1784.9			1749.02	0.0752447	0.519151	0.726761
AFUB_001110	111	EDP55419	DS499594	298556	300006	-1	conserved hypothetical protein	protein_coding		AFUB_001110	889	887	904	816	879	686		836.308	870.982	752.434	937.279	865.559	782.889			840.908	-0.0727002	0.554409	0.753091
AFUB_001120	112	EDP55420	DS499594	302495	304155	1	conserved hypothetical protein	protein_coding		AFUB_001120	3	4	3	7	2	7		2.82219	3.92776	2.49701	8.04038	1.96942	7.98866			4.54091	-0.952752	0.311871	NA
AFUB_001130	113	EDP55421	DS499594	304672	306086	-1	endo-1,4-beta-xylanase, putative	protein_coding		AFUB_001130	11	9	14	9	7	12		10.348	8.83747	11.6527	10.3376	6.89296	13.6949			10.2939	0.00871753	0.98854	0.995326
AFUB_001140	114	EDP55422	DS499594	307468	308876	-1	TPR repeat protein	protein_coding		AFUB_001140	2228	2104	2020	1748	1892	1725		2095.94	2066	1681.32	2007.8	1863.07	1968.64			1947.13	0.000666988	0.995448	0.99805
AFUB_001150	115	EDP55423	DS499594	309793	311018	1	3-isopropylmalate dehydrogenase	protein_coding		AFUB_001150	13	44	35	21	23	23		12.2295	43.2054	29.1318	24.1212	22.6483	26.2485			26.2641	0.211071	0.634796	0.804979
AFUB_001160	116	EDP55424	DS499594	311385	311855	1	conserved hypothetical protein	protein_coding		AFUB_001160	0	3	2	1	1	0		0	2.94582	1.66468	1.14863	0.984708	0			1.12397	1.09585	0.571834	NA
AFUB_001170	117	EDP55425	DS499594	312813	313839	1	cytochrome c peroxidase, putative	protein_coding		AFUB_001170	262	324	356	277	249	262		246.471	318.149	296.312	318.17	245.192	299.004			287.216	-0.000429195	0.997912	0.999285
AFUB_001180	118	EDP55426	DS499594	314520	318547	-1	conserved hypothetical protein	protein_coding		AFUB_001180	60	45	50	61	60	61		56.4437	44.1873	41.6169	70.0662	59.0825	69.6155			56.8354	-0.482208	0.0804577	0.227898
AFUB_001190	119	EDP55427	DS499594	318854	319365	1	ribosomal protein S13p/S18e	protein_coding		AFUB_001190	27593	27802	30833	28705	26064	29451		25957.5	27299.9	25663.5	32971.3	25665.4	33610.6			28528	-0.225066	0.0553333	0.177915
AFUB_001200	120	EDP55428	DS499594	319898	321582	-1	carboxypeptidase CpyA/Prc1, putative	protein_coding		AFUB_001200	4208	3338	4070	3824	4528	3548		3958.59	3277.72	3387.62	4392.35	4458.76	4049.11			3920.69	-0.280178	0.0105978	0.056121
AFUB_001210	121	EDP55429	DS499594	322175	323269	1	UPF0023 family protein	protein_coding		AFUB_001210	2294	2468	2806	2096	2311	1860		2158.03	2423.43	2335.54	2407.52	2275.66	2122.7			2287.15	0.0233456	0.824951	0.915598
AFUB_001220	122	EDP55430	DS499594	323592	324974	-1	tryptophan synthase	protein_coding		AFUB_001220	3235	3803	5126	1371	2598	2307		3043.26	3734.32	4266.57	1574.77	2558.27	2632.84			2968.34	0.706805	4.24572e-05	0.000878019
AFUB_001230	123	EDP55431	DS499594	327212	327971	-1	conserved hypothetical protein	protein_coding		AFUB_001230	249	184	277	185	188	190		234.241	180.677	230.558	212.496	185.125	216.835			209.989	0.0742315	0.667579	0.824273
AFUB_001240	124	AFUB_001240-1	DS499594	330042	330113	1		tRNA		AFUB_001240	0	0	0	0	1	0		0	0	0	0	0.984708	0			0.164118	-1.21091	0.766651	NA
AFUB_001250	125	EDP55432	DS499594	332102	333820	1	conserved hypothetical protein	protein_coding		AFUB_001250	89	137	103	89	82	77		83.7249	134.526	85.7308	102.228	80.7461	87.8753			95.8051	0.165169	0.500526	0.711067
AFUB_001260	126	EDP55433	DS499594	335018	336718	1	glutamate decarboxylase	protein_coding		AFUB_001260	1805	1632	2383	1564	1808	1573		1698.02	1602.53	1983.46	1796.45	1780.35	1795.17			1776	-0.0232778	0.837369	0.922226
AFUB_001270	127	EDP55434	DS499594	337023	337382	1	hypothetical protein	protein_coding		AFUB_001270	1	2	5	4	6	10		0.940729	1.96388	4.16169	4.59451	5.90825	11.4124			4.83024	-1.60548	0.0911779	NA
AFUB_001280	128	EDP55435	DS499594	337861	339099	1	conserved hypothetical protein	protein_coding		AFUB_001280	3	5	10	6	11	9		2.82219	4.9097	8.32338	6.89176	10.8318	10.2711			7.34166	-0.792079	0.280091	0.505658
AFUB_001290	129	EDP55436	DS499594	339440	341936	1	conserved hypothetical protein	protein_coding		AFUB_001290	631	886	820	523	715	526		593.6	870	682.517	600.732	704.066	600.291			675.201	0.17051	0.260604	0.484732
AFUB_001300	130	EDP55437	DS499594	342027	343435	-1	nitrilase	protein_coding		AFUB_001300	238	272	367	153	259	205		223.893	267.088	305.468	175.74	255.039	233.954			243.53	0.259853	0.155482	0.3508
AFUB_001310	131	EDP55438	DS499594	344044	345864	-1	choline sulfatase, putative	protein_coding		AFUB_001310	849	961	1081	421	689	524		798.679	943.645	899.757	483.572	678.464	598.009			733.688	0.584627	3.99648e-05	0.000838397
AFUB_001320	132	EDP55439	DS499594	348802	351126	-1	multispanning membrane protein, putative	protein_coding		AFUB_001320	1509	1354	1659	1062	1451	1119		1419.56	1329.55	1380.85	1219.84	1428.81	1277.04			1342.61	0.0726301	0.511519	0.720532
AFUB_001330	133	EDP55440	DS499594	352067	353555	-1	ubiquitin-like protein DskB, putative	protein_coding		AFUB_001330	2188	2222	2617	1476	1971	1579		2058.31	2181.87	2178.23	1695.37	1940.86	1802.01			1976.11	0.238722	0.0222093	0.0954783
AFUB_001340	134	EDP55441	DS499594	354189	358303	1	nuclear mRNA splicing factor, putative	protein_coding		AFUB_001340	9923	9160	11007	8493	9995	7649		9334.85	8994.58	9161.55	9755.28	9842.16	8729.33			9302.96	-0.0432508	0.653533	0.816004
AFUB_001350	135	EDP55442	DS499594	358868	359510	1	arsenate reductase (Arc2), putative	protein_coding		AFUB_001350	628	600	744	407	490	435		590.778	589.165	619.26	467.491	482.507	496.438			540.94	0.315159	0.0093067	0.0510173
AFUB_001360	136	EDP55443	DS499594	360288	361899	1	conserved hypothetical protein	protein_coding		AFUB_001360	12	24	19	9	12	20		11.2887	23.5666	15.8144	10.3376	11.8165	22.8248			15.9414	0.173318	0.741021	0.86979
AFUB_001370	137	EDP55444	DS499594	365274	366870	1	conserved hypothetical protein	protein_coding		AFUB_001370	112	145	202	83	92	104		105.362	142.381	168.132	95.336	90.5932	118.689			120.082	0.453412	0.0446697	0.15321
AFUB_001380	138	AFUB_001380-1	DS499594	367271	367381	-1		tRNA		AFUB_001380	0	1	0	3	1	6		0	0.981941	0	3.44588	0.984708	6.84743			2.04333	-3.50586	0.0409205	NA
AFUB_001390	139	AFUB_001390-1	DS499594	368081	368191	1		tRNA		AFUB_001390	0	1	1	3	3	0		0	0.981941	0.832338	3.44588	2.95413	0			1.36905	-1.82048	0.318895	NA
AFUB_001400	140	EDP55445	DS499594	368406	374017	-1	SSU processome component Utp10, putative	protein_coding		AFUB_001400	7669	9295	9895	5715	7032	5943		7214.45	9127.14	8235.99	6564.4	6924.47	6782.38			7474.8	0.277847	0.0114091	0.0590905
AFUB_001410	141	EDP55446	DS499594	374285	377882	1	conserved hypothetical protein	protein_coding		AFUB_001410	525	614	675	423	498	444		493.883	602.912	561.828	485.869	490.385	506.71			523.598	0.161452	0.214509	0.429438
AFUB_001420	142	EDP55447	DS499594	378190	379996	-1	NADPH oxidase (NoxA), putative	protein_coding		AFUB_001420	1031	753	842	1035	1007	768		969.891	739.402	700.829	1188.83	991.601	876.471			911.17	-0.343189	0.0244827	0.102279
AFUB_001430	143	EDP55448	DS499594	383025	385205	1	conserved hypothetical protein	protein_coding		AFUB_001430	761	494	596	754	720	611		715.895	485.079	496.073	866.064	708.99	697.296			661.566	-0.421124	0.00929132	0.0509971
AFUB_001440	144	EDP55449	DS499594	385478	385967	-1	conserved hypothetical protein	protein_coding		AFUB_001440	1687	1855	2529	1367	1480	1603		1587.01	1821.5	2104.98	1570.17	1457.37	1829.4			1728.41	0.183611	0.166945	0.366155
AFUB_001450	145	EDP55450	DS499594	386681	389422	-1	Rho guanyl nucleotide exchange factor, putative	protein_coding		AFUB_001450	9	11	6	7	18	8		8.46656	10.8014	4.99403	8.04038	17.7248	9.1299			9.8595	-0.547254	0.395898	0.62376
AFUB_001460	146	EDP55451	DS499594	390056	390947	1	26S proteasome non-ATPase regulatory subunit 9, putative	protein_coding		AFUB_001460	1408	1193	1362	1155	1341	1064		1324.55	1171.46	1133.64	1326.66	1320.49	1214.28			1248.51	-0.0897035	0.428346	0.652958
AFUB_001470	147	EDP55452	DS499594	391573	392608	1	GTP-binding nuclear protein Ran, putative	protein_coding		AFUB_001470	33386	33356	37933	30842	34354	30081		31407.2	32753.6	31573.1	35425.9	33828.7	34329.6			33219.7	-0.1137	0.198695	0.411292
AFUB_001480	148	EDP55453	DS499594	393181	397462	-1	SWI/SNF family DNA-dependent ATPase Ris1, putative	protein_coding		AFUB_001480	1424	1332	1544	1171	1433	1039		1339.6	1307.95	1285.13	1345.04	1411.09	1185.75			1312.42	-0.00391999	0.971964	0.987236
AFUB_001490	149	EDP55454	DS499594	399248	399797	1	lipid transfer protein, putative	protein_coding		AFUB_001490	343	412	500	264	349	341		322.67	404.56	416.169	303.237	343.663	389.162			363.244	0.142762	0.360878	0.590214
AFUB_001500	150	EDP55455	DS499594	400024	402654	-1	exo-beta-1,3-glucanase, putative	protein_coding		AFUB_001500	18	30	14	35	30	18		16.9331	29.4582	11.6527	40.2019	29.5413	20.5423			24.7216	-0.647694	0.146027	0.337226
AFUB_001510	151	EDP55456	DS499594	405930	412539	1	conserved hypothetical protein	protein_coding		AFUB_001510	2331	3183	3161	1665	2284	1760		2192.84	3125.52	2631.02	1912.46	2249.07	2008.58			2353.25	0.365162	0.0067984	0.0412075
AFUB_001520	152	EDP55457	DS499594	413009	413835	-1	60S ribosomal protein L31e	protein_coding		AFUB_001520	26178	26345	31613	22277	23461	23219		24626.4	25869.2	26312.7	25588	23102.2	26498.4			25332.8	0.030791	0.752024	0.876574
AFUB_001530	153	EDP55458	DS499594	414275	415220	-1	nitrilase family protein (Nit3), putative	protein_coding		AFUB_001530	370	391	451	282	344	374		348.07	383.939	375.384	323.913	338.74	426.823			366.145	0.0243477	0.870768	0.939511
AFUB_001540	154	EDP55459	DS499594	417905	418918	1	hypothetical protein	protein_coding		AFUB_001540	665	597	702	732	749	637		625.585	586.219	584.301	840.795	737.547	726.968			683.569	-0.359807	0.00304776	0.0236635
AFUB_001550	155	EDP55460	DS499594	419044	421647	-1	oxidoreductase, short-chain dehydrogenase/reductase family	protein_coding		AFUB_001550	7260	6707	8495	5139	5846	5267		6829.69	6585.88	7070.71	5902.79	5756.6	6010.9			6359.43	0.21344	0.0207559	0.091345
AFUB_001560	156	EDP55461	DS499594	424532	431196	-1	autophagy regulatory protein Atg2, putative	protein_coding		AFUB_001560	1900	1949	2226	1962	2252	1542		1787.38	1913.8	1852.78	2253.61	2217.56	1759.79			1964.15	-0.166189	0.165813	0.364676
AFUB_001570	157	EDP55462	DS499594	432155	434174	-1	H+/nucleoside cotransporter	protein_coding		AFUB_001570	346	313	307	321	351	277		325.492	307.348	255.528	368.709	345.633	316.123			319.805	-0.215722	0.156607	0.352196
AFUB_001580	158	EDP55463	DS499594	436653	438436	1	CECR1 family adenosine deaminase, putative	protein_coding		AFUB_001580	401	403	518	326	357	348		377.232	395.722	431.151	374.452	351.541	397.151			387.875	0.102112	0.455112	0.675469
AFUB_001590	159	EDP55464	DS499594	439030	439721	-1	ubiquitin conjugating enzyme (UbcK), putative	protein_coding		AFUB_001590	317	267	393	216	240	256		298.211	262.178	327.109	248.103	236.33	292.157			277.348	0.195398	0.220568	0.437378
AFUB_001600	160	EDP55465	DS499594	441051	442922	1	serine/threonine protein kinase, putative	protein_coding		AFUB_001600	712	632	830	554	667	558		669.799	620.587	690.841	636.339	656.8	636.811			651.863	0.0381339	0.74643	0.872553
AFUB_001610	161	EDP55466	DS499594	443252	445701	1	conserved hypothetical protein	protein_coding		AFUB_001610	347	369	381	292	384	261		326.433	362.336	317.121	335.399	378.128	297.863			336.213	-0.0104012	0.944285	0.973471
AFUB_001620	162	EDP55467	DS499594	446244	447114	1	3,4-dihydroxy-2-butanone 4-phosphate synthase	protein_coding		AFUB_001620	431	415	515	407	419	402		405.454	407.506	428.654	467.491	412.593	458.778			430.079	-0.107296	0.412448	0.638625
AFUB_001630	163	EDP55468	DS499594	447712	448584	-1	transcription initiation factor TFIIE, beta subunit, putative	protein_coding		AFUB_001630	966	820	869	737	887	691		908.744	805.192	723.302	846.538	873.436	788.595			824.301	-0.0425768	0.734364	0.866619
AFUB_001640	164	EDP55469	DS499594	449185	455265	1	filament-forming protein (Tpr/p270), putative	protein_coding		AFUB_001640	1928	2343	2438	1555	1861	1521		1813.73	2300.69	2029.24	1786.11	1832.54	1735.82			1916.36	0.198085	0.0865708	0.238179
AFUB_001650	165	EDP55470	DS499594	455752	456480	-1	conserved hypothetical protein	protein_coding		AFUB_001650	211	195	223	123	161	147		198.494	191.478	185.611	141.281	158.538	167.762			173.861	0.298914	0.0836062	0.233053
AFUB_001660	166	EDP55471	DS499594	456906	457604	-1	magnesium dependent phosphatase, putative	protein_coding		AFUB_001660	592	574	595	468	502	456		556.911	563.634	495.241	537.557	494.324	520.404			528.012	0.0575802	0.648854	0.813701
AFUB_001670	167	EDP55472	DS499594	458207	460337	-1	conserved hypothetical protein	protein_coding		AFUB_001670	2	1	4	0	2	2		1.88146	0.981941	3.32935	0	1.96942	2.28248			1.74077	0.543456	0.714987	NA
AFUB_001680	168	EDP55473	DS499594	461051	465977	-1	DEAD/DEAH box DNA helicase (Mer3), putative	protein_coding		AFUB_001680	76	55	54	100	101	59		71.4954	54.0068	44.9463	114.863	99.4555	67.333			75.3499	-0.728496	0.00804855	0.0459985
AFUB_001690	169	EDP55474	DS499594	466479	467810	-1	UDP-galactose transporter, putative	protein_coding		AFUB_001690	1016	737	920	787	960	802		955.781	723.691	765.751	903.969	945.32	915.273			868.297	-0.177361	0.174012	0.376146
AFUB_001700	170	EDP55475	DS499594	469574	471847	-1	conserved hypothetical protein	protein_coding		AFUB_001700	1397	1298	1653	1546	1654	1341		1314.2	1274.56	1375.85	1775.78	1628.71	1530.4			1483.25	-0.31551	0.00373357	0.0272432
AFUB_001710	171	EDP55476	DS499594	475717	478480	-1	meiosis specific protein Hop1, putative	protein_coding		AFUB_001710	249	238	250	164	198	158		234.241	233.702	208.085	188.375	194.972	180.316			206.615	0.26031	0.108607	0.276593
AFUB_001720	172	EDP55477	DS499594	481333	484684	1	cell division control protein Cdc4, putative	protein_coding		AFUB_001720	1847	2211	2433	1458	1675	1445		1737.53	2171.07	2025.08	1674.7	1649.39	1649.09			1817.81	0.254749	0.0252669	0.104753
AFUB_001730	173	EDP55478	DS499594	485678	486704	-1	GTP binding protein (EngB), putative	protein_coding		AFUB_001730	195	220	220	176	200	131		183.442	216.027	183.114	202.158	196.942	149.502			188.531	0.0843048	0.641821	0.809301
AFUB_001740	174	EDP55479	DS499594	487018	487657	1	AP-3 adaptor complex subunit sigma, putative	protein_coding		AFUB_001740	242	183	241	196	203	180		227.656	179.695	200.593	225.131	199.896	205.423			206.399	-0.0511204	0.761283	0.880443
AFUB_001750	175	EDP55480	DS499594	488478	489302	1	cytosolic large ribosomal subunit protein L7A	protein_coding		AFUB_001750	19974	24352	25227	19637	20840	19424		18790.1	23912.2	20997.4	22555.6	20521.3	22167.4			21490.7	-0.0345582	0.756549	0.878549
AFUB_001760	176	EDP55481	DS499594	490140	493086	-1	spindle pole body component, putative	protein_coding		AFUB_001760	1593	1973	2213	1448	1648	1369		1498.58	1937.37	1841.96	1663.21	1622.8	1562.35			1687.71	0.122483	0.309777	0.53821
AFUB_001770	177	EDP55482	DS499594	494129	495704	1	nuclear migration protein NudF	protein_coding		AFUB_001770	697	604	724	539	635	522		655.688	593.092	602.613	619.11	625.29	595.726			615.253	0.00850551	0.943255	0.973471
AFUB_001780	178	EDP55483	DS499594	496444	497106	-1	hypothetical protein	protein_coding		AFUB_001780	1092	980	1357	856	948	1018		1027.28	962.302	1129.48	983.224	933.504	1161.78			1032.93	0.0199572	0.873894	0.940888
AFUB_001790	179	EDP55484	DS499594	497862	499687	-1	alpha,alpha-trehalose-phosphate synthase subunit TPS1, putative	protein_coding		AFUB_001790	4054	4158	4402	3686	4127	3639		3813.71	4082.91	3663.95	4233.84	4063.89	4152.96			4001.88	-0.107098	0.268762	0.494099
AFUB_001800	180	EDP55485	DS499594	501094	502200	-1	metallo-beta-lactamase domain protein, putative	protein_coding		AFUB_001800	299	219	280	260	278	281		281.278	215.045	233.055	298.643	273.749	320.688			270.41	-0.290999	0.0700527	0.207027
AFUB_001810	181	EDP55486	DS499594	503087	505975	-1	mitochondrial aconitate hydratase, putative	protein_coding		AFUB_001810	34785	42397	44433	30147	36218	32224		32723.3	41631.4	36983.3	34627.6	35664.2	36775.2			36400.8	0.0564216	0.605668	0.785155
AFUB_001820	182	EDP55487	DS499594	507192	507677	1	C2H2 finger domain protein, putative	protein_coding		AFUB_001820	4417	3751	4000	3876	3734	3217		4155.2	3683.26	3329.35	4452.08	3676.9	3671.36			3828.03	-0.0794874	0.514245	0.722443
AFUB_001830	183	EDP55488	DS499594	508172	509216	-1	mitochondrial carrier protein, putative	protein_coding		AFUB_001830	3872	2771	3306	4291	4171	3392		3642.5	2720.96	2751.71	4928.76	4107.22	3871.08			3670.37	-0.50182	0.000260929	0.00365511
AFUB_001840	184	EDP55489	DS499594	509942	512145	1	dsDNA-dependent ATPase Rad54, putative	protein_coding		AFUB_001840	1084	954	1348	1012	1142	1088		1019.75	936.772	1121.99	1162.41	1124.54	1241.67			1101.19	-0.195921	0.0921405	0.248412
AFUB_001850	185	EDP55490	DS499594	512743	516032	1	vacuole-associated enzyme activator complex component (Vac14), putative	protein_coding		AFUB_001850	949	871	1049	517	837	639		892.752	855.271	873.123	593.84	824.201	729.251			794.739	0.28645	0.0336011	0.127328
AFUB_001860	186	EDP55491	DS499594	516840	517172	-1	hypothetical protein	protein_coding		AFUB_001860	275	260	328	219	284	273		258.7	255.305	273.007	251.549	279.657	311.558			271.629	-0.0981328	0.519646	0.727338
AFUB_001870	187	EDP55492	DS499594	519000	521538	-1	hypothetical protein	protein_coding		AFUB_001870	533	551	730	264	398	339		501.408	541.049	607.607	303.237	391.914	386.88			455.349	0.608275	3.58879e-05	0.000773317
AFUB_001880	188	EDP55493	DS499594	522429	524023	1	mitochondrial protein Fmp26, putative	protein_coding		AFUB_001880	1475	1515	2077	1167	1251	1133		1387.58	1487.64	1728.77	1340.45	1231.87	1293.02			1411.55	0.253027	0.0319188	0.123146
AFUB_001890	189	EDP55494	DS499594	524710	527090	-1	kinesin family protein	protein_coding		AFUB_001890	588	595	654	334	539	380		553.149	584.255	544.349	383.641	530.758	433.67			504.97	0.31671	0.0275781	0.112098
AFUB_001900	190	EDP55495	DS499594	528766	531667	1	protein transport protein Sec24, putative	protein_coding		AFUB_001900	2144	2717	3044	1455	2124	1816		2016.92	2667.93	2533.64	1671.25	2091.52	2072.49			2175.63	0.306678	0.0223819	0.0960269
AFUB_001910	191	EDP55496	DS499594	538165	538658	1	hypothetical protein	protein_coding		AFUB_001910	7592	8163	9687	6707	6880	6998		7142.01	8015.58	8062.86	7703.84	6774.79	7986.38			7614.24	0.047858	0.653776	0.816004
AFUB_001920	192	EDP55497	DS499594	539116	539536	-1	conserved hypothetical protein	protein_coding		AFUB_001920	251	134	164	375	313	233		236.123	131.58	136.503	430.735	308.214	265.908			251.511	-0.995197	1.22803e-05	0.000339147
AFUB_001930	193	EDP55498	DS499594	540605	541672	1	serine-threonine rich protein, putative	protein_coding		AFUB_001930	1311	733	826	1309	1677	1172		1233.3	719.763	687.511	1503.55	1651.36	1337.53			1188.83	-0.767228	2.95039e-05	0.000667049
AFUB_001940	194	EDP55499	DS499594	542473	546541	1	sensor histidine kinase/response regulator, putative	protein_coding		AFUB_001940	2106	2240	2578	1718	2000	1494		1981.18	2199.55	2145.77	1973.34	1969.42	1705.01			1995.71	0.163526	0.134996	0.31953
AFUB_001950	195	EDP55500	DS499594	546863	549408	-1	FluG domain protein	protein_coding		AFUB_001950	876	644	787	875	948	770		824.078	632.37	655.05	1005.05	933.504	878.753			821.467	-0.416171	0.00182936	0.0162557
AFUB_001960	196	EDP55501	DS499594	550358	552293	1	C6 finger domain protein, putative	protein_coding		AFUB_001960	355	388	458	428	403	391		333.959	380.993	381.211	491.612	396.837	446.224			405.139	-0.282418	0.0464341	0.157554
AFUB_001970	197	EDP55502	DS499594	552764	553920	-1	hypothetical protein	protein_coding		AFUB_001970	55	50	68	58	52	32		51.7401	49.097	56.599	66.6203	51.2048	36.5196			51.9635	0.0306701	0.918101	0.963476
AFUB_001980	198	EDP55503	DS499594	555069	555224	1	hypothetical protein	protein_coding		AFUB_001980	0	0	0	0	0	0		0	0	0	0	0	0			0	NA	NA	NA
AFUB_001990	199	EDP55504	DS499594	555227	557795	-1	C6 transcription factor, putative	protein_coding		AFUB_001990	72	130	82	50	53	62		67.7325	127.652	68.2517	57.4313	52.1895	70.7567			74.0024	0.545966	0.0608024	0.188498
AFUB_002000	200	EDP55505	DS499594	558713	560521	-1	deoxyribodipyrimidine photo-lyase Phr1, putative	protein_coding		AFUB_002000	1773	1632	2526	1052	1465	1366		1667.91	1602.53	2102.49	1208.35	1442.6	1558.93			1597.13	0.352256	0.0102828	0.0548858
AFUB_002010	201	EDP55506	DS499594	561857	562870	1	conserved hypothetical protein	protein_coding		AFUB_002010	49	63	79	21	41	33		46.0957	61.8623	65.7547	24.1212	40.373	37.6608			45.978	0.762026	0.0170764	0.0794041
AFUB_002020	202	EDP55507	DS499594	564251	567186	1	conserved hypothetical protein	protein_coding		AFUB_002020	154	139	120	143	165	114		144.872	136.49	99.8806	164.254	162.477	130.101			139.679	-0.265263	0.198908	0.411442
AFUB_002030	203	EDP55508	DS499594	567985	569126	-1	oxidoreductase CipA-like, putative	protein_coding		AFUB_002030	142	112	111	215	203	151		133.584	109.977	92.3895	246.955	199.896	172.327			159.188	-0.884099	1.68364e-05	0.000438134
AFUB_002040	204	EDP55509	DS499594	569876	571249	1	kinesin family protein	protein_coding		AFUB_002040	5606	4897	5401	5044	6437	4753		5273.73	4808.57	4495.46	5793.67	6338.57	5424.3			5355.72	-0.268459	0.0131256	0.0654182
AFUB_002050	205	EDP55510	DS499594	571824	573196	1	C6 finger domain protein, putative	protein_coding		AFUB_002050	50	83	61	21	50	47		47.0364	81.5011	50.7726	24.1212	49.2354	53.6382			51.0508	0.490727	0.148207	0.340459
AFUB_002060	206	EDP55511	DS499594	573798	575880	1	alpha-L-rhamnosidase A, putative	protein_coding		AFUB_002060	4	9	3	9	7	3		3.76292	8.83747	2.49701	10.3376	6.89296	3.42371			5.95862	-0.467927	0.574676	0.767907
AFUB_002070	207	EDP55512	DS499594	575933	577480	1	formaldehyde dehydrogenase, putative	protein_coding		AFUB_002070	2	2	2	0	1	3		1.88146	1.96388	1.66468	0	0.984708	3.42371			1.65307	0.327982	0.829242	NA
AFUB_002080	208	EDP55513	DS499594	578097	579303	1	branched-chain amino acid aminotransferase	protein_coding		AFUB_002080	629	607	739	919	942	692		591.718	596.038	615.098	1055.59	927.595	789.736			762.629	-0.620919	2.43759e-06	9.16931e-05
AFUB_002090	209	EDP55514	DS499594	579436	581073	-1	cytochrome P450 alkane hydroxylase, putative	protein_coding		AFUB_002090	388	303	370	705	555	486		365.003	297.528	307.965	809.782	546.513	554.642			480.239	-0.976702	6.68526e-09	7.99209e-07
AFUB_002100	210	EDP55515	DS499594	582048	585256	-1	conserved serine-rich protein	protein_coding		AFUB_002100	76	120	129	59	73	73		71.4954	117.833	107.372	67.769	71.8837	83.3104			86.6105	0.413018	0.0982954	0.258614
AFUB_002110	211	EDP55516	DS499594	585531	585806	1	hypothetical protein	protein_coding		AFUB_002110	1	0	0	0	0	0		0.940729	0	0	0	0	0			0.156788	0.712639	0.861358	NA
AFUB_002120	212	EDP55517	DS499594	585954	589451	-1	protein kinase and ribonuclease Ire1, putative	protein_coding		AFUB_002120	3236	3459	3460	2914	3343	2682		3044.2	3396.53	2879.89	3347.1	3291.88	3060.8			3170.07	-0.0577975	0.586121	0.773984
AFUB_002130	213	EDP55518	DS499594	591124	592652	-1	glycosyl hydrolase, putative	protein_coding		AFUB_002130	39	42	56	149	93	67		36.6884	41.2415	46.6109	171.145	91.5779	76.4629			77.2878	-1.4409	2.23384e-06	8.70299e-05
AFUB_002140	214	EDP55519	DS499594	594315	596348	-1	t-complex protein 1, beta subunit, putative	protein_coding		AFUB_002140	6862	7267	8755	4810	5830	5148		6455.28	7135.77	7287.12	5524.89	5740.85	5875.09			6336.5	0.284587	0.00363457	0.0267818
AFUB_002150	215	EDP55520	DS499594	596363	598371	1	peptidyl-prolyl cis-trans isomerase, putative	protein_coding		AFUB_002150	401	482	572	341	398	357		377.232	473.296	476.097	391.682	391.914	407.422			419.607	0.156151	0.270098	0.49518
AFUB_002160	216	EDP55521	DS499594	599012	599961	-1	integral membrane protein	protein_coding		AFUB_002160	2303	1907	2428	1576	1975	1792		2166.5	1872.56	2020.92	1810.24	1944.8	2045.1			1976.68	0.0632717	0.560119	0.757854
AFUB_002170	217	EDP55522	DS499594	601802	602770	1	short chain oxidoreductase/dehydrogenase, putative	protein_coding		AFUB_002170	76	71	72	119	109	114		71.4954	69.7178	59.9283	136.687	107.333	130.101			95.8771	-0.895168	6.51203e-05	0.00122941
AFUB_002180	218	EDP55523	DS499594	603216	604366	1	alcohol dehydrogenase, putative	protein_coding		AFUB_002180	0	0	0	0	0	0		0	0	0	0	0	0			0	NA	NA	NA
AFUB_002190	219	EDP55524	DS499594	604647	605312	1	conserved hypothetical protein	protein_coding		AFUB_002190	443	338	393	399	423	321		416.743	331.896	327.109	458.302	416.532	366.337			386.153	-0.206909	0.175439	0.378225
AFUB_002200	220	EDP55525	DS499594	605585	606831	-1	conserved hypothetical protein	protein_coding		AFUB_002200	1	1	8	3	2	3		0.940729	0.981941	6.6587	3.44588	1.96942	3.42371			2.9034	-0.00524395	0.996464	NA
AFUB_002210	221	EDP55526	DS499594	606913	607492	-1	hypothetical protein	protein_coding		AFUB_002210	0	0	1	0	1	2		0	0	0.832338	0	0.984708	2.28248			0.683254	-1.72944	0.480543	NA
AFUB_002220	222	EDP55527	DS499594	608541	609873	-1	conserved hypothetical protein	protein_coding		AFUB_002220	2	0	0	0	0	0		1.88146	0	0	0	0	0			0.313576	1.64142	0.661491	NA
AFUB_002230	223	EDP55528	DS499594	611079	612110	1	thiamin pyrophosphokinase, putative	protein_coding		AFUB_002230	601	669	884	686	610	585		565.378	656.919	735.787	787.958	600.672	667.624			669.056	-0.0689527	0.633294	0.803888
AFUB_002240	224	EDP55529	DS499594	612247	615003	-1	C6 finger domain protein, putative	protein_coding		AFUB_002240	322	333	396	235	284	263		302.915	326.986	329.606	269.927	279.657	300.146			301.539	0.175731	0.220756	0.437551
AFUB_002250	225	EDP55530	DS499594	615729	617166	1	integral membrane protein, putative	protein_coding		AFUB_002250	378	376	449	325	389	328		355.596	369.21	373.72	373.304	383.052	374.326			371.534	-0.0416849	0.752545	0.876747
AFUB_002260	226	EDP55531	DS499594	617697	618509	1	conserved hypothetical protein	protein_coding		AFUB_002260	1770	1959	2069	1680	1620	1571		1665.09	1923.62	1722.11	1929.69	1595.23	1792.88			1771.44	-0.00162338	0.988827	0.995328
AFUB_002270	227	EDP55532	DS499594	618836	619936	-1	enoyl-CoA hydratase/isomerase family protein	protein_coding		AFUB_002270	7	1	0	5	1	5		6.5851	0.981941	0	5.74313	0.984708	5.70619			3.33351	-0.717133	0.558036	NA
AFUB_002280	228	EDP55533	DS499594	620838	621137	-1	dienelactone hydrolase family protein	protein_coding		AFUB_002280	147	92	98	83	112	100		138.287	90.3386	81.5691	95.336	110.287	114.124			104.99	-0.0465263	0.845465	0.927249
AFUB_002290	229	EDP55534	DS499594	622233	623513	1	integral membrane protein	protein_coding		AFUB_002290	716	561	642	716	723	520		673.562	550.869	534.361	822.417	711.944	593.444			647.766	-0.275125	0.0650733	0.197046
AFUB_002300	230	EDP55535	DS499594	626227	627653	1	plasma membrane protein Pth11-like, putative	protein_coding		AFUB_002300	471	259	400	969	681	651		443.083	254.323	332.935	1113.02	670.586	742.946			592.815	-1.29303	1.68447e-10	3.58546e-08
AFUB_002310	231	EDP55536	DS499594	643702	645344	1	MFS multidrug transporter, putative	protein_coding		AFUB_002310	21	9	19	30	31	26		19.7553	8.83747	15.8144	34.4588	30.526	29.6722			23.1774	-1.08598	0.0115407	0.0595597
AFUB_002320	232	EDP55537	DS499594	645702	647022	1	conserved hypothetical protein	protein_coding		AFUB_002320	982	677	840	1117	1016	899		923.796	664.774	699.164	1283.02	1000.46	1025.97			932.864	-0.532393	0.000393013	0.00495639
AFUB_002330	233	EDP55538	DS499594	650155	650705	1	conserved hypothetical protein	protein_coding		AFUB_002330	659	584	656	456	551	531		619.94	573.454	546.014	523.774	542.574	605.997			568.625	0.0565692	0.656423	0.81795
AFUB_002340	234	EDP55539	DS499594	651742	652815	-1	conserved hypothetical protein	protein_coding		AFUB_002340	785	582	825	824	963	760		738.472	571.49	686.679	946.468	948.274	867.341			793.121	-0.467828	0.000284115	0.00386813
AFUB_002350	235	EDP55540	DS499594	659605	660859	1	VeA-like protein	protein_coding		AFUB_002350	1118	945	1137	903	981	975		1051.73	927.934	946.368	1037.21	965.999	1112.71			1006.99	-0.090252	0.437762	0.661327
AFUB_002360	236	EDP55541	DS499594	662264	662882	1	IgE binding protein, putative	protein_coding		AFUB_002360	9	6	8	7	11	11		8.46656	5.89165	6.6587	8.04038	10.8318	12.5536			8.74045	-0.581337	0.373264	0.602902
AFUB_002370	237	EDP55542	DS499594	663051	664720	-1	WD repeat protein	protein_coding		AFUB_002370	3053	3060	3471	2409	2651	2312		2872.05	3004.74	2889.05	2767.04	2610.46	2638.54			2796.98	0.129045	0.178342	0.382406
AFUB_002380	238	EDP55543	DS499594	664981	667835	1	DNA mismatch repair protein Msh4, putative	protein_coding		AFUB_002380	58	25	65	60	53	34		54.5623	24.5485	54.102	68.9176	52.1895	38.8021			48.8537	-0.257643	0.454127	0.674812
AFUB_002390	239	EDP55544	DS499594	668247	670737	-1	C2H2 finger domain protein, putative	protein_coding		AFUB_002390	2353	2905	2964	2053	2293	2009		2213.54	2852.54	2467.05	2358.13	2257.94	2292.75			2406.99	0.124731	0.282376	0.507892
AFUB_002400	240	EDP55545	DS499594	671518	672603	-1	SWIB/MDM2 domain protein	protein_coding		AFUB_002400	256	213	375	208	267	271		240.827	209.153	312.127	238.914	262.917	309.275			262.202	-0.0870119	0.629255	0.802031
AFUB_002410	241	EDP55546	DS499594	673450	675874	1	eukaryotic translation initiation factor 3 subunit EifCb, putative	protein_coding		AFUB_002410	9588	13466	12666	8936	9285	8513		9019.71	13222.8	10542.4	10264.1	9143.02	9715.36			10317.9	0.170892	0.199151	0.411802
AFUB_002420	242	EDP55547	DS499594	676198	677046	-1	extracellular SCP domain protein Pry1, putative	protein_coding		AFUB_002420	1068	748	837	1248	1297	947		1004.7	734.492	696.667	1433.49	1277.17	1080.75			1037.88	-0.638713	3.56268e-05	0.000770138
AFUB_002430	243	EDP55548	DS499594	677767	680367	-1	secretion pathway protein Sls2/Rcy1, putative	protein_coding		AFUB_002430	1034	1075	1202	721	935	739		972.714	1055.59	1000.47	828.16	920.702	843.375			936.835	0.223747	0.0467172	0.158217
AFUB_002440	244	EDP55549	DS499594	681073	683084	1	AAA family ATPase, putative	protein_coding		AFUB_002440	48	46	46	38	40	33		45.155	45.1693	38.2876	43.6478	39.3883	37.6608			41.5515	0.0899147	0.771393	0.886573
AFUB_002450	245	EDP55550	DS499594	683713	685034	1	cytochrome C1/Cyt1, putative	protein_coding		AFUB_002450	6126	7112	8236	5129	5662	5473		5762.91	6983.56	6855.14	5891.3	5575.42	6245.99			6219.05	0.146289	0.182734	0.389146
AFUB_002460	246	EDP55551	DS499594	685497	686666	-1	conserved hypothetical protein	protein_coding		AFUB_002460	221	236	293	149	205	178		207.901	231.738	243.875	171.145	201.865	203.14			209.944	0.246231	0.138843	0.325808
AFUB_002470	247	EDP55552	DS499594	687023	688012	-1	quinone oxidoreductase, putative	protein_coding		AFUB_002470	175	163	194	172	192	178		164.628	160.056	161.474	197.564	189.064	203.14			179.321	-0.277965	0.0965046	0.255676
AFUB_002480	248	EDP55553	DS499594	689564	693929	1	conserved hypothetical protein	protein_coding		AFUB_002480	86	87	110	82	88	50		80.9027	85.4289	91.5572	94.1874	86.6543	57.0619			82.6321	0.115568	0.63989	0.807952
AFUB_002490	249	EDP55554	DS499594	694556	695875	1	Phe-inhibited DAHP synthase AroG	protein_coding		AFUB_002490	5946	5787	6308	6003	6366	5044		5593.57	5682.49	5250.39	6895.2	6268.65	5756.4			5907.79	-0.19521	0.0620555	0.190988
AFUB_002500	250	EDP55555	DS499594	697079	699205	-1	F-box domain protein	protein_coding		AFUB_002500	40	42	67	41	46	44		37.6292	41.2415	55.7667	47.0937	45.2966	50.2145			46.207	-0.0768879	0.799795	0.901318
AFUB_002510	251	EDP55556	DS499594	701854	704533	-1	DUF221 domain protein, putative	protein_coding		AFUB_002510	862	690	998	881	962	799		810.908	677.539	830.673	1011.94	947.289	911.849			865.033	-0.307179	0.012922	0.0646246
AFUB_002520	252	EDP55557	DS499594	704910	709804	-1	glycogen debranching enzyme Gdb1, putative	protein_coding		AFUB_002520	727	771	953	582	775	616		683.91	757.077	793.218	668.501	763.149	703.002			728.143	0.0654176	0.59277	0.778027
AFUB_002530	253	EDP55558	DS499594	710644	712022	-1	glycerol 3-phosphate dehydrogenase (GfdA), putative	protein_coding		AFUB_002530	2826	3003	3565	2214	2555	2189		2658.5	2948.77	2967.29	2543.06	2515.93	2498.17			2688.62	0.182292	0.0675422	0.202184
AFUB_002540	254	EDP55559	DS499594	712331	713385	1	conserved hypothetical protein	protein_coding		AFUB_002540	1008	847	877	1032	831	868		948.255	831.704	729.96	1185.38	818.293	990.594			917.365	-0.254167	0.0910613	0.246416
AFUB_002550	255	EDP55560	DS499594	713940	716144	1	ATP-dependent Clp protease, putative	protein_coding		AFUB_002550	398	362	409	361	439	365		374.41	355.463	340.426	414.654	432.287	416.552			388.965	-0.240316	0.0689878	0.204921
AFUB_002560	256	EDP55561	DS499594	716517	720416	-1	conserved hypothetical protein	protein_coding		AFUB_002560	631	504	662	686	787	601		593.6	494.898	551.008	787.958	774.965	685.884			648.052	-0.45582	0.000359698	0.00460277
AFUB_002570	257	EDP55562	DS499594	721400	722132	1	Ras GTPase Rab11, putative	protein_coding		AFUB_002570	2849	2579	3364	2161	2430	2437		2680.14	2532.43	2799.99	2482.18	2392.84	2781.2			2611.46	0.0660133	0.534855	0.739142
AFUB_002580	258	EDP55563	DS499594	723512	724585	-1	F-box domain protein	protein_coding		AFUB_002580	553	334	398	692	694	577		520.223	327.968	331.271	794.849	683.388	658.494			552.699	-0.857626	7.53228e-07	3.37099e-05
AFUB_002590	259	EDP55564	DS499594	725400	726530	-1	60S ribosome biogenesis protein Brx1, putative	protein_coding		AFUB_002590	5754	5625	6796	5152	4813	4755		5412.95	5523.42	5656.57	5917.72	4739.4	5426.59			5446.11	0.0451952	0.676987	0.831303
AFUB_002600	260	EDP55565	DS499594	727520	728088	1	hypothetical protein	protein_coding		AFUB_002600	0	1	0	1	1	0		0	0.981941	0	1.14863	0.984708	0			0.519213	-1.12294	0.679019	NA
AFUB_002610	261	EDP55566	DS499594	728699	729315	-1	conserved hypothetical protein	protein_coding		AFUB_002610	28	22	7	24	26	25		26.3404	21.6027	5.82637	27.567	25.6024	28.5309			22.5783	-0.615552	0.200956	0.41398
AFUB_002620	262	EDP55567	DS499594	730454	731272	-1	conserved hypothetical protein	protein_coding		AFUB_002620	0	1	3	3	0	0		0	0.981941	2.49701	3.44588	0	0			1.15414	0.0582908	0.976747	NA
AFUB_002630	263	EDP55568	DS499594	732574	733301	1	conserved hypothetical protein	protein_coding		AFUB_002630	0	0	1	0	2	1		0	0	0.832338	0	1.96942	1.14124			0.657165	-1.67684	0.498722	NA
AFUB_002640	264	EDP55569	DS499594	734054	734687	1	conserved hypothetical protein	protein_coding		AFUB_002640	0	1	0	0	0	1		0	0.981941	0	0	0	1.14124			0.353863	-0.249147	0.940294	NA
AFUB_002650	265	EDP55570	DS499594	735530	736108	1	conserved hypothetical protein	protein_coding		AFUB_002650	1	1	0	5	1	0		0.940729	0.981941	0	5.74313	0.984708	0			1.44175	-1.83117	0.32084	NA
AFUB_002660	266	EDP55571	DS499594	736637	739032	-1	ARS binding protein Abp2, putative	protein_coding		AFUB_002660	986	770	1098	1119	1071	778		927.559	756.095	913.907	1285.31	1054.62	887.883			970.896	-0.31287	0.0330584	0.125985
AFUB_002670	267	EDP55572	DS499594	739896	742010	1	conserved hypothetical protein	protein_coding		AFUB_002670	432	404	511	349	417	308		406.395	396.704	425.325	400.871	410.623	351.501			398.57	0.0786253	0.561163	0.758795
AFUB_002680	268	EDP55573	DS499594	742541	742920	-1	conserved hypothetical protein	protein_coding		AFUB_002680	14394	11257	17158	8892	10354	10672		13540.9	11053.7	14281.3	10213.6	10195.7	12179.3			11910.7	0.254603	0.038542	0.138909
AFUB_002690	269	EDP55574	DS499594	747777	748242	1	conserved hypothetical protein	protein_coding		AFUB_002690	50	50	49	44	36	52		47.0364	49.097	40.7846	50.5396	35.4495	59.3444			47.0419	-0.082191	0.789051	0.896154
AFUB_002700	270	EDP55575	DS499594	748741	749482	-1	conserved hypothetical protein	protein_coding		AFUB_002700	73	70	128	35	64	35		68.6732	68.7359	106.539	40.2019	63.0213	39.9433			64.5192	0.76542	0.00932551	0.0510884
AFUB_002710	271	EDP55576	DS499594	750997	751686	1	conserved hypothetical protein	protein_coding		AFUB_002710	109	100	174	38	48	56		102.539	98.1941	144.827	43.6478	47.266	63.9093			83.3972	1.16373	8.25424e-06	0.000245852
AFUB_002720	272	EDP55577	DS499594	752258	753293	-1	conserved hypothetical protein	protein_coding		AFUB_002720	572	519	593	437	571	546		538.097	509.627	493.576	501.95	562.268	623.116			538.106	-0.130949	0.318613	0.546167
AFUB_002730	273	EDP55578	DS499594	754741	756075	1	conserved hypothetical protein	protein_coding		AFUB_002730	1562	1721	2240	1101	1570	1335		1469.42	1689.92	1864.44	1264.64	1545.99	1523.55			1559.66	0.212972	0.095327	0.253943
AFUB_002740	274	EDP55579	DS499594	758709	760670	-1	conserved hypothetical protein	protein_coding		AFUB_002740	80	92	120	43	87	88		75.2583	90.3386	99.8806	49.3909	85.6696	100.429			83.4945	0.172409	0.519876	0.727445
AFUB_002750	275	EDP55580	DS499594	762664	764518	1	hypothetical protein	protein_coding		AFUB_002750	61	68	69	58	90	54		57.3845	66.772	57.4313	66.6203	88.6238	61.6268			66.4098	-0.262646	0.315552	0.543374
AFUB_002760	276	EDP55581	DS499594	765687	766824	-1	fumarylacetoacetate hydrolase family protein	protein_coding		AFUB_002760	29	16	23	13	30	25		27.2811	15.7111	19.1438	14.9321	29.5413	28.5309			22.5234	-0.237521	0.589323	0.775509
AFUB_002770	277	EDP55582	DS499594	767386	767925	1	conserved hypothetical protein	protein_coding		AFUB_002770	29	19	16	20	24	21		27.2811	18.6569	13.3174	22.9725	23.633	23.966			21.6378	-0.258342	0.553247	0.7523
AFUB_002780	278	EDP55583	DS499594	769444	771217	1	alpha/beta hydrolase, putative	protein_coding		AFUB_002780	852	835	1057	691	803	780		801.501	819.921	879.781	793.701	790.721	890.165			829.298	0.0162009	0.889527	0.94764
AFUB_002790	279	EDP55584	DS499594	771527	774058	-1	conserved hypothetical protein	protein_coding		AFUB_002790	1277	1098	1183	1026	1072	1000		1201.31	1078.17	984.656	1178.49	1055.61	1141.24			1106.58	-0.0483454	0.684116	0.835637
AFUB_002800	280	EDP55585	DS499594	774556	776073	1	AAA family ATPase Rvb2/Reptin, putative	protein_coding		AFUB_002800	3332	2966	4000	2452	2885	2492		3134.51	2912.44	3329.35	2816.43	2840.88	2843.96			2979.6	0.14154	0.157178	0.352892
AFUB_002810	281	EDP55586	DS499594	776407	777774	-1	conserved hypothetical protein	protein_coding		AFUB_002810	682	700	747	444	587	500		641.577	687.359	621.757	509.99	578.024	570.619			601.554	0.232903	0.0593643	0.185357
AFUB_002820	282	EDP55587	DS499594	778272	779497	1	ubiquitin fusion degradation protein Ufd1, putative	protein_coding		AFUB_002820	1133	920	1215	719	1059	901		1065.85	903.386	1011.29	825.862	1042.81	1028.26			979.574	0.0407154	0.753176	0.876747
AFUB_002830	283	EDP55588	DS499594	780194	781057	1	indole-diterpene biosynthesis protein PaxU, putative	protein_coding		AFUB_002830	70	90	74	66	44	55		65.851	88.3747	61.593	75.8093	43.3272	62.7681			66.2872	0.24986	0.374476	0.604299
AFUB_002840	284	EDP55589	DS499594	782026	784034	1	conserved hypothetical protein	protein_coding		AFUB_002840	242	209	230	179	178	159		227.656	205.226	191.438	205.604	175.278	181.457			197.776	0.151212	0.370852	0.600338
AFUB_002850	285	EDP55590	DS499594	784441	788250	-1	DNA-directed RNA polymerase III, beta subunit, putative	protein_coding		AFUB_002850	2331	2428	2727	1871	2108	1797		2192.84	2384.15	2269.79	2149.08	2075.77	2050.8			2187.07	0.125633	0.20437	0.418375
AFUB_002860	286	EDP55591	DS499594	791336	792371	1	hypothetical protein	protein_coding		AFUB_002860	0	0	0	0	0	0		0	0	0	0	0	0			0	NA	NA	NA
AFUB_002870	287	EDP55592	DS499594	793166	795162	1	conserved hypothetical protein	protein_coding		AFUB_002870	728	594	673	641	748	630		684.851	583.273	560.164	736.27	736.562	718.98			670.016	-0.262198	0.0362953	0.134218
AFUB_002880	288	EDP55593	DS499594	795336	797125	-1	origin recognition complex subunit Orc5, putative	protein_coding		AFUB_002880	499	649	604	341	451	381		469.424	637.28	502.732	391.682	444.103	434.812			480.005	0.339623	0.0216641	0.093874
AFUB_002890	289	EDP55594	DS499594	798058	801895	-1	RNA-binding protein, putative	protein_coding		AFUB_002890	1546	1428	1821	1096	1577	1048		1454.37	1402.21	1515.69	1258.89	1552.89	1196.02			1396.68	0.124911	0.312714	0.540942
AFUB_002900	290	EDP55595	DS499594	808626	808974	1	hypothetical protein	protein_coding		AFUB_002900	0	1	1	0	3	2		0	0.981941	0.832338	0	2.95413	2.28248			1.17515	-1.53921	0.420988	NA
AFUB_002910	291	EDP55596	DS499594	809903	811542	1	MFS sugar transporter, putative	protein_coding		AFUB_002910	343	259	233	658	564	376		322.67	254.323	193.935	755.796	555.376	429.105			418.534	-1.17597	1.14608e-08	1.17668e-06
AFUB_002920	292	EDP55597	DS499594	812019	816131	-1	EF hand domain protein	protein_coding		AFUB_002920	985	1232	1263	765	1002	825		926.618	1209.75	1051.24	878.699	986.678	941.521			999.085	0.182843	0.152061	0.346034
AFUB_002930	293	EDP55598	DS499594	817117	818869	-1	tubulin alpha-1 subunit	protein_coding		AFUB_002930	8543	9592	11879	6988	7920	7832		8036.65	9418.78	9887.34	8026.6	7798.89	8938.17			8684.41	0.143034	0.201668	0.414554
AFUB_002940	294	EDP55599	DS499594	819844	820651	1	conserved hypothetical protein	protein_coding		AFUB_002940	128	90	114	108	115	96		120.413	88.3747	94.8865	124.052	113.241	109.559			108.421	-0.191582	0.370062	0.599393
AFUB_002950	295	EDP55600	DS499594	821130	823973	-1	aspartyl-tRNA synthetase, cytoplasmic	protein_coding		AFUB_002950	1990	2275	2991	1545	1840	1727		1872.05	2233.92	2489.52	1774.63	1811.86	1970.92			2025.48	0.247415	0.0454412	0.155212
AFUB_002960	296	EDP55601	DS499594	825292	826311	1	lipase, putative	protein_coding		AFUB_002960	751	567	783	461	529	551		706.487	556.761	651.721	529.517	520.911	628.822			599.036	0.190561	0.169575	0.369694
AFUB_002970	297	EDP55602	DS499594	827401	829539	-1	RNA polymerase I specific transcription initiation factor RRN3 superfamily	protein_coding		AFUB_002970	4317	3740	4130	3377	3961	3027		4061.13	3672.46	3437.56	3878.91	3900.43	3454.53			3734.17	-0.00829196	0.938996	0.971899
AFUB_002980	298	EDP55603	DS499594	830528	831286	-1	conserved hypothetical protein	protein_coding		AFUB_002980	1244	1112	1456	873	1064	967		1170.27	1091.92	1211.88	1002.75	1047.73	1103.58			1104.69	0.139785	0.204151	0.418061
AFUB_002990	299	EDP55604	DS499594	834460	835572	1	rRNA processing protein, putative	protein_coding		AFUB_002990	3960	3761	4881	2896	3301	2821		3725.29	3693.08	4062.64	3326.42	3250.52	3219.43			3546.23	0.229099	0.0181651	0.0828682
AFUB_003000	300	EDP55605	DS499594	835910	836521	-1	conserved hypothetical protein	protein_coding		AFUB_003000	338	329	381	268	312	313		317.966	323.059	317.121	307.832	307.229	357.207			321.736	-0.0204531	0.885836	0.946345
AFUB_003010	301	EDP55606	DS499594	836669	838365	1	rRNA processing protein Pwp1, putative	protein_coding		AFUB_003010	7054	6830	8305	5385	6430	5281		6635.9	6706.66	6912.57	6185.35	6331.67	6026.88			6466.51	0.127327	0.161825	0.358984
AFUB_003020	302	AFUB_003020-1	DS499594	838658	838745	1		tRNA		AFUB_003020	0	0	0	0	0	0		0	0	0	0	0	0			0	NA	NA	NA
AFUB_003030	303	AFUB_003030-1	DS499594	839800	839887	-1		tRNA		AFUB_003030	0	0	0	0	1	0		0	0	0	0	0.984708	0			0.164118	-1.21091	0.766651	NA
AFUB_003040	304	EDP55607	DS499594	840728	841931	-1	conserved hypothetical protein	protein_coding		AFUB_003040	437	429	426	340	429	296		411.099	421.253	354.576	390.533	422.44	337.806			389.618	0.0422115	0.772081	0.886573
AFUB_003050	305	EDP55608	DS499594	842369	844069	-1	conserved hypothetical protein	protein_coding		AFUB_003050	2	0	2	0	2	4		1.88146	0	1.66468	0	1.96942	4.56495			1.68008	-0.863596	0.58979	NA
AFUB_003060	306	EDP55609	DS499594	844656	845877	-1	F-box domain protein	protein_coding		AFUB_003060	8	5	11	13	10	15		7.52583	4.9097	9.15572	14.9321	9.84708	17.1186			10.5815	-0.940125	0.125016	0.302808
AFUB_003070	307	EDP55610	DS499594	848196	849405	-1	ARP2/3 complex 34 kDa subunit , putative	protein_coding		AFUB_003070	3808	3507	4319	3013	3630	3216		3582.3	3443.67	3594.87	3460.81	3574.49	3670.22			3554.39	-0.0114093	0.903564	0.954881
AFUB_003080	308	EDP55611	DS499594	850719	851456	-1	conserved hypothetical protein	protein_coding		AFUB_003080	0	5	0	0	4	2		0	4.9097	0	0	3.93883	2.28248			1.85517	-0.38682	0.817449	NA
AFUB_003090	309	EDP55612	DS499594	853753	855045	-1	zinc metallopeptidase, putative	protein_coding		AFUB_003090	349	259	253	299	274	249		328.314	254.323	210.582	343.439	269.81	284.168			281.773	-0.17854	0.325579	0.553866
AFUB_003100	310	EDP55613	DS499594	855942	857513	1	conserved hypothetical protein	protein_coding		AFUB_003100	1078	871	1306	688	870	866		1014.11	855.271	1087.03	790.255	856.696	988.312			931.945	0.166669	0.212646	0.42744
AFUB_003110	311	EDP55614	DS499594	857735	858625	-1	conserved hypothetical protein	protein_coding		AFUB_003110	538	597	688	604	632	603		506.112	586.219	572.649	693.77	622.336	688.166			611.542	-0.266777	0.033308	0.126658
AFUB_003120	312	EDP55615	DS499594	860772	861896	-1	mitochondrial phosphate carrier protein (Ptp), putative	protein_coding		AFUB_003120	781	653	882	489	594	646		734.709	641.207	734.122	561.678	584.917	737.24			665.646	0.164567	0.234316	0.455631
AFUB_003130	313	EDP55616	DS499594	862565	864011	-1	polyketide synthase, putative	protein_coding		AFUB_003130	1	4	2	3	1	2		0.940729	3.92776	1.66468	3.44588	0.984708	2.28248			2.20771	-0.0338852	0.979211	NA
AFUB_003140	314	EDP55617	DS499594	864226	864894	1	hypothetical protein	protein_coding		AFUB_003140	0	0	0	5	0	1		0	0	0	5.74313	0	1.14124			1.14739	-3.75418	0.0869537	NA
AFUB_003150	315	EDP55618	DS499594	867622	869949	1	cell cycle inhibitor Nif1, putative	protein_coding		AFUB_003150	693	821	838	707	849	567		651.925	806.174	697.499	812.079	836.017	647.082			741.796	-0.0915486	0.510025	0.719293
AFUB_003160	316	EDP55619	DS499594	872729	873907	1	conserved hypothetical protein	protein_coding		AFUB_003160	44	36	53	65	81	53		41.3921	35.3499	44.1139	74.6607	79.7614	60.4856			55.9606	-0.829629	0.00295893	0.0232217
AFUB_003170	317	EDP55620	DS499594	875000	876201	1	L-asparaginase	protein_coding		AFUB_003170	111	75	93	86	88	84		104.421	73.6456	77.4074	98.7819	86.6543	95.864			89.4623	-0.137995	0.5536	0.752534
AFUB_003180	318	EDP55621	DS499594	878186	878815	1	conserved hypothetical protein	protein_coding		AFUB_003180	6	6	3	3	7	2		5.64437	5.89165	2.49701	3.44588	6.89296	2.28248			4.44239	0.124368	0.893644	NA
AFUB_003190	319	EDP55622	DS499594	880525	881289	1	mRNA cleavage and polyadenylation specificity factor complex subunit, putative	protein_coding		AFUB_003190	380	286	352	348	316	261		357.477	280.835	292.983	399.722	311.168	297.863			323.341	-0.114487	0.486393	0.700339
AFUB_003200	320	EDP55623	DS499594	882243	883041	1	NADH-quinone oxidoreductase, putative	protein_coding		AFUB_003200	117	95	113	128	121	90		110.065	93.2844	94.0542	147.024	119.15	102.711			111.048	-0.31048	0.150428	0.343932
AFUB_003210	321	EDP55624	DS499594	883900	886068	1	endoplasmic reticulum and nuclear membrane proteinc Npl4, putative	protein_coding		AFUB_003210	1371	1473	1636	842	1230	950		1289.74	1446.4	1361.71	967.143	1211.19	1084.18			1226.73	0.328005	0.00631034	0.0391403
AFUB_003220	322	EDP55625	DS499594	887060	889429	-1	conserved hypothetical protein	protein_coding		AFUB_003220	352	440	483	206	297	237		331.137	432.054	402.019	236.617	292.458	270.473			327.46	0.54172	0.000584109	0.00675168
AFUB_003230	323	EDP55626	DS499594	890387	891252	1	L-cystine transporter, putative	protein_coding		AFUB_003230	242	146	196	176	211	186		227.656	143.363	163.138	202.158	207.773	212.27			192.727	-0.220292	0.250563	0.473974
AFUB_003240	324	EDP55627	DS499594	893211	894035	1	C2H2 transcription factor, putative	protein_coding		AFUB_003240	7	10	6	7	7	6		6.5851	9.81941	4.99403	8.04038	6.89296	6.84743			7.19655	-0.0331222	0.963178	0.982468
AFUB_003250	325	EDP55628	DS499594	895075	896277	-1	conserved hypothetical protein	protein_coding		AFUB_003250	3302	2877	2834	3107	3363	2688		3106.29	2825.04	2358.85	3568.78	3311.57	3067.65			3039.7	-0.263263	0.0319809	0.123276
AFUB_003260	326	EDP55629	DS499594	901016	902210	-1	Phosphotransferase enzyme family domain protein	protein_coding		AFUB_003260	121	106	177	87	148	108		113.828	104.086	147.324	99.9305	145.737	123.254			122.36	-0.014509	0.947423	0.974904
AFUB_003270	327	EDP55630	DS499594	902501	903367	1	dUTPase (Dut), putaive	protein_coding		AFUB_003270	2004	1833	2655	1322	1587	1532		1885.22	1799.9	2209.86	1518.48	1562.73	1748.38			1787.43	0.288121	0.015119	0.0729778
AFUB_003280	328	EDP55631	DS499594	903524	904703	-1	pyridoxal kinase, putative	protein_coding		AFUB_003280	914	893	1090	783	850	779		859.826	876.873	907.249	899.374	837.002	889.024			878.225	0.010808	0.922047	0.965807
AFUB_003290	329	EDP55632	DS499594	906261	907415	1	conserved hypothetical protein	protein_coding		AFUB_003290	545	593	655	656	627	476		512.697	582.291	545.181	753.499	617.412	543.229			592.385	-0.222701	0.11932	0.29486
AFUB_003300	330	EDP55633	DS499594	907933	910396	-1	conserved hypothetical protein	protein_coding		AFUB_003300	390	468	440	279	371	322		366.884	459.548	366.229	320.467	365.327	367.479			374.322	0.177551	0.232645	0.45319
AFUB_003310	331	EDP55634	DS499594	912406	913157	1	calmodulin, putative	protein_coding		AFUB_003310	434	420	491	263	339	359		408.276	412.415	408.678	302.089	333.816	409.704			379.163	0.234019	0.113376	0.285552
AFUB_003320	332	EDP55635	DS499594	913787	915310	1	mitotic check point protein (Bub2), putative	protein_coding		AFUB_003320	203	264	296	198	237	205		190.968	259.232	246.372	227.428	233.376	233.954			231.888	0.00383583	0.981737	0.992542
AFUB_003330	333	EDP55636	DS499594	915838	917271	-1	RNA binding protein	protein_coding		AFUB_003330	494	514	606	756	706	671		464.72	504.718	504.397	868.362	695.204	765.771			633.862	-0.659295	3.6368e-07	1.84525e-05
AFUB_003340	334	EDP55637	DS499594	917724	917997	-1	hypothetical protein	protein_coding		AFUB_003340	35	35	39	34	36	29		32.9255	34.3679	32.4612	39.0533	35.4495	33.0959			34.5589	-0.109525	0.743179	0.870824
AFUB_003350	335	EDP55638	DS499594	919657	920997	-1	salicylate hydroxylase, putative	protein_coding		AFUB_003350	245	268	325	319	322	268		230.479	263.16	270.51	366.412	317.076	305.852			292.248	-0.371391	0.0147087	0.0715596
AFUB_003360	336	EDP55639	DS499594	927380	928177	1	6-phosphogluconolactonase, putative	protein_coding		AFUB_003360	1710	1820	2189	1078	1384	1469		1608.65	1787.13	1821.99	1238.22	1362.84	1676.48			1582.55	0.286913	0.0263166	0.108064
AFUB_003370	337	EDP55640	DS499594	928800	930658	1	hypothetical protein	protein_coding		AFUB_003370	163	217	272	148	149	130		153.339	213.081	226.396	169.997	146.722	148.361			176.316	0.352341	0.0678398	0.202683
AFUB_003380	338	EDP55641	DS499594	932730	936288	1	WD repeat-containing protein	protein_coding		AFUB_003380	1507	1939	2147	745	1244	1129		1417.68	1903.98	1787.03	855.727	1224.98	1288.46			1412.98	0.600196	0.000142637	0.00227984
AFUB_003390	339	EDP55642	DS499594	936953	938626	1	MYND domain protein, putative	protein_coding		AFUB_003390	1973	1904	2223	1629	1929	1611		1856.06	1869.62	1850.29	1871.11	1899.5	1838.53			1864.19	-0.00868292	0.928879	0.967492
AFUB_003400	340	EDP55643	DS499594	938918	941563	-1	cell cycle control protein (Cwf22), putative	protein_coding		AFUB_003400	1114	1200	1313	898	1063	837		1047.97	1178.33	1092.86	1031.47	1046.74	955.216			1058.76	0.129392	0.246558	0.469397
AFUB_003410	341	EDP55644	DS499594	941917	942215	1	dolichol phosphate-mannose biosynthesis regulatory protein Dpm2, putative	protein_coding		AFUB_003410	593	499	671	438	487	455		557.852	489.989	558.499	503.098	479.553	519.263			518.042	0.0981561	0.440311	0.663663
AFUB_003420	342	EDP55645	DS499594	943794	947184	1	conserved hypothetical protein	protein_coding		AFUB_003420	1292	856	1058	1592	1687	1171		1215.42	840.541	880.614	1828.61	1661.2	1336.39			1293.8	-0.716966	4.61365e-06	0.000155457
AFUB_003430	343	EDP55646	DS499594	947639	948370	-1	HD superfamily hydrolase, putative	protein_coding		AFUB_003430	123	136	183	100	99	107		115.71	133.544	152.318	114.863	97.4861	122.112			122.672	0.268413	0.193138	0.403768
AFUB_003440	344	EDP55647	DS499594	949272	949956	-1	conserved hypothetical protein	protein_coding		AFUB_003440	16532	17020	23805	13125	15836	16526		15552.1	16712.6	19813.8	15075.7	15593.8	18860.1			16934.7	0.0724599	0.560769	0.758616
AFUB_003450	345	EDP55648	DS499594	951393	954793	1	DEAD box helicase Mph1, putative	protein_coding		AFUB_003450	1402	1252	1549	1079	1305	1115		1318.9	1229.39	1289.29	1239.37	1285.04	1272.48			1272.41	0.0153745	0.882222	0.944572
AFUB_003460	346	EDP55649	DS499594	955080	956218	1	F-actin capping protein beta subunit	protein_coding		AFUB_003460	1306	1348	1538	927	1088	1105		1228.59	1323.66	1280.14	1064.78	1071.36	1261.07			1204.93	0.174197	0.12996	0.311069
AFUB_003470	347	EDP55650	DS499594	956596	957197	-1	conserved hypothetical protein	protein_coding		AFUB_003470	1212	976	1049	1358	1270	1050		1140.16	958.374	873.123	1559.83	1250.58	1198.3			1163.4	-0.431978	0.00201063	0.0173903
AFUB_003480	348	EDP55651	DS499594	957521	960171	1	transcription initiation factor TFIID subunit, putative	protein_coding		AFUB_003480	1660	1780	1966	1361	1623	1314		1561.61	1747.85	1636.38	1563.28	1598.18	1499.59			1601.15	0.0852654	0.41466	0.640258
AFUB_003490	349	EDP55652	DS499594	960465	962033	-1	ribosomal protein/carboxylic ester hydrolase (Ppe1), putative	protein_coding		AFUB_003490	295	303	290	323	314	294		277.515	297.528	241.378	371.006	309.198	335.524			305.358	-0.315603	0.0387022	0.139175
AFUB_003500	350	EDP55653	DS499594	963780	965432	1	integral membrane protein	protein_coding		AFUB_003500	1055	1011	1521	1047	1270	1246		992.469	992.742	1265.99	1202.61	1250.58	1421.98			1187.73	-0.25238	0.0546927	0.176779
AFUB_003510	351	EDP55654	DS499594	967621	968503	-1	ATP synthase delta chain, mitochondrial precursor, putative	protein_coding		AFUB_003510	3891	4213	5084	2798	3287	3627		3660.38	4136.92	4231.61	3213.86	3236.74	4139.27			3769.79	0.184023	0.13774	0.324092
AFUB_003520	352	EDP55655	DS499594	969553	970119	1	60S ribosomal protein L29, putative	protein_coding		AFUB_003520	26123	25794	29029	22991	22454	22634		24574.7	25328.2	24161.9	26408.1	22110.6	25830.8			24735.7	-0.00549923	0.957228	0.979564
AFUB_003530	353	EDP55656	DS499594	970650	972192	-1	conserved hypothetical protein	protein_coding		AFUB_003530	518	487	700	366	465	360		487.298	478.205	582.637	420.397	457.889	410.846			472.879	0.2645	0.0534618	0.174285
AFUB_003540	354	EDP55657	DS499594	972516	974016	-1	conserved hypothetical protein	protein_coding		AFUB_003540	616	845	948	431	565	503		579.489	829.74	789.057	495.058	556.36	574.043			637.291	0.435393	0.00372612	0.0272116
AFUB_003550	355	EDP55658	DS499594	975667	977691	1	glycosyl hydrolase, putative	protein_coding		AFUB_003550	92	65	78	57	93	56		86.5471	63.8262	64.9224	65.4717	91.5779	63.9093			72.7091	-0.0434316	0.86778	0.937607
AFUB_003560	356	EDP55659	DS499594	978459	980059	1	c-14 sterol reductase	protein_coding		AFUB_003560	1018	501	1449	330	791	1044		957.662	491.952	1206.06	379.047	778.904	1191.45			834.179	0.176904	0.759583	0.880192
AFUB_003570	357	EDP55660	DS499594	981633	982313	1	hypothetical protein	protein_coding		AFUB_003570	31	31	37	33	41	31		29.1626	30.4402	30.7965	37.9047	40.373	35.3784			34.0092	-0.331538	0.324706	0.552703
AFUB_003580	358	EDP55661	DS499594	983560	986591	1	esterase, putative	protein_coding		AFUB_003580	376	430	475	436	484	402		353.714	422.235	395.361	500.801	476.599	458.778			434.581	-0.294213	0.0281889	0.11368
AFUB_003590	359	AFUB_003590-1	DS499594	989812	989908	1		tRNA		AFUB_003590	1	2	1	1	2	1		0.940729	1.96388	0.832338	1.14863	1.96942	1.14124			1.3327	-0.212649	0.894831	NA
AFUB_003600	360	EDP55662	DS499594	990670	991267	-1	DUF636 domain protein	protein_coding		AFUB_003600	742	433	901	1140	879	1106		698.021	425.18	749.937	1309.43	865.559	1262.21			885.057	-0.874161	5.85002e-06	0.000189086
AFUB_003610	361	EDP55663	DS499594	992618	994377	-1	MFS transporter, putative	protein_coding		AFUB_003610	3011	2056	2953	2808	3172	2358		2832.53	2018.87	2457.89	3225.34	3123.49	2691.04			2724.86	-0.306512	0.0217632	0.0941142
AFUB_003620	362	EDP55664	DS499594	995751	996448	1	hypothetical protein	protein_coding		AFUB_003620	387	210	242	362	381	267		364.062	206.208	201.426	415.803	375.174	304.71			311.23	-0.506773	0.0161501	0.0762258
AFUB_003629	363	EDP55665	DS499594	1004048	1004743	1	hypothetical protein	protein_coding		AFUB_003629	5	6	2	6	3	2		4.70364	5.89165	1.66468	6.89176	2.95413	2.28248			4.06472	0.0088109	0.99285	NA
AFUB_003630	364	EDP55666	DS499594	1005704	1006648	-1	MYB family conidiophore development protein FlbD, putative	protein_coding		AFUB_003630	289	324	335	246	364	267		271.871	318.149	278.833	282.562	358.434	304.71			302.427	-0.125034	0.418518	0.643936
AFUB_003640	365	EDP55667	DS499594	1015872	1016340	1	hypothetical protein	protein_coding		AFUB_003640	2	0	0	1	1	1		1.88146	0	0	1.14863	0.984708	1.14124			0.859338	-0.81302	0.703642	NA
AFUB_003650	366	EDP55668	DS499594	1016582	1017018	-1	ABC multidrug transporter, putative	protein_coding		AFUB_003650	9	7	10	21	6	8		8.46656	6.87359	8.32338	24.1212	5.90825	9.1299			10.4705	-0.712891	0.278672	0.504244
AFUB_003660	367	EDP55669	DS499594	1017192	1017428	1	hypothetical protein	protein_coding		AFUB_003660	0	0	0	0	0	0		0	0	0	0	0	0			0	NA	NA	NA
AFUB_003670	368	EDP55670	DS499594	1018907	1019743	-1	short chain dehydrogenase/reductase, putative	protein_coding		AFUB_003670	0	0	0	0	0	0		0	0	0	0	0	0			0	NA	NA	NA
AFUB_003680	369	EDP55671	DS499594	1019961	1021806	-1	tartrate MFS transporter, putative	protein_coding		AFUB_003680	0	0	0	0	0	0		0	0	0	0	0	0			0	NA	NA	NA
AFUB_003690	370	EDP55672	DS499594	1025086	1025550	1	hypothetical protein	protein_coding		AFUB_003690	4	5	2	3	4	4		3.76292	4.9097	1.66468	3.44588	3.93883	4.56495			3.71449	-0.223861	0.821601	NA
AFUB_003700	371	EDP55673	DS499594	1026278	1027430	-1	MFS alpha-glucoside transporter, putative	protein_coding		AFUB_003700	12	9	3	23	9	18		11.2887	8.83747	2.49701	26.4184	8.86238	20.5423			13.0744	-1.31082	0.0370998	0.135832
AFUB_003710	372	EDP55674	DS499594	1027463	1027835	-1	Myo-inositol transporter 1	protein_coding		AFUB_003710	2	2	2	2	6	4		1.88146	1.96388	1.66468	2.29725	5.90825	4.56495			3.04674	-1.22538	0.273756	NA
AFUB_003720	373	EDP55675	DS499594	1028545	1030660	1	carboxylesterase, putative	protein_coding		AFUB_003720	2	5	1	2	6	5		1.88146	4.9097	0.832338	2.29725	5.90825	5.70619			3.5892	-0.898965	0.397441	NA
AFUB_003730	374	EDP55676	DS499594	1030969	1031250	-1	hypothetical protein	protein_coding		AFUB_003730	0	0	1	1	0	0		0	0	0.832338	1.14863	0	0			0.330161	-0.249147	0.941732	NA
AFUB_003740	375	EDP55677	DS499594	1033522	1034593	1	hypothetical protein	protein_coding		AFUB_003740	1	6	6	7	5	6		0.940729	5.89165	4.99403	8.04038	4.92354	6.84743			5.27296	-0.736252	0.399462	0.626771
AFUB_003750	376	EDP55678	DS499594	1038840	1039508	1	conserved hypothetical protein	protein_coding		AFUB_003750	0	0	0	0	0	0		0	0	0	0	0	0			0	NA	NA	NA
AFUB_003760	377	EDP55679	DS499594	1041388	1044691	-1	conserved hypothetical protein	protein_coding		AFUB_003760	4560	4339	4855	3844	4443	3210		4289.72	4260.64	4041	4415.32	4375.06	3663.37			4174.19	0.0156811	0.884613	0.945617
AFUB_003770	378	EDP55680	DS499594	1046473	1047356	1	conserved hypothetical protein	protein_coding		AFUB_003770	34	44	56	77	62	65		31.9848	43.2054	46.6109	88.4442	61.0519	74.1805			57.5796	-0.870748	0.00234882	0.0195221
AFUB_003780	379	EDP55681	DS499594	1047959	1049971	1	conserved hypothetical protein	protein_coding		AFUB_003780	1208	932	998	1327	1287	960		1136.4	915.169	830.673	1524.23	1267.32	1095.59			1128.23	-0.431801	0.00395044	0.0283749
AFUB_003790	380	EDP55682	DS499594	1051023	1056112	-1	UDP-N-acetylglucosaminyltransferase	protein_coding		AFUB_003790	2465	3502	3725	1826	2340	2040		2318.9	3438.76	3100.46	2097.39	2304.22	2328.12			2597.97	0.396361	0.00420596	0.029649
AFUB_003800	381	EDP55683	DS499594	1060243	1060898	-1	60S ribosomal protein L12	protein_coding		AFUB_003800	24816	25806	29297	22282	22210	23016		23345.1	25340	24385	25593.7	21870.4	26266.7			24466.8	-0.0129464	0.901467	0.95446
AFUB_003810	382	EDP55684	DS499594	1061390	1064016	-1	protein transport protein Sec23, putative	protein_coding		AFUB_003810	2120	2028	2507	1428	1916	1758		1994.35	1991.38	2086.67	1640.24	1886.7	2006.3			1934.27	0.134122	0.22723	0.446413
AFUB_003820	383	EDP55685	DS499594	1064735	1066347	-1	DNA primase large subunit	protein_coding		AFUB_003820	1187	1333	1529	952	1044	1127		1116.65	1308.93	1272.64	1093.49	1028.04	1286.17			1184.32	0.118612	0.34248	0.570143
AFUB_003830	384	EDP55686	DS499594	1067237	1068045	1	adenylate kinase 2	protein_coding		AFUB_003830	635	575	714	437	549	533		597.363	564.616	594.289	501.95	540.605	608.28			567.85	0.0896972	0.481	0.697062
AFUB_003840	385	EDP55687	DS499594	1068395	1069365	-1	staphylococcal nuclease domain protein, putative	protein_coding		AFUB_003840	522	496	577	379	411	365		491.06	487.043	480.259	435.329	404.715	416.552			452.493	0.215251	0.0878637	0.240749
AFUB_003850	386	EDP55688	DS499594	1069978	1071115	-1	peroxisomal carrier protein, putative	protein_coding		AFUB_003850	467	386	522	306	412	315		439.32	379.029	434.48	351.48	405.7	359.49			394.917	0.165365	0.235412	0.456037
AFUB_003860	387	EDP55689	DS499594	1072304	1074829	1	calpain-like protease PalBory	protein_coding		AFUB_003860	463	393	454	309	437	310		435.557	385.903	377.881	354.926	430.318	353.784			389.728	0.0722785	0.61601	0.792553
AFUB_003870	388	EDP55690	DS499594	1075517	1076654	1	conserved hypothetical protein	protein_coding		AFUB_003870	740	886	929	586	721	699		696.139	870	773.242	673.095	709.975	797.725			753.363	0.101152	0.437853	0.661327
AFUB_003880	389	EDP55691	DS499594	1077355	1077669	1	hypothetical protein	protein_coding		AFUB_003880	0	0	0	0	1	0		0	0	0	0	0.984708	0			0.164118	-1.21091	0.766651	NA
AFUB_003890	390	EDP55692	DS499594	1077952	1078626	1	conserved hypothetical protein	protein_coding		AFUB_003890	3	0	1	1	0	3		2.82219	0	0.832338	1.14863	0	3.42371			1.37114	-0.299715	0.865397	NA
AFUB_003900	391	EDP55693	DS499594	1080745	1082021	1	conserved hypothetical protein	protein_coding		AFUB_003900	315	365	415	289	368	330		296.33	358.408	345.42	331.953	362.373	376.608			345.182	-0.0988088	0.494152	0.706568
AFUB_003910	392	EDP55694	DS499594	1083076	1086506	-1	topoisomerase I	protein_coding		AFUB_003910	5061	4840	5765	3599	4280	3465		4761.03	4752.59	4798.43	4133.91	4214.55	3954.39			4435.82	0.21817	0.0183397	0.0835775
AFUB_003920	393	EDP55695	DS499594	1086961	1088242	1	ATP synthase gamma chain, mitochondrial precursor, putative	protein_coding		AFUB_003920	8334	8337	9801	6901	7119	7817		7840.03	8186.44	8157.75	7926.67	7010.14	8921.06			8007.01	0.0197336	0.857895	0.932708
AFUB_003930	394	EDP55696	DS499594	1088967	1090667	1	DnaJ domain protein	protein_coding		AFUB_003930	21	25	30	17	26	22		19.7553	24.5485	24.9701	19.5266	25.6024	25.1072			23.2517	-0.0214253	0.957999	0.980239
AFUB_003940	395	EDP55697	DS499594	1091074	1093631	-1	MFS sugar transporter, putative	protein_coding		AFUB_003940	153	124	151	103	121	117		143.932	121.761	125.683	118.309	119.15	133.525			127.06	0.0777654	0.69001	0.838796
AFUB_003950	396	EDP55698	DS499594	1094526	1096815	-1	conserved hypothetical protein	protein_coding		AFUB_003950	986	962	1130	942	1031	912		927.559	944.627	940.542	1082.01	1015.23	1040.81			991.796	-0.157624	0.140477	0.328935
AFUB_003960	397	EDP55699	DS499594	1098244	1099941	-1	mitochondrial dihydroxy acid dehydratase, putative	protein_coding		AFUB_003960	686	761	978	308	438	438		645.34	747.257	814.027	353.777	431.302	499.862			581.928	0.780437	2.32246e-07	1.22837e-05
AFUB_003970	398	EDP55700	DS499594	1100894	1102464	-1	peroxisome biosynthesis protein (Peroxin-2), putative	protein_coding		AFUB_003970	441	358	419	169	335	259		414.861	351.535	348.75	194.118	329.877	295.581			322.454	0.441587	0.0160745	0.0759361
AFUB_003980	399	EDP55701	DS499594	1104197	1105653	1	acid phosphatase PHOa	protein_coding		AFUB_003980	0	4	3	2	3	4		0	3.92776	2.49701	2.29725	2.95413	4.56495			2.70685	-0.612569	0.615819	NA
AFUB_003990	400	EDP55702	DS499594	1106037	1106924	-1	conserved hypothetical protein	protein_coding		AFUB_003990	55	51	61	90	75	87		51.7401	50.079	50.7726	103.376	73.8531	99.2877			71.5181	-0.853706	0.00078197	0.00848788
AFUB_004000	401	EDP55703	DS499594	1107297	1110788	1	importin 11, putative	protein_coding		AFUB_004000	861	920	950	689	859	746		809.968	903.386	790.721	791.404	845.864	851.363			832.118	0.0081792	0.943978	0.973471
AFUB_004010	402	EDP55704	DS499594	1112375	1113736	1	exo-beta-1,3-glucanase (Exg1), putative	protein_coding		AFUB_004010	67	67	83	65	69	72		63.0288	65.79	69.0841	74.6607	67.9449	82.1691			70.4463	-0.180598	0.461247	0.681842
AFUB_004020	403	EDP55705	DS499594	1115922	1116899	1	conserved hypothetical protein	protein_coding		AFUB_004020	2929	2839	5264	1163	1872	2272		2755.39	2787.73	4381.43	1335.85	1843.37	2592.89			2616.11	0.781977	0.0297568	0.117665
AFUB_004030	404	EDP55706	DS499594	1125095	1126767	1	vanillin dehydrogenase, putative	protein_coding		AFUB_004030	410	370	442	314	407	305		385.699	363.318	367.893	360.669	400.776	348.078			371.072	0.00826841	0.951705	0.977581
AFUB_004040	405	EDP55707	DS499594	1129545	1130297	1	GPI anchored serine-threonine rich protein	protein_coding		AFUB_004040	6836	7152	9194	5281	6836	5866		6430.82	7022.84	7652.52	6065.9	6731.47	6694.5			6766.34	0.114819	0.277319	0.503153
AFUB_004050	406	EDP55708	DS499594	1130945	1131345	1	conserved hypothetical protein	protein_coding		AFUB_004050	1240	1182	1313	1104	1051	1000		1166.5	1160.65	1092.86	1268.08	1034.93	1141.24			1144.04	-0.00972339	0.933588	0.969371
AFUB_004060	407	EDP55709	DS499594	1131716	1134390	-1	conserved hypothetical protein	protein_coding		AFUB_004060	462	769	980	383	492	512		434.617	755.113	815.691	439.924	484.477	584.314			585.689	0.411246	0.0352283	0.131778
AFUB_004070	408	EDP55710	DS499594	1136666	1137829	1	acid phosphatase, putative	protein_coding		AFUB_004070	1443	1595	1868	989	1433	1305		1357.47	1566.2	1554.81	1135.99	1411.09	1489.32			1419.14	0.149745	0.242128	0.464305
AFUB_004080	409	EDP55711	DS499594	1138255	1138671	1	hypothetical protein	protein_coding		AFUB_004080	0	0	0	0	0	3		0	0	0	0	0	3.42371			0.570619	-2.74875	0.356355	NA
AFUB_004090	410	EDP55712	DS499594	1140784	1142361	-1	conserved hypothetical protein	protein_coding		AFUB_004090	594	603	758	317	491	405		558.793	592.11	630.912	364.115	483.492	462.201			515.271	0.443054	0.00173715	0.0156451
AFUB_004100	411	EDP55713	DS499594	1143595	1144152	1	conserved hypothetical protein	protein_coding		AFUB_004100	84	97	101	79	71	77		79.0212	95.2483	84.0661	90.7415	69.9143	87.8753			84.4778	0.0584799	0.802065	0.902308
AFUB_004110	412	EDP55714	DS499594	1146268	1148466	1	conserved hypothetical protein	protein_coding		AFUB_004110	244	229	257	243	212	192		229.538	224.864	213.911	279.116	208.758	219.118			229.218	-0.0797466	0.63416	0.804289
AFUB_004120	413	EDP55715	DS499594	1149373	1150834	1	C2H2 finger domain protein, putative	protein_coding		AFUB_004120	1344	1349	1588	1080	1341	1115		1264.34	1324.64	1321.75	1240.52	1320.49	1272.48			1290.7	0.0285577	0.782888	0.893106
AFUB_004130	414	EDP55716	DS499594	1151581	1152189	-1	UPF0136 domain protein	protein_coding		AFUB_004130	726	674	890	524	643	582		682.969	661.828	740.781	601.88	633.167	664.2			664.138	0.135612	0.258357	0.482286
AFUB_004140	415	EDP55717	DS499594	1152554	1154066	-1	MFS transporter, putative	protein_coding		AFUB_004140	647	350	531	747	853	536		608.652	343.679	441.972	858.024	839.956	611.703			617.331	-0.728272	0.000102929	0.00176249
AFUB_004150	416	EDP55718	DS499594	1155369	1157827	-1	glutamate carboxypeptidase, putative	protein_coding		AFUB_004150	220	222	295	204	292	211		206.96	217.991	245.54	234.32	287.535	240.801			238.858	-0.18657	0.252467	0.475665
AFUB_004160	417	EDP55719	DS499594	1158403	1160026	-1	conserved hypothetical protein	protein_coding		AFUB_004160	311	280	309	179	215	225		292.567	274.943	257.192	205.604	211.712	256.778			249.8	0.291176	0.0686473	0.204089
AFUB_004170	418	EDP55720	DS499594	1160879	1164302	-1	DUF726 domain protein	protein_coding		AFUB_004170	1460	1507	1596	1528	1578	1156		1373.46	1479.79	1328.41	1755.1	1553.87	1319.27			1468.32	-0.146625	0.241943	0.464154
AFUB_004180	419	EDP55721	DS499594	1168512	1169441	-1	hypothetical protein	protein_coding		AFUB_004180	178	127	182	194	188	191		167.45	124.707	151.486	222.834	185.125	217.976			178.263	-0.493632	0.00689798	0.0415737
AFUB_004190	420	EDP55722	DS499594	1169833	1170888	-1	C6 finger domain protein, putative	protein_coding		AFUB_004190	189	170	179	156	171	128		177.798	166.93	148.989	179.186	168.385	146.078			164.561	-0.00157556	0.993045	0.997006
AFUB_004200	421	EDP55723	DS499594	1175520	1176872	1	mannosylphosphorylation protein (Mnn4), putative	protein_coding		AFUB_004200	976	704	988	1377	1138	1007		918.151	691.286	822.35	1581.66	1120.6	1149.23			1047.21	-0.662651	1.58117e-05	0.000418767
AFUB_004210	422	EDP55724	DS499594	1178276	1180796	1	C6 transcription factor, putative	protein_coding		AFUB_004210	1688	1146	1825	2234	2065	1579		1587.95	1125.3	1519.02	2566.03	2033.42	1802.01			1772.29	-0.596525	0.000111272	0.00188192
AFUB_004220	423	EDP55725	DS499594	1181394	1182190	1	oligosaccharyl transferase subunit Dad1, putative	protein_coding		AFUB_004220	478	366	555	290	384	388		449.668	359.39	461.948	333.102	378.128	442.8			404.173	0.14047	0.367649	0.596586
AFUB_004230	424	EDP55726	DS499594	1182528	1185336	-1	mRNA splicing factor RNA helicase (Prp16), putative	protein_coding		AFUB_004230	569	570	644	519	520	466		535.275	559.706	536.026	596.137	512.048	531.817			545.168	-0.00733526	0.953376	0.977953
AFUB_004240	425	EDP55727	DS499594	1185823	1186353	1	prefoldin subunit 2, putative	protein_coding		AFUB_004240	1120	1057	1195	936	1002	794		1053.62	1037.91	994.644	1075.11	986.678	906.143			1009.02	0.0562137	0.623743	0.799208
AFUB_004250	426	EDP55728	DS499594	1188657	1189835	1	CCAAT-binding factor complex subunit HapC	protein_coding		AFUB_004250	1894	1670	2066	1809	1826	1653		1781.74	1639.84	1719.61	2077.87	1798.08	1886.47			1817.27	-0.164174	0.124981	0.302806
AFUB_004260	427	EDP55729	DS499594	1192843	1193478	1	conserved hypothetical protein	protein_coding		AFUB_004260	0	0	2	0	0	0		0	0	1.66468	0	0	0			0.277446	1.49029	0.704819	NA
AFUB_004270	428	EDP55730	DS499594	1193842	1195227	-1	Cut9 interacting protein Scn1, putative	protein_coding		AFUB_004270	157	199	189	173	246	182		147.694	195.406	157.312	198.712	242.238	207.705			191.511	-0.377845	0.035539	0.132486
AFUB_004280	429	EDP55731	DS499594	1195433	1196656	1	conserved hypothetical protein	protein_coding		AFUB_004280	393	325	314	352	370	331		369.706	319.131	261.354	404.316	364.342	377.75			349.433	-0.27195	0.08244	0.231261
AFUB_004290	430	EDP55732	DS499594	1196940	1198679	-1	alpha/beta hydrolase, putative	protein_coding		AFUB_004290	1102	1318	1601	753	993	835		1036.68	1294.2	1332.57	864.916	977.815	952.933			1076.52	0.389912	0.00234207	0.0194882
AFUB_004300	431	EDP55733	DS499594	1199187	1199351	1	conserved hypothetical protein	protein_coding		AFUB_004300	29	18	18	28	30	23		27.2811	17.6749	14.9821	32.1615	29.5413	26.2485			24.6482	-0.557782	0.17316	0.375148
AFUB_004310	432	EDP55734	DS499594	1199426	1200829	1	Spo7-like protein	protein_coding		AFUB_004310	723	647	711	429	521	404		680.147	635.316	591.792	492.761	513.033	461.06			562.351	0.377614	0.00272165	0.0220332
AFUB_004320	433	EDP55735	DS499594	1201266	1204349	-1	DNA replication licensing factor Mcm3, putative	protein_coding		AFUB_004320	2780	2933	3735	2170	2572	2260		2615.23	2880.03	3108.78	2492.52	2532.67	2579.2			2701.4	0.178373	0.089757	0.243897
AFUB_004330	434	EDP55736	DS499594	1204808	1208695	-1	translation regulator (Cya5), putative	protein_coding		AFUB_004330	1326	1419	1621	1092	1211	981		1247.41	1393.37	1349.22	1254.3	1192.48	1119.55			1259.39	0.161927	0.140595	0.329124
AFUB_004340	435	EDP55737	DS499594	1208867	1211184	1	signal recognition particle, putative	protein_coding		AFUB_004340	1457	1376	1609	1075	1329	1108		1370.64	1351.15	1339.23	1234.77	1308.68	1264.49			1311.49	0.0925294	0.366682	0.596402
AFUB_004350	436	EDP55738	DS499594	1212794	1214520	1	cytochrome P450 sterol C-22 desaturase, putative	protein_coding		AFUB_004350	2821	2787	3271	2320	2910	2544		2653.8	2736.67	2722.58	2664.81	2865.5	2903.31			2757.78	-0.0559885	0.564672	0.761443
AFUB_004360	437	EDP55739	DS499594	1215846	1216593	1	Rhodanese domain protein	protein_coding		AFUB_004360	531	513	548	363	454	439		499.527	503.736	456.121	416.951	447.058	501.003			470.733	0.0959666	0.471092	0.689125
AFUB_004370	438	EDP55740	DS499594	1217205	1220545	-1	mitochondrial translation initiation factor IF-2, putative	protein_coding		AFUB_004370	7607	9576	10197	6345	7314	6037		7156.12	9403.07	8487.35	7288.03	7202.16	6889.65			7737.73	0.228329	0.047551	0.160533
AFUB_004380	439	EDP55741	DS499594	1221249	1225333	-1	conserved hypothetical protein	protein_coding		AFUB_004380	347	264	368	335	395	346		326.433	259.232	306.3	384.79	388.96	394.868			343.431	-0.388826	0.00710101	0.0423585
AFUB_004390	440	EDP55742	DS499594	1226513	1227873	1	TBC domain protein, putative	protein_coding		AFUB_004390	524	560	534	546	585	519		492.942	549.887	444.469	627.15	576.054	592.302			547.134	-0.272528	0.0373473	0.136353
AFUB_004400	441	EDP55743	DS499594	1228198	1229255	1	Yip1 domain family	protein_coding		AFUB_004400	1182	900	1286	823	956	828		1111.94	883.747	1070.39	945.32	941.381	944.945			982.953	0.115247	0.344962	0.572662
AFUB_004410	442	EDP55744	DS499594	1229621	1230477	-1	ubiquitin UbiA, putative	protein_coding		AFUB_004410	47225	42180	54885	36564	40456	36965		44425.9	41418.3	45682.9	41998.4	39837.4	42185.9			42591.4	0.0847913	0.36124	0.590584
AFUB_004420	443	EDP55745	DS499594	1230923	1233004	-1	RNA polymerase I specific transcription initiation factor Rrn7, putative	protein_coding		AFUB_004420	2900	2462	3024	2301	2482	1951		2728.11	2417.54	2516.99	2642.99	2444.05	2226.55			2496.04	0.0672806	0.538822	0.742146
AFUB_004430	444	EDP55746	DS499594	1233567	1234269	-1	Eukaryotic translation initiation factor eIF-5A	protein_coding		AFUB_004430	58305	53751	70729	46090	50582	47794		54849.2	52780.3	58870.4	52940.2	49808.5	54544.3			53965.5	0.0820893	0.390309	0.618527
AFUB_004440	445	EDP55747	DS499594	1234943	1237188	1	GARP complex subunit (Sac2), putative	protein_coding		AFUB_004440	710	689	732	614	775	629		667.918	676.557	609.271	705.257	763.149	717.839			689.998	-0.163348	0.167066	0.366237
AFUB_004450	446	EDP55748	DS499594	1237593	1239223	1	FAD dependent oxidoreductase, putative	protein_coding		AFUB_004450	83	95	111	82	72	86		78.0805	93.2844	92.3895	94.1874	70.899	98.1464			87.8312	0.00754764	0.974218	0.988145
AFUB_004460	447	EDP55749	DS499594	1239632	1240246	1	conserved hypothetical protein	protein_coding		AFUB_004460	38	27	54	40	22	29		35.7477	26.5124	44.9463	45.9451	21.6636	33.0959			34.6518	0.10378	0.781396	0.89187
AFUB_004470	448	EDP55750	DS499594	1240694	1243615	-1	C2H2 transcription factor, putative	protein_coding		AFUB_004470	331	353	319	242	323	211		311.381	346.625	265.516	277.968	318.061	240.801			293.392	0.138649	0.399818	0.626992
AFUB_004480	449	EDP55751	DS499594	1245899	1247578	1	coenzyme A transferase, putative	protein_coding		AFUB_004480	115	124	155	76	112	111		108.184	121.761	129.012	87.2956	110.287	126.677			113.87	0.147059	0.491243	0.704647
AFUB_004489	450	EDP55752	DS499594	1265771	1266618	1	FG-GAP repeat protein, putative	protein_coding		AFUB_004489	85	92	86	67	74	74		79.962	90.3386	71.5811	76.958	72.8684	84.4516			79.3599	0.0449999	0.848928	0.929327
AFUB_004490	451	EDP55753	DS499594	1267581	1268522	-1	C6 finger domain protein, putative	protein_coding		AFUB_004490	134	142	136	69	76	68		126.058	139.436	113.198	79.2552	74.8378	77.6042			101.731	0.707664	0.00100727	0.0102813
AFUB_004500	452	EDP55754	DS499594	1268888	1270035	1	tartrate dehydrogenase, putative	protein_coding		AFUB_004500	192	212	340	145	145	144		180.62	208.171	282.995	166.551	142.783	164.338			190.91	0.508317	0.00964757	0.0523789
AFUB_004510	453	EDP55755	DS499594	1270570	1272010	1	aspartate aminotransferase, putative	protein_coding		AFUB_004510	51	53	51	98	68	75		47.9772	52.0429	42.4492	112.565	66.9602	85.5928			67.9313	-0.894367	0.00107238	0.0108067
AFUB_004520	454	EDP55756	DS499594	1274344	1274778	1	fungal specific transcription factor, putative	protein_coding		AFUB_004520	156	132	160	151	154	130		146.754	129.616	133.174	173.443	151.645	148.361			147.165	-0.208428	0.258013	0.482005
AFUB_004530	455	EDP55757	DS499594	1275417	1277812	-1	polyadenylate-binding protein	protein_coding		AFUB_004530	10448	14270	14300	9429	10591	9275		9828.74	14012.3	11902.4	10830.4	10429	10585			11264.6	0.166624	0.185536	0.393576
AFUB_004540	456	EDP55758	DS499594	1279037	1282780	-1	IQ and HECT domain protein	protein_coding		AFUB_004540	1157	1220	1453	803	1075	747		1088.42	1197.97	1209.39	922.347	1058.56	852.505			1054.87	0.302288	0.0128179	0.0642513
AFUB_004550	457	EDP55759	DS499594	1282884	1283419	1	hypothetical protein	protein_coding		AFUB_004550	0	0	0	0	0	0		0	0	0	0	0	0			0	NA	NA	NA
AFUB_004560	458	EDP55760	DS499594	1283558	1284022	-1	50S ribosomal protein YmL27	protein_coding		AFUB_004560	1111	1045	1319	883	952	891		1045.15	1026.13	1097.85	1014.24	937.442	1016.84			1022.94	0.0951088	0.383717	0.612865
AFUB_004570	459	EDP55761	DS499594	1284309	1287247	1	small nucleolar ribonucleoprotein complex subunit Utp14, putatrive	protein_coding		AFUB_004570	4179	4277	4879	2971	3617	2773		3931.31	4199.76	4060.98	3412.57	3561.69	3164.65			3721.83	0.265845	0.00724759	0.0429978
AFUB_004580	460	EDP55762	DS499594	1287652	1288231	1	hypothetical protein	protein_coding		AFUB_004580	219	205	258	172	235	179		206.02	201.298	214.743	197.564	231.406	204.282			209.219	-0.0269404	0.868019	0.937607
AFUB_004590	461	EDP55763	DS499594	1288533	1292042	1	endo-1,3-beta-glucanase Engl1	protein_coding		AFUB_004590	1301	1251	1443	1088	1337	989		1223.89	1228.41	1201.06	1249.71	1316.56	1128.68			1224.72	-0.0168916	0.877832	0.942872
AFUB_004600	462	EDP55764	DS499594	1294500	1295942	1	calcium ion transporter Vcx1, putative	protein_coding		AFUB_004600	1389	1267	1721	1012	1113	952		1306.67	1244.12	1432.45	1162.41	1095.98	1086.46			1221.35	0.252614	0.0223875	0.0960269
AFUB_004610	463	EDP55765	DS499594	1296427	1297608	1	30S ribosomal protein S7, putative	protein_coding		AFUB_004610	2362	2573	2563	1581	2157	1883		2222	2526.53	2133.28	1815.98	2124.02	2148.95			2161.79	0.176147	0.129789	0.310747
AFUB_004620	464	EDP55766	DS499594	1298454	1301158	1	plasma membrane phosphate transporter Pho87, putative	protein_coding		AFUB_004620	2548	2305	2582	2443	2666	2096		2396.98	2263.37	2149.1	2806.09	2625.23	2392.03			2438.8	-0.200406	0.062407	0.191567
AFUB_004630	465	EDP55767	DS499594	1301450	1302253	-1	conserved hypothetical protein	protein_coding		AFUB_004630	197	128	291	314	264	262		185.324	125.688	242.21	360.669	259.963	299.004			245.476	-0.728247	0.000595444	0.00685981
AFUB_004640	466	EDP55768	DS499594	1303302	1304184	1	hypothetical protein	protein_coding		AFUB_004640	79	59	97	62	74	56		74.3176	57.9345	80.7368	71.2148	72.8684	63.9093			70.1636	0.0365005	0.885096	0.945901
AFUB_004650	467	EDP55769	DS499594	1304851	1305522	1	integral membrane protein, putative	protein_coding		AFUB_004650	218	198	291	131	148	141		205.079	194.424	242.21	150.47	145.737	160.915			183.139	0.492242	0.00499066	0.0332469
AFUB_004660	468	EDP55770	DS499594	1306210	1306864	1	40S ribosomal protein S8e	protein_coding		AFUB_004660	21930	29738	29613	22030	21831	21547		20630.2	29201	24648	25304.2	21497.2	24590.2			24311.8	0.0610945	0.638608	0.807349
AFUB_004670	469	EDP55771	DS499594	1307057	1308218	1	Ser/Thr protein phosphatase family protein	protein_coding		AFUB_004670	56	67	88	68	98	72		52.6808	65.79	73.2458	78.1066	96.5014	82.1691			74.749	-0.421733	0.0895368	0.243769
AFUB_004680	470	EDP55772	DS499594	1308509	1314748	-1	SH3 and Ded_cyto domain protein, putative	protein_coding		AFUB_004680	676	886	905	684	732	645		635.933	870	753.266	785.66	720.807	736.098			750.294	0.0106425	0.937508	0.97102
AFUB_004690	471	EDP55773	DS499594	1317146	1318288	-1	conserved hypothetical protein	protein_coding		AFUB_004690	72	80	88	52	76	49		67.7325	78.5553	73.2458	59.7286	74.8378	55.9206			68.3368	0.199853	0.431034	0.654912
AFUB_004700	472	EDP55774	DS499594	1320029	1324785	-1	Exocyst complex component Sec3, putative	protein_coding		AFUB_004700	972	1109	1145	717	816	734		914.388	1088.97	953.027	823.565	803.522	837.668			903.524	0.262198	0.0257589	0.106187
AFUB_004710	473	EDP55775	DS499594	1325515	1326896	1	serine-rich protein	protein_coding		AFUB_004710	5223	5382	5880	4468	4453	3988		4913.43	5284.81	4894.15	5132.06	4384.91	4551.26			4860.1	0.101461	0.327559	0.555932
AFUB_004720	474	EDP55776	DS499594	1327257	1329126	-1	F-box domain protein	protein_coding		AFUB_004720	1357	1103	1149	1365	1538	1173		1276.57	1083.08	956.356	1567.88	1514.48	1338.67			1289.51	-0.415529	0.00143677	0.0136239
AFUB_004730	475	EDP55777	DS499594	1330108	1331801	1	cytochrome P450 monooxygenase, putative	protein_coding		AFUB_004730	285	208	224	286	380	277		268.108	204.244	186.444	328.507	374.189	316.123			279.602	-0.631543	0.00020469	0.00301236
AFUB_004740	476	EDP55778	DS499594	1332459	1332969	-1	37S ribosomal protein Mrp10, mitochondrial	protein_coding		AFUB_004740	1393	1269	1598	1067	1147	1052		1310.44	1246.08	1330.08	1225.58	1129.46	1200.58			1240.37	0.12899	0.223095	0.440287
AFUB_004750	477	EDP55779	DS499594	1333286	1334866	1	conserved hypothetical protein	protein_coding		AFUB_004750	673	682	676	541	603	513		633.111	669.684	562.661	621.407	593.779	585.455			611.016	0.050205	0.687355	0.836851
AFUB_004760	478	EDP55780	DS499594	1335116	1335889	-1	conserved hypothetical protein	protein_coding		AFUB_004760	33	31	25	55	36	34		31.0441	30.4402	20.8085	63.1745	35.4495	38.8021			36.6198	-0.740814	0.0392898	0.140468
AFUB_004770	479	EDP55781	DS499594	1336711	1337985	1	conserved hypothetical protein	protein_coding		AFUB_004770	623	510	552	672	610	493		586.074	500.79	459.451	771.877	600.672	562.63			580.249	-0.323681	0.0331492	0.126163
AFUB_004780	480	EDP55782	DS499594	1338784	1340199	1	proline utilization protein PrnX-like, putative	protein_coding		AFUB_004780	857	789	1002	789	796	731		806.205	774.751	834.003	906.266	783.828	834.245			823.216	-0.0629108	0.589007	0.77542
AFUB_004790	481	EDP55783	DS499594	1340721	1342175	1	siderophore biosynthesis protein, putative	protein_coding		AFUB_004790	515	593	627	309	460	438		484.475	582.291	521.876	354.926	452.966	499.862			482.733	0.279893	0.0641751	0.19555
AFUB_004800	482	EDP55784	DS499594	1344491	1345036	1	hypothetical protein	protein_coding		AFUB_004800	26	17	24	10	14	15		24.459	16.693	19.9761	11.4863	13.7859	17.1186			17.2531	0.529379	0.267073	0.492343
AFUB_004810	483	EDP55785	DS499594	1346430	1347993	-1	lysyl-tRNA synthetase, putative	protein_coding		AFUB_004810	878	813	933	863	917	728		825.96	798.318	776.571	991.265	902.978	830.821			854.319	-0.182849	0.120796	0.296871
AFUB_004820	484	EDP55786	DS499594	1348891	1349278	1	mitochondrial intermembrane space translocase subunit Tim10, putative	protein_coding		AFUB_004820	1905	1786	2147	1364	1618	1515		1792.09	1753.75	1787.03	1566.73	1593.26	1728.98			1703.64	0.12555	0.218448	0.434456
AFUB_004830	485	EDP55787	DS499594	1349728	1352283	-1	Sin3 complex subunit (Stb2), putative	protein_coding		AFUB_004830	770	591	584	662	798	635		724.361	580.327	486.085	760.391	785.797	724.686			676.941	-0.343878	0.0201896	0.0897001
AFUB_004840	486	EDP55788	DS499594	1354122	1355549	1	regulator of gluconeogenesis Rmd5, putative	protein_coding		AFUB_004840	442	414	486	378	475	354		415.802	406.524	404.516	434.181	467.736	403.998			422.126	-0.0912356	0.488009	0.701624
AFUB_004850	487	EDP55789	DS499594	1356496	1357557	1	conserved hypothetical protein	protein_coding		AFUB_004850	132	157	220	125	112	129		124.176	154.165	183.114	143.578	110.287	147.22			143.757	0.207573	0.319797	0.547766
AFUB_004860	488	EDP55790	DS499594	1358191	1359830	-1	conserved hypothetical protein	protein_coding		AFUB_004860	919	870	953	690	854	646		864.53	854.289	793.218	792.552	840.941	737.24			813.795	0.0825137	0.478804	0.695269
AFUB_004870	489	EDP55791	DS499594	1360739	1361319	1	Ribosomal L18ae protein family	protein_coding		AFUB_004870	20222	21778	24673	18997	18787	19343		19023.4	21384.7	20536.3	21820.5	18499.7	22075			20556.6	-0.0338929	0.751122	0.875973
AFUB_004880	490	EDP55792	DS499594	1362135	1363308	1	NADH-cytochrome b5 reductase, putative	protein_coding		AFUB_004880	884	1069	1252	698	804	735		831.604	1049.69	1042.09	801.741	791.706	838.81			892.607	0.26572	0.0357282	0.132964
AFUB_004890	491	EDP55793	DS499594	1365244	1366720	1	HMG box protein, putative	protein_coding		AFUB_004890	1477	1442	1772	1387	1752	1477		1389.46	1415.96	1474.9	1593.14	1725.21	1685.61			1547.38	-0.225393	0.0281148	0.113434
AFUB_004900	492	EDP55794	DS499594	1367518	1369945	1	urease, putative	protein_coding		AFUB_004900	435	519	564	372	507	367		409.217	509.627	469.439	427.289	499.247	418.834			455.609	0.043788	0.757549	0.878789
AFUB_004910	493	EDP55795	DS499594	1374369	1376216	-1	DNA repair protein, putative	protein_coding		AFUB_004910	199	160	208	164	187	160		187.205	157.111	173.126	188.375	184.14	182.598			178.759	-0.100737	0.554939	0.753292
AFUB_004920	494	EDP55796	DS499594	1378211	1379122	1	conserved hypothetical protein	protein_coding		AFUB_004920	127	98	124	85	96	81		119.473	96.2302	103.21	97.6332	94.532	92.4403			100.586	0.164397	0.441252	0.664402
AFUB_004930	495	EDP55797	DS499594	1379835	1381761	1	nitrogen permease regulator Npr2, putative	protein_coding		AFUB_004930	249	239	282	165	241	188		234.241	234.684	234.719	189.523	237.315	214.553			224.173	0.131521	0.413874	0.639366
AFUB_004940	496	EDP55798	DS499594	1382242	1384493	-1	transcriptional regulator Ngg1, putative	protein_coding		AFUB_004940	390	370	395	305	387	288		366.884	363.318	328.774	350.331	381.082	328.676			353.178	-0.00354244	0.979866	0.991109
AFUB_004950	497	EDP55799	DS499594	1385398	1387301	1	RING finger domain protein, putative	protein_coding		AFUB_004950	244	216	325	177	212	206		229.538	212.099	270.51	203.307	208.758	235.095			226.551	0.140613	0.398158	0.625852
AFUB_004960	498	EDP55800	DS499594	1387763	1388680	-1	conserved hypothetical protein	protein_coding		AFUB_004960	295	345	360	198	288	249		277.515	338.77	299.642	227.428	283.596	284.168			285.186	0.202177	0.202782	0.416004
AFUB_004970	499	EDP55801	DS499594	1389233	1390568	-1	alcohol dehydrogenase, zinc-containing, putative	protein_coding		AFUB_004970	4891	4829	6505	3347	4649	4283		4601.1	4741.79	5414.36	3844.45	4577.91	4887.92			4677.92	0.148939	0.211583	0.427061
AFUB_004980	500	EDP55802	DS499594	1390745	1391132	1	hypothetical protein	protein_coding		AFUB_004980	27	32	27	11	20	32		25.3997	31.4221	22.4731	12.6349	19.6942	36.5196			24.6906	0.203275	0.642779	0.809991
AFUB_004990	501	EDP55803	DS499594	1392365	1396074	-1	ubiquitin-protein ligase (Hul4), putative	protein_coding		AFUB_004990	1304	1287	1242	1645	1526	1164		1226.71	1263.76	1033.76	1889.49	1502.66	1328.4			1374.13	-0.421922	0.00295136	0.0232041
AFUB_005000	502	EDP55804	DS499594	1397261	1398292	-1	60S ribosomal protein L15	protein_coding		AFUB_005000	39456	43015	46302	32249	37396	35374		37117.4	42238.2	38538.9	37042.1	36824.2	40370.1			38688.5	0.0454746	0.64468	0.810799
AFUB_005010	503	EDP55805	DS499594	1399364	1402060	-1	PSP1 domain protein	protein_coding		AFUB_005010	1281	1266	1467	826	1169	935		1205.07	1243.14	1221.04	948.765	1151.12	1067.06			1139.37	0.211646	0.0645747	0.196171
AFUB_005020	504	EDP55806	DS499594	1408003	1409110	-1	NifU-related protein	protein_coding		AFUB_005020	2803	2447	3254	2562	2889	2615		2636.86	2402.81	2708.43	2942.78	2844.82	2984.34			2753.34	-0.178747	0.0751068	0.217399
AFUB_005030	505	EDP55807	DS499594	1409970	1410598	1	HIT finger domain protein, putative	protein_coding		AFUB_005030	2552	1719	1911	2061	2007	1707		2400.74	1687.96	1590.6	2367.32	1976.31	1948.09			1995.17	-0.147803	0.331096	0.559234
AFUB_005040	506	EDP55808	DS499594	1413142	1416410	1	Ras guanyl-nucleotide exchange factor RasGEF, putative	protein_coding		AFUB_005040	1497	1518	1747	1072	1280	1127		1408.27	1490.59	1454.09	1231.33	1260.43	1286.17			1355.15	0.204344	0.0462503	0.157114
AFUB_005050	507	EDP55809	DS499594	1417676	1418938	-1	PP-loop ATPase superfamily protein, putative	protein_coding		AFUB_005050	1108	1178	1265	975	968	863		1042.33	1156.73	1052.91	1119.91	953.198	984.888			1051.66	0.0889746	0.446095	0.668797
AFUB_005060	508	EDP55810	DS499594	1419260	1420101	-1	C-8 sterol isomerase (Erg-1), putative	protein_coding		AFUB_005060	1478	1207	1434	1583	1598	1696		1390.4	1185.2	1193.57	1818.28	1573.56	1935.54			1516.09	-0.498829	4.15616e-05	0.00086359
AFUB_005070	509	EDP55811	DS499594	1421810	1422576	1	endoglucanase, putative	protein_coding		AFUB_005070	213	162	200	305	280	273		200.375	159.074	166.468	350.331	275.718	311.558			243.921	-0.832842	7.16871e-07	3.25763e-05
AFUB_005080	510	EDP55812	DS499594	1423972	1424484	1	hypothetical protein	protein_coding		AFUB_005080	14	4	13	21	10	18		13.1702	3.92776	10.8204	24.1212	9.84708	20.5423			13.7381	-0.948538	0.104351	0.269189
AFUB_005090	511	EDP55813	DS499594	1425388	1426671	1	cyclin	protein_coding		AFUB_005090	178	159	262	438	341	258		167.45	156.129	218.073	503.098	335.786	294.439			279.162	-1.06183	1.96733e-07	1.10057e-05
AFUB_005100	512	EDP55814	DS499594	1428614	1429817	1	conserved hypothetical protein	protein_coding		AFUB_005100	262	239	316	272	271	230		246.471	234.684	263.019	312.426	266.856	262.485			264.323	-0.175917	0.252628	0.475866
AFUB_005110	513	EDP55815	DS499594	1430001	1432635	-1	conserved hypothetical protein	protein_coding		AFUB_005110	791	552	692	600	736	499		744.117	542.031	575.978	689.176	724.745	569.478			640.921	-0.0918055	0.542774	0.744777
AFUB_005120	514	EDP55816	DS499594	1433490	1435979	-1	peroxisomal ABC transporter (PXA1), putative	protein_coding		AFUB_005120	870	748	1064	556	777	625		818.434	734.492	885.608	638.636	765.118	713.274			759.26	0.20388	0.110508	0.280495
AFUB_005130	515	EDP55817	DS499594	1439060	1441068	1	general stress response phosphoprotein phosphatase Psr1, putative	protein_coding		AFUB_005130	650	701	774	475	619	441		611.474	688.341	644.23	545.598	609.534	503.286			600.41	0.227886	0.0759264	0.219407
AFUB_005140	516	EDP55818	DS499594	1442450	1443851	1	protein phosphatase PP1 regulatory subunit Sds22, putative	protein_coding		AFUB_005140	1537	1560	1701	1057	1300	1170		1445.9	1531.83	1415.81	1214.1	1280.12	1335.25			1370.5	0.197974	0.0613701	0.189786
AFUB_005150	517	EDP55819	DS499594	1444286	1445057	-1	conserved hypothetical protein	protein_coding		AFUB_005150	369	321	379	299	334	289		347.129	315.203	315.456	343.439	328.893	329.818			329.99	-0.0354718	0.79841	0.900455
AFUB_005160	518	EDP55820	DS499594	1445403	1446514	-1	D-xylose reductase (Xyl1), putative	protein_coding		AFUB_005160	3333	3601	3922	2233	2983	2704		3135.45	3535.97	3264.43	2564.88	2937.38	3085.91			3087.34	0.210127	0.0567265	0.18057
AFUB_005170	519	EDP55821	DS499594	1447438	1449955	-1	transcription factor AbaA	protein_coding		AFUB_005170	128	115	112	169	171	154		120.413	112.923	93.2219	194.118	168.385	175.751			144.135	-0.722637	0.000161295	0.00250466
AFUB_005180	520	EDP55822	DS499594	1450935	1453818	-1	pre-rRNA processing protein Mrd1, putative	protein_coding		AFUB_005180	7590	6805	7520	7756	7815	6567		7140.13	6682.11	6259.18	8908.75	7695.5	7494.51			7363.36	-0.263104	0.0149831	0.0725626
AFUB_005190	521	EDP55823	DS499594	1453927	1454720	1	dynein light chain type 1, putative	protein_coding		AFUB_005190	2306	2010	2586	1584	1798	1749		2169.32	1973.7	2152.43	1819.42	1770.51	1996.02			1980.23	0.172896	0.101918	0.265266
AFUB_005200	522	EDP55824	DS499594	1455397	1456242	1	rhodopsin family protein	protein_coding		AFUB_005200	871	700	984	835	903	875		819.375	687.359	819.021	959.103	889.192	998.583			862.105	-0.290593	0.0175545	0.080886
AFUB_005210	523	EDP55825	DS499594	1456541	1458974	-1	urea transporter (Dur3), putative	protein_coding		AFUB_005210	11	9	20	26	13	17		10.348	8.83747	16.6468	29.8643	12.8012	19.401			16.3165	-0.774004	0.137013	0.322729
AFUB_005220	524	AFUB_005220-1	DS499594	1460003	1460074	1		tRNA		AFUB_005220	0	1	0	0	1	1		0	0.981941	0	0	0.984708	1.14124			0.517981	-1.11957	0.680153	NA
AFUB_005230	525	AFUB_005230-1	DS499594	1460174	1460245	1		tRNA		AFUB_005230	0	0	0	0	0	0		0	0	0	0	0	0			0	NA	NA	NA
AFUB_005240	526	EDP55826	DS499594	1463117	1464281	1	conserved hypothetical protein	protein_coding		AFUB_005240	963	891	1077	709	968	759		905.922	874.909	896.428	814.376	953.198	866.199			885.172	0.0229038	0.842293	0.924785
AFUB_005250	527	EDP55827	DS499594	1465402	1465858	1	translocon protein Sec61beta, putative	protein_coding		AFUB_005250	635	609	759	461	559	583		597.363	598.002	631.745	529.517	550.452	665.342			595.403	0.0669057	0.60998	0.788402
AFUB_005260	528	AFUB_005260-1	DS499594	1466587	1466658	-1		tRNA		AFUB_005260	0	1	1	4	2	2		0	0.981941	0.832338	4.59451	1.96942	2.28248			1.77678	-2.27264	0.158989	NA
AFUB_005270	529	EDP55828	DS499594	1467971	1468739	-1	proliferating cell nuclear antigen (PCNA)	protein_coding		AFUB_005270	6581	6271	8313	5258	5788	5678		6190.94	6157.75	6919.23	6039.48	5699.49	6479.95			6247.81	0.0809625	0.430582	0.654746
AFUB_005280	530	EDP55829	DS499594	1469818	1471876	-1	conserved hypothetical protein	protein_coding		AFUB_005280	181	162	194	133	186	139		170.272	159.074	161.474	152.767	183.156	158.632			164.229	-0.0132721	0.940216	0.972279
AFUB_005290	531	EDP55830	DS499594	1474248	1477348	1	calmodulin-binding protein Sha1, putative	protein_coding		AFUB_005290	230	214	251	172	219	158		216.368	210.135	208.917	197.564	215.651	180.316			204.825	0.0964912	0.554549	0.753091
AFUB_005300	532	EDP55831	DS499594	1485006	1487138	1	conserved hypothetical protein	protein_coding		AFUB_005300	2201	2224	2644	1938	2147	1764		2070.54	2183.84	2200.7	2226.04	2114.17	2013.14			2134.74	0.022995	0.819778	0.912642
AFUB_005310	533	EDP55832	DS499594	1487898	1488975	1	small monomeric GTPase SarA, putative	protein_coding		AFUB_005310	2323	2450	2928	1916	2272	2140		2185.31	2405.76	2437.09	2200.77	2237.26	2442.25			2318.07	0.0308598	0.767744	0.884876
AFUB_005320	534	EDP55833	DS499594	1490068	1491349	-1	serine/threonine protein phosphatase PP1, putative	protein_coding		AFUB_005320	2994	3036	3520	2730	2873	2618		2816.54	2981.17	2929.83	3135.75	2829.07	2987.76			2946.69	-0.0365371	0.710709	0.852618
AFUB_005330	535	EDP55834	DS499594	1494003	1496465	-1	Leucine Rich Repeat domain protein	protein_coding		AFUB_005330	4862	5425	6676	2511	3971	2907		4573.82	5327.03	5556.69	2884.2	3910.28	3317.58			4261.6	0.611981	2.0713e-06	8.21645e-05
AFUB_005340	536	EDP55835	DS499594	1502842	1505045	1	Patatin-like serine hydrolase, putative	protein_coding		AFUB_005340	572	479	622	383	521	460		538.097	470.35	517.714	439.924	513.033	524.969			500.681	0.0461592	0.728971	0.863817
AFUB_005350	537	EDP55836	DS499594	1505670	1509177	-1	RNA polymerase III transcription factor TFIIIC subunit (Tfc4), putative	protein_coding		AFUB_005350	992	1083	994	839	1161	830		933.203	1063.44	827.344	963.698	1143.25	947.227			979.693	-0.114531	0.387259	0.615392
AFUB_005360	538	EDP55837	DS499594	1510592	1512536	1	SAM domain protein	protein_coding		AFUB_005360	4378	4831	5339	4019	4772	3905		4118.51	4743.76	4443.85	4616.33	4699.03	4456.53			4513	-0.0497301	0.618211	0.794219
AFUB_005370	539	EDP55838	DS499594	1513210	1513694	1	conserved hypothetical protein	protein_coding		AFUB_005370	505	468	583	456	508	481		475.068	459.548	485.253	523.774	500.232	548.935			498.802	-0.14675	0.237819	0.458764
AFUB_005380	540	EDP55839	DS499594	1513819	1516215	-1	MFS multidrug transporter, putative	protein_coding		AFUB_005380	278	286	402	271	356	284		261.523	280.835	334.6	311.278	350.556	324.112			310.484	-0.168228	0.270089	0.49518
AFUB_005390	541	EDP55840	DS499594	1516844	1519500	-1	sulfate transporter, putative	protein_coding		AFUB_005390	3916	3988	4460	2686	3466	3012		3683.89	3915.98	3712.23	3085.21	3413	3437.41			3541.29	0.187019	0.0596891	0.185773
AFUB_005400	542	EDP55841	DS499594	1524086	1525503	-1	protein mitochondrial targeting protein (Mas1), putative	protein_coding		AFUB_005400	17884	18328	23277	10575	15129	13101		16824	17997	19374.3	12146.7	14897.7	14951.4			16031.8	0.367908	0.00118352	0.0116707
AFUB_005410	543	EDP55842	DS499594	1527020	1527671	1	cytosine deaminase, putative	protein_coding		AFUB_005410	676	509	725	658	659	635		635.933	499.808	603.445	755.796	648.923	724.686			644.765	-0.290665	0.0304376	0.119487
AFUB_005420	544	EDP55843	DS499594	1527799	1529102	-1	uroporphyrinogen decarboxylase	protein_coding		AFUB_005420	1055	1127	1372	872	1086	985		992.469	1106.65	1141.97	1001.6	1069.39	1124.12			1072.7	0.0208061	0.855806	0.932188
AFUB_005430	545	EDP55844	DS499594	1529360	1530976	-1	tRNA methyltransferase, putative	protein_coding		AFUB_005430	798	697	781	849	912	787		750.702	684.413	650.056	975.184	898.054	898.154			809.427	-0.410638	0.000491628	0.00593422
AFUB_005440	546	EDP55845	DS499594	1531389	1531958	-1	conserved hypothetical protein	protein_coding		AFUB_005440	0	0	1	1	1	2		0	0	0.832338	1.14863	0.984708	2.28248			0.874691	-2.15874	0.313487	NA
AFUB_005450	547	EDP55846	DS499594	1533055	1535742	-1	GARP complex subunit Vps53, putative	protein_coding		AFUB_005450	870	946	1039	689	856	732		818.434	928.916	864.799	791.404	842.91	835.386			846.975	0.080449	0.482212	0.697541
AFUB_005460	548	EDP55847	DS499594	1536430	1538689	-1	mRNA export factor mex67	protein_coding		AFUB_005460	2500	2365	2648	2200	2320	1875		2351.82	2322.29	2204.03	2526.98	2284.52	2139.82			2304.91	-0.0153177	0.885561	0.946221
AFUB_005470	549	AFUB_005470-1	DS499594	1539169	1539276	1		tRNA		AFUB_005470	0	0	0	0	0	1		0	0	0	0	0	1.14124			0.190206	-1.21091	0.766651	NA
AFUB_005480	550	EDP55848	DS499594	1539916	1541358	1	COPII-coated vesicle membrane protein Erv46, putative	protein_coding		AFUB_005480	295	263	328	231	272	273		277.515	258.25	273.007	265.333	267.841	311.558			275.584	-0.0616536	0.681016	0.834723
AFUB_005490	551	EDP55849	DS499594	1542231	1545926	-1	PH domain protein	protein_coding		AFUB_005490	2375	2975	3473	2131	2521	2017		2234.23	2921.27	2890.71	2447.72	2482.45	2301.88			2546.38	0.153902	0.209724	0.42505
AFUB_005500	552	EDP55850	DS499594	1550112	1551542	1	conserved hypothetical protein	protein_coding		AFUB_005500	10	15	16	27	19	14		9.40729	14.7291	13.3174	31.0129	18.7095	15.9773			17.1923	-0.807199	0.102054	0.265363
AFUB_005510	553	EDP55851	DS499594	1552794	1554516	-1	C2H2 transcription factor (TFIIIA), putative	protein_coding		AFUB_005510	1108	1370	1455	851	1031	1023		1042.33	1345.26	1211.05	977.481	1015.23	1167.49			1126.47	0.187496	0.147549	0.339715
AFUB_005520	554	EDP55852	DS499594	1554897	1555625	1	DNA-directed RNA polymerase I, II, and III subunit Rpb6	protein_coding		AFUB_005520	4323	4079	4799	3264	3649	3418		4066.77	4005.34	3994.39	3749.12	3593.2	3900.75			3884.93	0.102089	0.278951	0.504436
AFUB_005530	555	EDP55853	DS499594	1557582	1558965	1	MFS monocarboxylate transporter, putative	protein_coding		AFUB_005530	313	255	367	372	339	312		294.448	250.395	305.468	427.289	333.816	356.066			327.914	-0.391199	0.0117714	0.060429
AFUB_005540	556	EDP55854	DS499594	1559374	1560017	-1	N-acetyltransferase (Nat5), putative	protein_coding		AFUB_005540	764	717	884	466	519	544		718.717	704.052	735.787	535.26	511.064	620.833			637.619	0.373803	0.00285528	0.0227908
AFUB_005550	557	EDP55855	DS499594	1560563	1561924	1	conserved hypothetical protein	protein_coding		AFUB_005550	971	985	1212	655	900	776		913.448	967.212	1008.79	752.35	886.238	885.6			902.274	0.194722	0.102767	0.266365
AFUB_005560	558	EDP55856	DS499594	1562603	1565965	-1	eukaryotic translation initiation factor 3 subunit EifCa, putative	protein_coding		AFUB_005560	5583	8453	8284	5435	6077	5331		5252.09	8300.35	6895.09	6242.78	5984.07	6083.94			6459.72	0.159212	0.262139	0.486431
AFUB_005570	559	EDP55857	DS499594	1567599	1568079	1	G-protein complex gamma subunit Ste18/GpgA	protein_coding		AFUB_005570	694	699	778	479	668	516		652.866	686.377	647.559	550.192	657.785	588.879			630.61	0.14357	0.247168	0.46997
AFUB_005580	560	EDP55858	DS499594	1569008	1569711	1	selenoprotein domain protein	protein_coding		AFUB_005580	317	337	451	220	281	276		298.211	330.914	375.384	252.698	276.703	314.982			308.149	0.251863	0.10702	0.273874
AFUB_005590	561	EDP55859	DS499594	1570479	1573698	-1	high affinity cAMP phosphodiesterase, putative	protein_coding		AFUB_005590	884	1223	1450	708	902	797		831.604	1200.91	1206.89	813.227	888.207	909.566			975.068	0.311234	0.0347939	0.130657
AFUB_005600	562	EDP55860	DS499594	1577613	1582814	-1	PHD finger and BAH domain protein (Snt2), putative	protein_coding		AFUB_005600	1183	1324	1464	1268	1359	1136		1112.88	1300.09	1218.54	1456.46	1338.22	1296.45			1287.11	-0.171894	0.12917	0.309689
AFUB_005610	563	EDP55861	DS499594	1588772	1591964	1	DNA-directed DNA polymerase theta, putative	protein_coding		AFUB_005610	1472	1211	1242	1449	1667	1119		1384.75	1189.13	1033.76	1664.36	1641.51	1277.04			1365.09	-0.345861	0.0143171	0.0699584
AFUB_005620	564	EDP55862	DS499594	1592329	1593319	-1	conserved hypothetical protein	protein_coding		AFUB_005620	65	45	57	67	91	70		61.1474	44.1873	47.4433	76.958	89.6085	79.8866			66.5385	-0.692193	0.00761285	0.0442326
AFUB_005630	565	EDP55863	DS499594	1594748	1599671	1	Golgi complex component (Vps8), putative	protein_coding		AFUB_005630	861	833	951	541	800	594		809.968	817.957	791.554	621.407	787.767	677.895			751.091	0.21179	0.0918584	0.248035
AFUB_005640	566	EDP55864	DS499594	1600773	1601977	1	endo-1,3(4)-beta-glucanase, putative	protein_coding		AFUB_005640	34	24	44	7	19	10		31.9848	23.5666	36.6229	8.04038	18.7095	11.4124			21.7227	1.25995	0.00630017	0.0391237
AFUB_005650	567	EDP55865	DS499594	1602255	1605500	-1	capsular associated protein, putative	protein_coding		AFUB_005650	508	524	508	409	542	444		477.89	514.537	422.828	469.788	533.712	506.71			487.577	-0.0956054	0.476553	0.693549
AFUB_005660	568	EDP55866	DS499594	1606978	1610270	1	nucleolar ATPase Kre33, putative	protein_coding		AFUB_005660	6492	7874	8056	5138	5850	5060		6107.21	7731.8	6705.32	5901.64	5760.54	5774.66			6330.2	0.236554	0.0314996	0.122122
AFUB_005670	569	EDP55867	DS499594	1610475	1612039	-1	disulfide isomerase, putative	protein_coding		AFUB_005670	445	374	525	264	347	339		418.624	367.246	436.977	303.237	341.694	386.88			375.776	0.246002	0.0956534	0.254502
AFUB_005680	570	EDP55868	DS499594	1612434	1613987	1	F-box domain protein	protein_coding		AFUB_005680	322	267	284	228	249	196		302.915	262.178	236.384	261.887	245.192	223.683			255.373	0.132032	0.412969	0.638664
AFUB_005690	571	EDP55869	DS499594	1614811	1615777	1	40S ribosomal protein S19	protein_coding		AFUB_005690	16332	18324	20199	16251	15385	16017		15364	17993.1	16812.4	18666.3	15149.7	18279.2			17044.1	-0.0542898	0.633414	0.803888
AFUB_005700	572	EDP55870	DS499594	1616189	1616765	-1	conserved hypothetical protein	protein_coding		AFUB_005700	37	61	62	37	49	28		34.807	59.8984	51.605	42.4992	48.2507	31.9547			44.8358	0.249287	0.441295	0.664402
AFUB_005710	573	EDP55871	DS499594	1617072	1618955	-1	CAIB/BAIF family enzyme	protein_coding		AFUB_005710	59	54	74	47	67	50		55.503	53.0248	61.593	53.9854	65.9755	57.0619			57.8573	-0.0583287	0.827721	0.916806
AFUB_005720	574	EDP55872	DS499594	1622063	1623194	1	conserved hypothetical protein	protein_coding		AFUB_005720	426	330	473	559	565	427		400.751	324.041	393.696	642.082	556.36	487.309			467.373	-0.590792	7.18525e-05	0.00132012
AFUB_005730	575	EDP55873	DS499594	1624121	1624909	-1	conserved hypothetical protein	protein_coding		AFUB_005730	180	197	210	157	163	184		169.331	193.442	174.791	180.334	160.507	209.988			181.399	-0.0336269	0.849679	0.929606
AFUB_005740	576	EDP55874	DS499594	1625348	1626533	-1	mitochondrial ADP,ATP carrier protein (Ant), putative	protein_coding		AFUB_005740	60938	64644	80788	48850	55816	55785		57326.1	63476.6	67242.9	56110.4	54962.5	63663.9			60463.7	0.105915	0.318548	0.546162
AFUB_005750	577	EDP55875	DS499594	1626777	1627040	1	conserved hypothetical protein	protein_coding		AFUB_005750	2	2	5	4	5	7		1.88146	1.96388	4.16169	4.59451	4.92354	7.98866			4.25229	-1.1076	0.24555	NA
AFUB_005760	578	EDP55876	DS499594	1628740	1630654	-1	ribosome biogenesis protein Kri1	protein_coding		AFUB_005760	3906	3920	4546	2937	3585	2742		3674.49	3849.21	3783.81	3373.52	3530.18	3129.27			3556.75	0.172347	0.0804316	0.227898
AFUB_005770	579	EDP55877	DS499594	1630939	1635589	1	transcription factor SipA3, putative	protein_coding		AFUB_005770	1056	1036	1397	716	975	799		993.41	1017.29	1162.78	822.417	960.091	911.849			977.972	0.236093	0.0506375	0.16752
AFUB_005780	580	EDP55878	DS499594	1635935	1636591	-1	conserved hypothetical protein	protein_coding		AFUB_005780	643	575	659	416	475	450		604.889	564.616	548.511	477.829	467.736	513.557			529.523	0.235839	0.0586017	0.184152
AFUB_005790	581	EDP55879	DS499594	1637207	1638517	1	UDP-Glc/Gal endoplasmic reticulum nucleotide sugar transporter	protein_coding		AFUB_005790	351	336	346	252	295	329		330.196	329.932	287.989	289.454	290.489	375.467			317.255	-0.0109474	0.944358	0.973471
AFUB_005800	582	EDP55880	DS499594	1638698	1639242	-1	peptidyl-prolyl cis-trans isomerase	protein_coding		AFUB_005800	978	1012	1239	827	852	864		920.033	993.724	1031.27	949.914	838.972	986.029			953.323	0.0868443	0.461568	0.681842
AFUB_005810	583	EDP55881	DS499594	1639753	1640633	1	conserved hypothetical protein	protein_coding		AFUB_005810	144	104	138	118	128	97		135.465	102.122	114.863	135.538	126.043	110.7			120.788	-0.0788221	0.70146	0.846114
AFUB_005820	584	EDP55882	DS499594	1640701	1641786	-1	3-oxo-5-alpha-steroid 4-dehydrogenase, putative	protein_coding		AFUB_005820	749	581	596	518	623	529		704.606	570.508	496.073	594.988	613.473	603.715			597.227	-0.0340296	0.812897	0.908683
AFUB_005830	585	EDP55883	DS499594	1643969	1647811	1	histone deacetylase complex subunit (Hos4), putative	protein_coding		AFUB_005830	5731	6095	6860	4566	5619	4459		5391.32	5984.93	5709.84	5244.63	5533.08	5088.78			5492.1	0.10672	0.272987	0.497881
AFUB_005840	586	EDP55884	DS499594	1648567	1649079	1	40S ribosomal protein S12	protein_coding		AFUB_005840	29274	35395	37935	23517	27788	26583		27538.9	34755.8	31574.7	27012.2	27363.1	30337.5			29763.7	0.148077	0.185843	0.393844
AFUB_005850	587	EDP55885	DS499594	1649640	1651220	-1	conserved hypothetical protein	protein_coding		AFUB_005850	574	588	707	469	530	464		539.978	577.381	588.463	538.706	521.895	529.534			549.326	0.101793	0.400936	0.627843
AFUB_005860	588	EDP55886	DS499594	1652973	1654189	1	mandelate racemase/muconate lactonizing enzyme family protein	protein_coding		AFUB_005860	152	127	185	114	139	125		142.991	124.707	153.983	130.943	136.874	142.655			138.692	0.0408658	0.828976	0.917615
AFUB_005870	589	EDP55887	DS499594	1654430	1655648	-1	uridine nucleosidase Urh1, putative	protein_coding		AFUB_005870	442	437	430	349	421	329		415.802	429.108	357.905	400.871	414.562	375.467			398.953	0.0124734	0.928222	0.967492
AFUB_005880	590	EDP55888	DS499594	1656242	1657633	1	PXA domain protein	protein_coding		AFUB_005880	394	313	352	272	363	305		370.647	307.348	292.983	312.426	357.449	348.078			331.488	-0.0697013	0.643635	0.810534
AFUB_005890	591	EDP55889	DS499594	1661184	1662395	-1	conserved hypothetical protein	protein_coding		AFUB_005890	953	1043	1317	642	952	728		896.515	1024.16	1096.19	737.418	937.442	830.821			920.425	0.267287	0.0419666	0.146791
AFUB_005900	592	EDP55890	DS499594	1670422	1671989	-1	GTP binding protein, putative	protein_coding		AFUB_005900	4033	3629	4014	3442	3568	3179		3793.96	3563.46	3341.01	3953.57	3513.44	3627.99			3632.24	-0.0524909	0.61214	0.790024
AFUB_005910	593	EDP55891	DS499594	1672587	1673588	1	cysteine dioxygenase	protein_coding		AFUB_005910	114	83	105	115	107	98		107.243	81.5011	87.3955	132.092	105.364	111.841			104.239	-0.337252	0.122142	0.299419
AFUB_005920	594	EDP55892	DS499594	1674126	1676952	-1	glycogenin	protein_coding		AFUB_005920	219	255	277	183	253	194		206.02	250.395	230.558	210.199	249.131	221.4			227.95	0.0110958	0.94577	0.974221
AFUB_005930	595	EDP55893	DS499594	1678006	1679576	-1	hypothetical protein	protein_coding		AFUB_005930	827	496	655	689	892	618		777.983	487.043	545.181	791.404	878.36	705.285			697.543	-0.392434	0.0181397	0.0827957
AFUB_005940	596	EDP55894	DS499594	1680398	1682273	-1	conserved hypothetical protein	protein_coding		AFUB_005940	767	749	791	593	679	545		721.539	735.474	658.379	681.135	668.617	621.975			681.187	0.100683	0.398833	0.626413
AFUB_005950	597	EDP55895	DS499594	1683596	1683799	1	hypothetical protein	protein_coding		AFUB_005950	11	7	5	11	7	3		10.348	6.87359	4.16169	12.6349	6.89296	3.42371			7.38914	-0.106607	0.88695	0.946607
AFUB_005960	598	AFUB_005960-1	DS499594	1684428	1684508	-1		tRNA		AFUB_005960	1	0	0	0	0	2		0.940729	0	0	0	0	2.28248			0.537201	-1.19571	0.676958	NA
AFUB_005970	599	AFUB_005970-1	DS499594	1685075	1685155	1		tRNA		AFUB_005970	1	0	0	1	0	1		0.940729	0	0	1.14863	0	1.14124			0.538432	-1.19627	0.655684	NA
AFUB_005980	600	EDP55896	DS499594	1685505	1687823	-1	protein phosphotase 2a 65kd regulatory sububit	protein_coding		AFUB_005980	4700	4907	5737	3185	4014	3882		4421.43	4818.38	4775.12	3658.38	3952.62	4430.28			4342.7	0.219015	0.0415735	0.145877
AFUB_005990	601	EDP55897	DS499594	1688719	1691012	1	phenylalanyl-tRNA synthetase, beta subunit	protein_coding		AFUB_005990	5435	5533	6143	4505	4968	4596		5112.86	5433.08	5113.05	5174.56	4892.03	5245.13			5161.79	0.0323955	0.731613	0.865265
AFUB_006000	602	EDP55898	DS499594	1691661	1692773	-1	40S ribosomal protein S3, putative	protein_coding		AFUB_006000	30574	35213	37370	27086	29212	27966		28761.8	34577.1	31104.5	31111.7	28765.3	31915.9			31039.4	0.0410768	0.694685	0.84225
AFUB_006010	603	EDP55899	DS499594	1693289	1695628	-1	protein phosphatase	protein_coding		AFUB_006010	1678	1569	1966	1204	1408	1341		1578.54	1540.67	1636.38	1382.95	1386.47	1530.4			1509.23	0.145731	0.165655	0.3646
AFUB_006020	604	EDP55900	DS499594	1696484	1698793	-1	conserved hypothetical protein	protein_coding		AFUB_006020	616	604	790	550	646	522		579.489	593.092	657.547	631.745	636.122	595.726			615.62	-0.0256838	0.832924	0.919525
AFUB_006029	605	EDP55901	DS499594	1699080	1700361	-1	conserved hypothetical protein	protein_coding		AFUB_006029	505	517	487	368	431	356		475.068	507.663	405.349	422.695	424.409	406.281			440.244	0.145691	0.289086	0.514423
AFUB_006030	606	EDP55902	DS499594	1700641	1701369	1	conserved hypothetical protein	protein_coding		AFUB_006030	550	346	429	558	519	386		517.401	339.752	357.073	640.934	511.064	440.518			467.79	-0.391302	0.0304278	0.119487
AFUB_006040	607	EDP55903	DS499594	1701792	1703828	-1	conserved hypothetical protein	protein_coding		AFUB_006040	15	15	10	23	21	9		14.1109	14.7291	8.32338	26.4184	20.6789	10.2711			15.7553	-0.635975	0.226915	0.44601
AFUB_006050	608	EDP55904	DS499594	1713678	1714712	1	hypothetical protein	protein_coding		AFUB_006050	1280	1177	1566	850	1053	919		1204.13	1155.74	1303.44	976.332	1036.9	1048.8			1120.89	0.258952	0.0187948	0.085074
AFUB_006060	609	EDP55905	DS499594	1716466	1718739	1	conserved hypothetical protein	protein_coding		AFUB_006060	545	515	613	465	543	494		512.697	505.7	510.223	534.111	534.697	563.771			526.867	-0.0946645	0.433844	0.657776
AFUB_006070	610	EDP55906	DS499594	1719275	1719544	-1	splicing factor 3B subunit 10 (SF3b10), putative	protein_coding		AFUB_006070	625	580	698	556	547	507		587.956	569.526	580.972	638.636	538.635	578.608			582.389	-0.0133509	0.914536	0.961354
AFUB_006080	611	EDP55907	DS499594	1719689	1721459	1	tRNA-specific adenosine deaminase, putative	protein_coding		AFUB_006080	240	228	267	186	231	199		225.775	223.883	222.234	213.645	227.468	227.106			223.352	0.00735517	0.962111	0.981751
AFUB_006090	612	EDP55908	DS499594	1721717	1723732	-1	c-14 sterol reductase	protein_coding		AFUB_006090	385	382	468	239	417	282		362.181	375.101	389.534	274.522	410.623	321.829			355.632	0.159783	0.321893	0.5495
AFUB_006100	613	EDP55909	DS499594	1723901	1725386	1	vacuolar sorting receptor (Mrl1), putative	protein_coding		AFUB_006100	436	382	513	260	410	339		410.158	375.101	426.989	298.643	403.73	386.88			383.584	0.153531	0.310211	0.538535
AFUB_006110	614	AFUB_006110-1	DS499594	1726706	1726776	1		tRNA		AFUB_006110	0	0	0	0	1	0		0	0	0	0	0.984708	0			0.164118	-1.21091	0.766651	NA
AFUB_006120	615	EDP55910	DS499594	1727380	1730410	-1	C6 transcription factor, putative	protein_coding		AFUB_006120	358	338	357	311	325	260		336.781	331.896	297.145	357.223	320.03	296.722			323.299	-0.0128032	0.930243	0.967492
AFUB_006130	616	EDP55911	DS499594	1730935	1731765	-1	hypothetical protein	protein_coding		AFUB_006130	84	91	114	69	91	63		79.0212	89.3566	94.8865	79.2552	89.6085	71.898			84.0043	0.127349	0.582078	0.772006
AFUB_006140	617	EDP55912	DS499594	1732629	1733744	1	conserved hypothetical protein	protein_coding		AFUB_006140	238	222	219	134	176	135		223.893	217.991	182.282	153.916	173.309	154.067			184.243	0.371611	0.0335728	0.127276
AFUB_006150	618	EDP55913	DS499594	1733822	1735137	-1	arsenite efflux transporter ArsB, puative	protein_coding		AFUB_006150	54	40	39	37	52	42		50.7994	39.2776	32.4612	42.4992	51.2048	47.932			44.029	-0.214585	0.491745	0.704776
AFUB_006160	619	EDP55914	DS499594	1738584	1741643	1	beta-glucosidase, putative	protein_coding		AFUB_006160	156	174	180	134	141	129		146.754	170.858	149.821	153.916	138.844	147.22			151.235	0.0874101	0.630818	0.802968
AFUB_006170	620	EDP55915	DS499594	1743247	1744038	-1	conserved hypothetical protein	protein_coding		AFUB_006170	32	20	36	37	37	40		30.1033	19.6388	29.9642	42.4992	36.4342	45.6495			34.0482	-0.636825	0.0686612	0.204089
AFUB_006180	621	EDP55916	DS499594	1745698	1746331	-1	GPI anchored serine-rich protein	protein_coding		AFUB_006180	13365	13874	17629	11935	12495	12346		12572.8	13623.4	14673.3	13708.9	12303.9	14089.7			13495.3	0.0274298	0.793332	0.898663
AFUB_006190	622	EDP55917	DS499594	1753110	1754784	1	MAP kinase kinase (Mkk2), putative	protein_coding		AFUB_006190	3869	3637	4372	3525	3851	3046		3639.68	3571.32	3638.98	4048.91	3792.11	3476.21			3694.54	-0.0608117	0.546491	0.747059
AFUB_006200	623	EDP55918	DS499594	1755915	1758828	-1	conserved hypothetical protein	protein_coding		AFUB_006200	675	709	761	382	570	517		634.992	696.196	633.409	438.775	561.284	590.02			592.446	0.304135	0.0289807	0.115729
AFUB_006210	624	EDP55919	DS499594	1759054	1759599	1	conserved hypothetical protein	protein_coding		AFUB_006210	1903	1769	2188	1265	1556	1324		1790.21	1737.05	1821.16	1453.01	1532.21	1511			1640.77	0.250365	0.0125269	0.0631557
AFUB_006220	625	EDP55920	DS499594	1761258	1767143	1	TBP associated factor (Mot1), putative	protein_coding		AFUB_006220	2014	2569	2998	1431	1868	1668		1894.63	2522.61	2495.35	1643.68	1839.44	1903.58			2049.88	0.359814	0.00569647	0.0364465
AFUB_006230	626	EDP55921	DS499594	1767881	1770013	-1	conserved hypothetical protein	protein_coding		AFUB_006230	526	586	710	261	384	338		494.823	575.417	590.96	299.791	378.128	385.738			454.143	0.642553	1.09625e-05	0.000305654
AFUB_006240	627	EDP55922	DS499594	1770484	1771875	-1	erythromycin esterase, putative	protein_coding		AFUB_006240	0	12	5	6	6	1		0	11.7833	4.16169	6.89176	5.90825	1.14124			4.98104	0.179802	0.862701	0.935743
AFUB_006250	628	EDP55923	DS499594	1772116	1773379	1	conserved hypothetical protein	protein_coding		AFUB_006250	2	0	1	1	1	0		1.88146	0	0.832338	1.14863	0.984708	0			0.807855	0.341986	0.875063	NA
AFUB_006260	629	EDP55924	DS499594	1773596	1774613	-1	inositol phospholipid biosynthesis protein Scs3, putative	protein_coding		AFUB_006260	847	589	783	542	713	660		796.797	578.363	651.721	622.556	702.097	753.217			684.125	-0.03588	0.802885	0.902675
AFUB_006270	630	EDP55925	DS499594	1775498	1775994	1	hypothetical protein	protein_coding		AFUB_006270	2	0	0	0	0	0		1.88146	0	0	0	0	0			0.313576	1.64142	0.661491	NA
AFUB_006280	631	EDP55926	DS499594	1776305	1776545	1	hypothetical protein	protein_coding		AFUB_006280	0	0	0	1	1	0		0	0	0	1.14863	0.984708	0			0.355556	-2.08228	0.524543	NA
AFUB_006290	632	EDP55927	DS499594	1778274	1780457	1	DnaJ and TPR domain protein	protein_coding		AFUB_006290	4539	5978	5939	2642	3797	3048		4269.97	5870.04	4943.26	3034.67	3738.94	3478.49			4222.56	0.556787	2.2949e-05	0.00055478
AFUB_006300	633	EDP55928	DS499594	1781034	1782491	-1	conserved hypothetical protein	protein_coding		AFUB_006300	847	829	904	597	808	612		796.797	814.029	752.434	685.73	795.644	698.437			757.179	0.115228	0.335588	0.562773
AFUB_006310	634	EDP55929	DS499594	1783058	1785289	-1	conserved hypothetical protein	protein_coding		AFUB_006310	905	936	1118	752	929	697		851.36	919.097	930.554	863.767	914.794	795.443			879.169	0.0690491	0.551259	0.751035
AFUB_006320	635	EDP55930	DS499594	1787623	1790725	1	serine/threonine protein kinase, putative	protein_coding		AFUB_006320	1209	1340	1421	1042	1322	1104		1137.34	1315.8	1182.75	1196.87	1301.78	1259.93			1232.41	-0.0484265	0.663882	0.822268
AFUB_006330	636	EDP55931	DS499594	1791017	1791622	1	RNA polymerase II mediator complex protein Nut2, putative	protein_coding		AFUB_006330	549	554	634	442	469	461		516.46	543.995	527.702	507.693	461.828	526.111			513.965	0.0874617	0.485729	0.700076
AFUB_006340	637	EDP55932	DS499594	1793752	1794948	1	integral membrane protein	protein_coding		AFUB_006340	741	596	805	606	597	529		697.08	585.237	670.032	696.068	587.871	603.715			640	0.0497523	0.702666	0.846751
AFUB_006350	638	EDP55933	DS499594	1795528	1798425	-1	Peptidase family M28 family	protein_coding		AFUB_006350	312	368	369	164	290	215		293.507	361.354	307.133	188.375	285.565	245.366			280.217	0.415953	0.0173702	0.0803763
AFUB_006360	639	EDP55934	DS499594	1799159	1801033	-1	ubiquitin ligase complex F-box protein GRR1, putative	protein_coding		AFUB_006360	1487	1510	1874	1312	1438	1242		1398.86	1482.73	1559.8	1507	1416.01	1417.42			1463.64	0.0335627	0.75038	0.875477
AFUB_006370	640	EDP55935	DS499594	1802456	1804467	-1	AMP-binding domain protein, putative	protein_coding		AFUB_006370	30	33	33	31	36	40		28.2219	32.4041	27.4672	35.6074	35.4495	45.6495			34.1333	-0.405915	0.234558	0.455751
AFUB_006380	641	EDP55936	DS499594	1805454	1806425	-1	ribosomal protein L16a	protein_coding		AFUB_006380	29732	31199	35634	25858	27633	24735		27969.8	30635.6	29659.5	29701.2	27210.4	28228.5			28900.8	0.0520157	0.579818	0.770412
AFUB_006390	642	EDP55937	DS499594	1807334	1808507	1	Ser/Thr protein phosphatase family protein	protein_coding		AFUB_006390	222	149	175	280	297	202		208.842	146.309	145.659	321.615	292.458	230.53			224.236	-0.755297	8.34936e-05	0.00148401
AFUB_006400	643	EDP55938	DS499594	1813861	1815627	1	DnaJ domain protein	protein_coding		AFUB_006400	679	718	1091	627	666	656		638.755	705.034	908.081	720.189	655.816	748.652			729.421	0.0854932	0.555989	0.754254
AFUB_006410	644	EDP55939	DS499594	1817062	1819589	-1	AP-1 adaptor complex subunit gamma, putative	protein_coding		AFUB_006410	1193	1338	1522	852	1111	923		1122.29	1313.84	1266.82	978.63	1094.01	1053.36			1138.16	0.243969	0.0341426	0.129044
AFUB_006420	645	EDP55940	DS499594	1819873	1822668	1	sterol o-acyltransferase (APE2), putative	protein_coding		AFUB_006420	345	330	479	236	337	315		324.551	324.041	398.69	271.076	331.847	359.49			334.949	0.122819	0.439822	0.663252
AFUB_006430	646	EDP55941	DS499594	1823125	1824657	-1	integral membrane protein	protein_coding		AFUB_006430	825	657	886	510	707	633		776.101	645.135	737.452	585.799	696.189	722.403			693.847	0.10694	0.419408	0.644624
AFUB_006440	647	EDP55942	DS499594	1825558	1830422	-1	conserved hypothetical protein	protein_coding		AFUB_006440	2480	2962	3010	1927	2289	1824		2333.01	2908.51	2505.34	2213.4	2254	2081.62			2382.65	0.242045	0.0333983	0.126946
AFUB_006450	648	EDP55943	DS499594	1833217	1835335	1	LMBR1 domain protein	protein_coding		AFUB_006450	475	430	545	459	495	438		446.846	422.235	453.624	527.22	487.431	499.862			472.87	-0.194416	0.122803	0.300197
AFUB_006460	649	EDP55944	DS499594	1835882	1837063	1	BAG domain protein	protein_coding		AFUB_006460	1235	1233	1436	1238	1367	1006		1161.8	1210.73	1195.24	1422	1346.1	1148.09			1247.33	-0.134592	0.248122	0.470731
AFUB_006470	650	EDP55945	DS499594	1838599	1840392	1	conserved hypothetical protein	protein_coding		AFUB_006470	807	1025	1018	645	743	626		759.168	1006.49	847.32	740.864	731.638	714.415			799.983	0.256345	0.0496032	0.165098
AFUB_006480	651	EDP55946	DS499594	1841192	1841665	1	glutaredoxin, putative	protein_coding		AFUB_006480	601	582	675	551	526	490		565.378	571.49	561.828	632.893	517.957	559.206			568.125	-0.00862143	0.946049	0.974221
AFUB_006490	652	EDP55947	DS499594	1841808	1843097	-1	conserved hypothetical protein	protein_coding		AFUB_006490	663	661	808	568	713	542		623.703	649.063	672.529	652.42	702.097	618.551			653.061	-0.0209066	0.861556	0.935041
AFUB_006500	653	EDP55948	DS499594	1843389	1844807	-1	RING finger protein	protein_coding		AFUB_006500	0	0	0	0	0	0		0	0	0	0	0	0			0	NA	NA	NA
AFUB_006510	654	EDP55949	DS499594	1845307	1847457	-1	alpha-L-rhamnosidase B, putative	protein_coding		AFUB_006510	267	192	233	290	321	230		251.175	188.533	193.935	333.102	316.091	262.485			257.553	-0.52578	0.00212102	0.0180411
AFUB_006520	655	EDP55950	DS499594	1848351	1849900	1	extracellular exo-polygalacturonase, putative	protein_coding		AFUB_006520	106	71	73	91	85	75		99.7173	69.7178	60.7607	104.525	83.7002	85.5928			84.0023	-0.251368	0.318177	0.545955
AFUB_006530	656	EDP55951	DS499594	1850025	1851524	1	L-serine dehydratase, putative	protein_coding		AFUB_006530	325	271	427	259	302	304		305.737	266.106	355.408	297.494	297.382	346.936			311.511	-0.0198773	0.89986	0.953737
AFUB_006540	657	EDP55952	DS499594	1855095	1857494	1	conserved predicted protein	protein_coding		AFUB_006540	350	406	368	323	398	302		329.255	398.668	306.3	371.006	391.914	344.654			356.966	-0.101248	0.498984	0.709918
AFUB_006550	658	EDP55953	DS499594	1858334	1859954	-1	proteasome regulatory particle subunit Rpt5, putative	protein_coding		AFUB_006550	4343	3949	5146	3073	3747	3153		4085.59	3877.68	4283.21	3529.73	3689.7	3598.32			3844.04	0.179022	0.0631685	0.193022
AFUB_006560	659	EDP55954	DS499594	1860353	1861724	-1	trimethyllysine dioxygenase, putative	protein_coding		AFUB_006560	1370	1371	1800	1136	1272	1376		1288.8	1346.24	1498.21	1304.84	1252.55	1570.34			1376.83	0.00269107	0.982649	0.992961
AFUB_006570	660	EDP55955	DS499594	1863624	1864982	-1	histone H4 arginine methyltransferase RmtA	protein_coding		AFUB_006570	5543	5592	6236	4699	5106	4573		5214.46	5491.01	5190.46	5397.4	5027.92	5218.88			5256.69	0.0230622	0.805745	0.904636
AFUB_006580	661	EDP55956	DS499594	1865644	1866825	1	Mn2+ homeostasis protein (Per1), putative	protein_coding		AFUB_006580	693	520	601	520	584	505		651.925	510.609	500.235	597.286	575.07	576.325			568.575	-0.0730165	0.596532	0.780499
AFUB_006590	662	EDP55957	DS499594	1867380	1869370	1	N-acetylglucosamine-phosphate mutase	protein_coding		AFUB_006590	1832	1824	2140	1049	1561	1245		1723.42	1791.06	1781.2	1204.91	1537.13	1420.84			1576.43	0.346627	0.00311919	0.0241259
AFUB_006600	663	EDP55958	DS499594	1869784	1871298	-1	ATP-dependent RNA helicase , putative	protein_coding		AFUB_006600	3370	2990	3599	2839	2902	2704		3170.26	2936	2995.58	3260.95	2857.62	3085.91			3051.05	-0.0159439	0.875636	0.941209
AFUB_006610	664	EDP55959	DS499594	1871553	1872955	1	ribosome biogenesis protein Ssf2, putative	protein_coding		AFUB_006610	3405	3718	3797	2527	2675	2749		3203.18	3650.86	3160.39	2902.58	2634.09	3137.26			3114.73	0.207423	0.0635603	0.193948
AFUB_006620	665	EDP55960	DS499594	1873542	1874469	-1	riboflavin synthase, alpha subunit	protein_coding		AFUB_006620	1790	1574	2112	1308	1526	1307		1683.9	1545.58	1757.9	1502.4	1502.66	1491.6			1580.67	0.149748	0.153034	0.346981
AFUB_006630	666	EDP55961	DS499594	1874794	1876418	1	CAIB/BAIF family enzyme	protein_coding		AFUB_006630	295	291	333	236	249	226		277.515	285.745	277.169	271.076	245.192	257.92			269.103	0.11918	0.41693	0.642626
AFUB_006640	667	EDP55962	DS499594	1876882	1878747	1	PHD finger domain protein, putative	protein_coding		AFUB_006640	556	547	578	380	494	351		523.045	537.122	481.091	436.478	486.446	400.574			477.459	0.217758	0.103822	0.268301
AFUB_006650	668	EDP55963	DS499594	1879001	1880422	-1	zinc metallopeptidase, putative	protein_coding		AFUB_006650	75	43	59	39	52	40		70.5547	42.2235	49.1079	44.7964	51.2048	45.6495			50.5895	0.190413	0.526933	0.732625
AFUB_006660	669	EDP55964	DS499594	1880718	1882201	1	short-chain dehydrogenase/reductase family protein, putative	protein_coding		AFUB_006660	855	613	819	552	671	496		804.323	601.93	681.685	634.042	660.739	566.054			658.129	0.165739	0.232493	0.453097
AFUB_006670	670	EDP55965	DS499594	1882384	1883814	-1	small nucleolar ribonucleoprotein complex subunit (SOF1), putative	protein_coding		AFUB_006670	3022	2524	2988	2193	2685	1910		2842.88	2478.42	2487.03	2518.94	2643.94	2179.76			2525.16	0.088404	0.441888	0.664774
AFUB_006680	671	EDP55966	DS499594	1883878	1885550	1	proteasome regulatory particle subunit (RpnF), putative	protein_coding		AFUB_006680	2223	1965	2544	1677	1922	1835		2091.24	1929.51	2117.47	1926.25	1892.61	2094.17			2008.54	0.0542993	0.601545	0.783301
AFUB_006690	672	EDP55967	DS499594	1885958	1887617	1	SWI-SNF complex subunit (BAF60b), putative	protein_coding		AFUB_006690	1618	1828	2060	1299	1465	1273		1522.1	1794.99	1714.62	1492.07	1442.6	1452.8			1569.86	0.197733	0.0694017	0.20559
AFUB_006700	673	EDP55968	DS499594	1888049	1889306	-1	DUF887 domain protein	protein_coding		AFUB_006700	2186	1592	2052	1860	2098	1842		2056.43	1563.25	1707.96	2136.45	2065.92	2102.16			1938.69	-0.24281	0.0438347	0.151623
AFUB_006710	674	EDP55969	DS499594	1890150	1896332	-1	conserved hypothetical protein	protein_coding		AFUB_006710	3014	3267	3841	1868	2770	1943		2835.36	3208	3197.01	2145.63	2727.64	2217.42			2721.84	0.38158	0.0015492	0.0143242
AFUB_006720	675	EDP55970	DS499594	1897241	1898133	1	60S ribosomal protein L27e	protein_coding		AFUB_006720	48317	45820	57421	39972	42693	37731		45453.2	44992.5	47793.7	45912.9	42040.2	43060			44875.4	0.0774778	0.400441	0.627517
AFUB_006730	676	EDP55971	DS499594	1901124	1901764	1	pathogenesis associated protein Cap20, putative	protein_coding		AFUB_006730	5350	4988	5952	4868	5231	5445		5032.9	4897.92	4954.08	5591.51	5151.01	6214.04			5306.91	-0.187839	0.0704732	0.207777
AFUB_006740	677	EDP55972	DS499594	1902541	1903695	1	conserved hypothetical protein	protein_coding		AFUB_006740	257	239	276	193	204	182		241.767	234.684	229.725	221.685	200.881	207.705			222.741	0.164677	0.291877	0.516886
AFUB_006750	678	EDP55973	DS499594	1904208	1904847	-1	ankyrin repeat protein	protein_coding		AFUB_006750	1016	852	1360	713	830	795		955.781	836.614	1131.98	818.971	817.308	907.284			911.323	0.202421	0.129753	0.310746
AFUB_006760	679	EDP55974	DS499594	1905557	1906134	1	RNA polymerase III subunit C11, putative	protein_coding		AFUB_006760	743	786	762	693	636	631		698.962	771.806	634.242	795.998	626.275	720.121			707.9	-0.0251345	0.851895	0.930367
AFUB_006770	680	EDP55975	DS499594	1907269	1909137	1	translation elongation factor EF-1 alpha subunit , putative	protein_coding		AFUB_006770	292218	297298	373151	242435	271371	254632		274898	291929	310588	278467	267221	290596			285616	0.0692691	0.469282	0.687613
AFUB_006780	681	EDP55976	DS499594	1912408	1915073	-1	cAMP-dependent protein kinase-like, putative	protein_coding		AFUB_006780	2967	3083	3527	2166	2824	2317		2791.14	3027.32	2935.66	2487.92	2780.82	2644.25			2777.85	0.145499	0.148683	0.341103
AFUB_006790	682	EDP55977	DS499594	1918970	1920848	1	nuclear localization protein NPL6, putative	protein_coding		AFUB_006790	432	541	628	294	416	328		406.395	531.23	522.708	337.696	409.639	374.326			430.332	0.379726	0.0116011	0.0597255
AFUB_006800	683	EDP55978	DS499594	1921516	1922352	-1	SNF7 family protein	protein_coding		AFUB_006800	1399	1240	1386	1110	1339	1202		1316.08	1217.61	1153.62	1274.98	1318.52	1371.77			1275.43	-0.105136	0.334574	0.562032
AFUB_006810	684	EDP55979	DS499594	1922447	1923403	1	conserved hypothetical protein	protein_coding		AFUB_006810	299	311	279	217	295	265		281.278	305.384	232.222	249.252	290.489	302.428			276.842	-0.0430107	0.790991	0.89719
AFUB_006820	685	EDP55980	DS499594	1923553	1925410	-1	MFS multidrug transporter, putative	protein_coding		AFUB_006820	734	612	769	560	710	575		690.495	600.948	640.068	643.231	699.143	656.212			655.016	-0.0496462	0.681808	0.835107
AFUB_006830	686	EDP55981	DS499594	1927883	1929454	1	3-beta hydroxysteroid dehydrogenase/isomerase family protein, putative	protein_coding		AFUB_006830	221	169	237	220	207	234		207.901	165.948	197.264	252.698	203.835	267.05			215.783	-0.338053	0.0526422	0.17258
AFUB_006840	687	EDP55982	DS499594	1930130	1930841	-1	conserved hypothetical protein	protein_coding		AFUB_006840	602	605	650	615	592	476		566.319	594.074	541.02	706.405	582.947	543.229			588.999	-0.1071	0.428482	0.652958
AFUB_006850	688	EDP55983	DS499594	1932876	1935247	1	neutral/alkaline nonlysosomal ceramidase, putative	protein_coding		AFUB_006850	72	42	59	31	55	44		67.7325	41.2415	49.1079	35.6074	54.159	50.2145			49.6771	0.171736	0.579637	0.77029
AFUB_006860	689	EDP55984	DS499594	1936062	1937891	1	conserved hypothetical protein	protein_coding		AFUB_006860	719	663	807	720	904	683		676.384	651.027	671.697	827.011	890.176	779.465			749.293	-0.321159	0.0058212	0.0368929
AFUB_006870	690	EDP55985	DS499594	1938122	1939634	-1	conserved hypothetical protein	protein_coding		AFUB_006870	817	775	791	847	860	725		768.575	761.004	658.379	972.887	846.849	827.397			805.849	-0.275227	0.0277743	0.112553
AFUB_006880	691	EDP55986	DS499594	1941158	1942104	-1	hypothetical protein	protein_coding		AFUB_006880	1228	844	1067	1136	1292	1140		1155.22	828.758	888.105	1304.84	1272.24	1301.01			1125.03	-0.433271	0.00126954	0.012324
AFUB_006890	692	EDP55987	DS499594	1943616	1944492	1	conserved hypothetical protein	protein_coding		AFUB_006890	196	201	223	149	163	160		184.383	197.37	185.611	171.145	160.507	182.598			180.269	0.142645	0.398914	0.626413
AFUB_006900	693	EDP55988	DS499594	1944766	1948173	-1	mitochondrial translation initiation factor, putative	protein_coding		AFUB_006900	1868	1958	2351	1431	1739	1326		1757.28	1922.64	1956.83	1643.68	1712.41	1513.28			1751.02	0.210937	0.0495919	0.165098
AFUB_006910	694	EDP55989	DS499594	1948249	1949383	1	mitochondrial carrier protein (Ymc1), putative	protein_coding		AFUB_006910	1111	1234	1497	772	958	870		1045.15	1211.72	1246.01	886.74	943.351	992.877			1054.31	0.311526	0.00850712	0.047913
AFUB_006920	695	EDP55990	DS499594	1949619	1952342	-1	C6 transcription factor, putative	protein_coding		AFUB_006920	213	227	271	197	262	201		200.375	222.901	225.564	226.279	257.994	229.389			227.084	-0.13846	0.383342	0.612715
AFUB_006930	696	EDP55991	DS499594	1952760	1955001	-1	MFS transporter, putative	protein_coding		AFUB_006930	166	117	155	204	229	177		156.161	114.887	129.012	234.32	225.498	201.999			176.98	-0.726221	6.75504e-05	0.00126234
AFUB_006940	697	EDP55992	DS499594	1955860	1958526	1	alpha-glucosidase, putative	protein_coding		AFUB_006940	4	6	8	2	3	6		3.76292	5.89165	6.6587	2.29725	2.95413	6.84743			4.73535	0.442257	0.62321	NA
AFUB_006950	698	EDP55993	DS499594	1958958	1960123	-1	40S ribosomal protein S2, putative	protein_coding		AFUB_006950	2508	2655	3022	1730	2338	2022		2359.35	2607.05	2515.33	1987.12	2302.25	2307.58			2346.45	0.181342	0.0936353	0.250738
AFUB_006960	699	EDP55994	DS499594	1961055	1961755	-1	high expression lethality protein Hel10, putative	protein_coding		AFUB_006960	39158	31437	44847	47005	44356	42775		36837.1	30869.3	37327.9	53991.2	43677.7	48816.4			41919.9	-0.479863	3.80912e-05	0.000808812
AFUB_006970	700	EDP55995	DS499594	1963876	1964563	1	phosphoglycerate mutase family protein, putative	protein_coding		AFUB_006970	964	617	870	1450	1168	1021		906.863	605.858	724.134	1665.51	1150.14	1165.2			1036.28	-0.831059	8.7014e-07	3.83521e-05
AFUB_006980	701	EDP55996	DS499594	1965277	1967045	1	60S ribosome biogenesis protein Rrp14, putative	protein_coding		AFUB_006980	3488	4382	4689	2882	3367	2796		3281.26	4302.87	3902.83	3310.34	3315.51	3190.9			3550.62	0.226611	0.0520998	0.171317
AFUB_006990	702	EDP55997	DS499594	1967738	1968619	-1	NADH-quinone oxidoreductase, 23 kDa subunit, putative	protein_coding		AFUB_006990	4229	4147	4576	3721	4061	3990		3978.34	4072.11	3808.78	4274.04	3998.9	4553.54			4114.28	-0.113044	0.256466	0.480171
AFUB_007000	703	EDP55998	DS499594	1969045	1969843	1	acyl carrier protein, putative	protein_coding		AFUB_007000	5511	6378	6738	3675	4827	4843		5184.36	6262.82	5608.29	4221.2	4753.19	5527.01			5259.48	0.234013	0.0574854	0.181964
AFUB_007010	704	EDP55999	DS499594	1970852	1972152	1	Golgi phosphoprotein 3 (GPP34) domain containing protein	protein_coding		AFUB_007010	813	859	877	607	794	815		764.813	843.487	729.96	697.216	781.858	930.109			791.241	-0.0434524	0.746936	0.872737
AFUB_007020	705	EDP56000	DS499594	1972989	1974131	-1	zinc-binding oxidoreductase, putative	protein_coding		AFUB_007020	6	5	1	10	9	5		5.64437	4.9097	0.832338	11.4863	8.86238	5.70619			6.24021	-1.21723	0.143986	0.334137
AFUB_007030	706	EDP56001	DS499594	1974725	1975924	-1	conserved hypothetical protein	protein_coding		AFUB_007030	253	189	187	356	307	243		238.004	185.587	155.647	408.911	302.305	277.321			261.296	-0.772082	7.07274e-05	0.00130219
AFUB_007040	707	EDP56002	DS499594	1978434	1978999	1	hypothetical protein	protein_coding		AFUB_007040	106	56	51	57	50	47		99.7173	54.9887	42.4492	65.4717	49.2354	53.6382			60.9167	0.226891	0.478809	0.695269
AFUB_007050	708	EDP56003	DS499594	1980222	1982072	1	CBS domain protein	protein_coding		AFUB_007050	1174	1299	1318	708	1061	861		1104.42	1275.54	1097.02	813.227	1044.78	982.606			1052.93	0.290564	0.0243032	0.101845
AFUB_007060	709	EDP56004	DS499594	1984788	1986067	-1	conserved hypothetical protein	protein_coding		AFUB_007060	71	84	126	123	107	93		66.7918	82.483	104.875	141.281	105.364	106.135			101.155	-0.467482	0.048259	0.16242
AFUB_007070	710	EDP56005	DS499594	1988902	1991249	-1	VHS domain protein	protein_coding		AFUB_007070	2231	2437	2637	2222	2418	1955		2098.77	2392.99	2194.88	2552.25	2381.02	2231.12			2308.5	-0.099663	0.353474	0.582173
AFUB_007080	711	EDP56006	DS499594	1991632	1992887	1	RLI and DUF367 domain protein	protein_coding		AFUB_007080	2059	1813	2186	1700	1835	1397		1936.96	1780.26	1819.49	1952.66	1806.94	1594.31			1815.1	0.0483956	0.66787	0.824399
AFUB_007090	712	EDP56007	DS499594	1993531	1995235	-1	metacaspase CasA	protein_coding		AFUB_007090	4717	4555	5145	4011	4588	3842		4437.42	4472.74	4282.38	4607.14	4517.84	4384.64			4450.36	-0.0343335	0.71076	0.852618
AFUB_007100	713	EDP56008	DS499594	1996267	1998320	-1	t-complex protein 1, eta subunit, putative	protein_coding		AFUB_007100	7913	8196	10241	5713	7054	6171		7443.99	8047.99	8523.97	6562.1	6946.13	7042.58			7427.79	0.224831	0.0228441	0.0974868
AFUB_007110	714	EDP56009	DS499594	1998787	2000508	-1	histone acetyltransferase Spt10, putative	protein_coding		AFUB_007110	814	604	689	812	805	569		765.753	593.092	573.481	932.685	792.69	649.364			717.844	-0.297757	0.058381	0.18387
AFUB_007120	715	EDP56010	DS499594	2001531	2003277	1	lanthionine synthetase C family protein, putative	protein_coding		AFUB_007120	77	67	113	53	59	49		72.4361	65.79	94.0542	60.8772	58.0978	55.9206			67.8627	0.413585	0.111119	0.281338
AFUB_007130	716	EDP56011	DS499594	2003539	2004348	-1	conserved hypothetical protein	protein_coding		AFUB_007130	166	115	156	133	142	111		156.161	112.923	129.845	152.767	139.829	126.677			136.367	-0.071245	0.72112	0.859439
AFUB_007140	717	EDP56012	DS499594	2005009	2007836	1	Leucine Rich Repeat domain protein	protein_coding		AFUB_007140	831	771	858	493	720	565		781.746	757.077	714.146	566.273	708.99	644.799			695.505	0.229225	0.0709785	0.209003
AFUB_007150	718	EDP56013	DS499594	2008399	2009264	-1	40S ribosomal protein S26	protein_coding		AFUB_007150	32786	31710	38806	25824	28031	27783		30842.7	31137.3	32299.7	29662.1	27602.4	31707			30541.9	0.0836396	0.384042	0.61298
AFUB_007160	719	EDP56014	DS499594	2010030	2012278	1	CBS and PB1 domain protein	protein_coding		AFUB_007160	1391	1666	2049	1246	1458	1264		1308.55	1635.91	1705.46	1431.19	1435.7	1442.52			1493.22	0.109968	0.36865	0.59755
AFUB_007170	720	EDP56015	DS499594	2013061	2016673	1	importin beta-3 subunit, putative	protein_coding		AFUB_007170	10344	11779	13295	8827	9830	8705		9730.9	11566.3	11065.9	10138.9	9679.68	9934.47			10352.7	0.121336	0.232796	0.453382
AFUB_007180	721	EDP56016	DS499594	2016962	2018262	-1	Fe-containing alcohol dehydrogenase, putative	protein_coding		AFUB_007180	188	137	154	118	169	154		176.857	134.526	128.18	135.538	166.416	175.751			152.878	-0.122127	0.539324	0.742146
AFUB_007190	722	EDP56017	DS499594	2018597	2021108	-1	aconitate hydratase, mitochondrial	protein_coding		AFUB_007190	3265	4858	4697	2639	3022	2678		3071.48	4770.27	3909.49	3031.23	2975.79	3056.23			3469.08	0.37466	0.00773254	0.0447196
AFUB_007200	723	EDP56018	DS499594	2021638	2023425	-1	conserved hypothetical protein	protein_coding		AFUB_007200	1083	944	1192	832	984	883		1018.81	926.952	992.147	955.657	968.953	1007.71			978.372	0.00302027	0.978016	0.990041
AFUB_007210	724	EDP56019	DS499594	2023875	2024537	1	60S acidic ribosomal protein P1	protein_coding		AFUB_007210	34771	38914	43360	28381	31616	30436		32710.1	38211.3	36090.2	32599.2	31132.5	34734.7			34246.3	0.120075	0.23708	0.458041
AFUB_007220	725	EDP56020	DS499594	2025260	2026496	-1	vacuolar membrane PQ loop repeat protein	protein_coding		AFUB_007220	587	611	706	490	538	558		552.208	599.966	587.631	562.827	529.773	636.811			578.203	0.00953717	0.940305	0.972279
AFUB_007230	726	EDP56021	DS499594	2027164	2029389	-1	Nulp1-pending protein	protein_coding		AFUB_007230	1155	933	1070	923	1095	825		1086.54	916.151	890.602	1060.18	1078.26	941.521			995.542	-0.0908062	0.46371	0.683581
AFUB_007240	727	EDP56022	DS499594	2029772	2031714	1	protein phophatase 2C family protein	protein_coding		AFUB_007240	1228	1418	1586	1041	1121	1068		1155.22	1392.39	1320.09	1195.72	1103.86	1218.84			1231.02	0.136912	0.23903	0.460387
AFUB_007250	728	EDP56023	DS499594	2032987	2033577	1	hypothetical protein	protein_coding		AFUB_007250	0	0	0	1	0	2		0	0	0	1.14863	0	2.28248			0.57185	-2.74894	0.315055	NA
AFUB_007260	729	EDP56024	DS499594	2033801	2034828	-1	mitochondrial export translocase Oxa2, putative	protein_coding		AFUB_007260	575	591	520	353	431	307		540.919	580.327	432.816	405.465	424.409	350.36			455.716	0.394733	0.00862037	0.0483426
AFUB_007270	730	EDP56025	DS499594	2035305	2037103	1	alpha-1,2-mannosyltransferase (Alg11), putative	protein_coding		AFUB_007270	703	603	829	497	677	559		661.332	592.11	690.008	570.867	666.648	637.952			636.486	0.0513347	0.685856	0.836309
AFUB_007280	731	EDP56026	DS499594	2037840	2040161	-1	C2H2 transcription factor Crz1, putative	protein_coding		AFUB_007280	934	1072	1221	907	1078	868		878.641	1052.64	1016.28	1041.8	1061.52	990.594			1006.91	-0.0700801	0.549386	0.749608
AFUB_007290	732	EDP56027	DS499594	2041788	2042993	-1	arabinogalactan endo-1,4-beta-galactosidase GalA	protein_coding		AFUB_007290	50	37	54	35	52	36		47.0364	36.3318	44.9463	40.2019	51.2048	41.0846			43.4676	-0.0482929	0.875405	0.941179
AFUB_007300	733	EDP56028	DS499594	2044235	2047927	-1	serine/threonine protein kinase, putative	protein_coding		AFUB_007300	2788	3117	3292	2644	2832	2345		2622.75	3060.71	2740.06	3036.97	2788.69	2676.2			2820.9	-0.0134243	0.901261	0.954413
AFUB_007310	734	EDP56029	DS499594	2054030	2056828	1	conserved hypothetical protein	protein_coding		AFUB_007310	138	140	148	99	144	79		129.821	137.472	123.186	113.714	141.798	90.1578			122.691	0.170386	0.423638	0.648605
AFUB_007320	735	EDP56030	DS499594	2057504	2058866	-1	chorismate synthase	protein_coding		AFUB_007320	1527	1610	1975	1478	1663	1269		1436.49	1580.93	1643.87	1697.67	1637.57	1448.23			1574.13	-0.037264	0.742324	0.870492
AFUB_007330	736	EDP56031	DS499594	2059356	2060827	1	lipoyltransferase and lipoate-protein ligase, putative	protein_coding		AFUB_007330	625	559	648	466	560	447		587.956	548.905	539.355	535.26	551.437	510.133			545.508	0.069285	0.571976	0.766058
AFUB_007340	737	EDP56032	DS499594	2061507	2062748	1	pyruvate dehydrogenase E1 component alpha subunit, putative	protein_coding		AFUB_007340	10242	11256	12583	8285	8559	8570		9634.95	11052.7	10473.3	9516.37	8428.12	9780.41			9814.31	0.16864	0.108206	0.275792
AFUB_007350	738	EDP56033	DS499594	2063059	2064870	-1	conserved hypothetical protein	protein_coding		AFUB_007350	415	421	452	399	469	363		390.402	413.397	376.217	458.302	461.828	414.269			419.069	-0.178552	0.176335	0.379336
AFUB_007360	739	EDP56034	DS499594	2065270	2066832	-1	30S ribosomal subunit S4, putative	protein_coding		AFUB_007360	2652	3292	3484	2125	2435	2394		2494.81	3232.55	2899.87	2440.83	2397.76	2732.12			2699.66	0.188537	0.117483	0.292039
AFUB_007370	740	EDP56035	DS499594	2067568	2069899	-1	DNA repair protein Rad26, putative	protein_coding		AFUB_007370	829	681	818	643	736	524		779.864	668.702	680.853	738.567	724.745	598.009			698.457	0.0463291	0.72509	0.861455
AFUB_007380	741	EDP56036	DS499594	2070595	2072100	1	phosphatidate cytidylyltransferase	protein_coding		AFUB_007380	1769	1547	1855	1295	1545	1414		1664.15	1519.06	1543.99	1487.47	1521.37	1613.71			1558.29	0.0323348	0.757325	0.878778
AFUB_007390	742	EDP56037	DS499594	2072881	2074438	-1	cyclin, putative	protein_coding		AFUB_007390	518	580	615	426	483	392		487.298	569.526	511.888	489.315	475.614	447.365			496.834	0.150966	0.243625	0.466048
AFUB_007400	743	EDP56038	DS499594	2074920	2075541	-1	conserved hypothetical protein	protein_coding		AFUB_007400	4	11	12	6	14	11		3.76292	10.8014	9.98806	6.89176	13.7859	12.5536			9.6306	-0.440469	0.500135	0.710975
AFUB_007410	744	EDP56039	DS499594	2075815	2076922	-1	fructosamine-3-kinase, putative	protein_coding		AFUB_007410	181	196	344	165	208	188		170.272	192.46	286.324	189.523	204.819	214.553			209.659	0.0951353	0.633659	0.803888
AFUB_007420	745	EDP56040	DS499594	2077290	2080395	-1	armadillo repeat protein	protein_coding		AFUB_007420	406	449	494	254	340	282		381.936	440.892	411.175	291.751	334.801	321.829			363.731	0.378534	0.00700044	0.0419431
AFUB_007430	746	EDP56041	DS499594	2082459	2083649	1	cyclin-dependent protein kinase regulator Pho80	protein_coding		AFUB_007430	2169	1895	2046	1997	2118	1846		2040.44	1860.78	1702.96	2293.81	2085.61	2106.72			2015.05	-0.210982	0.0566996	0.18057
AFUB_007440	747	EDP56042	DS499594	2084428	2086060	1	tRNA-specific adenosine-34 deaminase subunit Tad3, putative	protein_coding		AFUB_007440	225	222	197	254	213	221		211.664	217.991	163.971	291.751	209.743	252.214			224.556	-0.344573	0.0580743	0.183363
AFUB_007450	748	EDP56043	DS499594	2086733	2091434	-1	conserved hypothetical protein	protein_coding		AFUB_007450	5461	6508	6523	4902	5296	4531		5137.32	6390.47	5429.34	5630.57	5215.02	5170.95			5495.61	0.082279	0.459698	0.680162
AFUB_007460	749	EDP56044	DS499594	2091624	2092718	1	conserved hypothetical protein	protein_coding		AFUB_007460	1343	1170	1432	1061	1259	1081		1263.4	1148.87	1191.91	1218.69	1239.75	1233.68			1216.05	-0.0347915	0.74132	0.870024
AFUB_007470	750	EDP56045	DS499594	2093442	2094751	-1	export control protein CHS7-like, putative	protein_coding		AFUB_007470	1035	940	1402	844	1027	884		973.654	923.025	1166.94	969.441	1011.3	1008.85			1008.87	0.0360267	0.769446	0.885454
AFUB_007480	751	EDP56046	DS499594	2097013	2097540	1	conserved hypothetical protein	protein_coding		AFUB_007480	3	1	1	2	0	0		2.82219	0.981941	0.832338	2.29725	0	0			1.15562	1.04482	0.586495	NA
AFUB_007490	752	EDP56047	DS499594	2098674	2100740	-1	c-24(28) sterol reductase	protein_coding		AFUB_007490	1567	1462	1865	1124	1438	1219		1474.12	1435.6	1552.31	1291.06	1416.01	1391.17			1426.71	0.122682	0.244392	0.466902
AFUB_007500	753	EDP56048	DS499594	2101614	2103916	-1	RING finger domain protein (Rnf10), putative	protein_coding		AFUB_007500	1332	1232	1490	1080	1509	1095		1253.05	1209.75	1240.18	1240.52	1485.92	1249.66			1279.85	-0.103351	0.367895	0.596659
AFUB_007510	754	EDP56049	DS499594	2104656	2107509	1	ubiquitin C-terminal hydrolase, putative	protein_coding		AFUB_007510	3649	4099	4305	2296	3202	2234		3432.72	4024.98	3583.22	2637.25	3153.04	2549.53			3230.12	0.404318	0.000607979	0.0069448
AFUB_007520	755	EDP56050	DS499594	2108893	2110787	-1	Na/H antiporter, putative	protein_coding		AFUB_007520	2320	1980	2035	1769	2154	1618		2182.49	1944.24	1693.81	2031.92	2121.06	1846.52			1970.01	-0.0442281	0.715422	0.856328
AFUB_007530	756	EDP56051	DS499594	2111577	2112959	-1	ribonuclease H, putative	protein_coding		AFUB_007530	742	579	701	517	638	479		698.021	568.544	583.469	593.84	628.244	546.653			603.128	0.0640104	0.629217	0.802031
AFUB_007540	757	EDP56052	DS499594	2114419	2115232	1	ankyrin repeat protein	protein_coding		AFUB_007540	7	4	3	2	7	2		6.5851	3.92776	2.49701	2.29725	6.89296	2.28248			4.08043	0.151784	0.876661	NA
AFUB_007550	758	EDP56053	DS499594	2118162	2119400	1	conserved hypothetical protein	protein_coding		AFUB_007550	701	670	672	379	477	495		659.451	657.9	559.331	435.329	469.706	564.913			557.772	0.352047	0.0124754	0.0629688
AFUB_007560	759	EDP56054	DS499594	2119940	2121570	-1	mitochondrial cytochrome b2, putative	protein_coding		AFUB_007560	507	476	533	307	415	367		476.95	467.404	443.636	352.628	408.654	418.834			428.018	0.233034	0.0828879	0.231847
AFUB_007570	760	EDP56055	DS499594	2122493	2123025	1	conserved hypothetical protein	protein_coding		AFUB_007570	583	543	637	391	479	432		548.445	533.194	530.199	449.113	471.675	493.015			504.274	0.188988	0.126425	0.304951
AFUB_007580	761	EDP56056	DS499594	2125012	2127493	1	6-phosphofructo-2-kinase 1	protein_coding		AFUB_007580	3478	3352	4080	3563	3917	3198		3271.86	3291.47	3395.94	4092.56	3857.1	3649.68			3593.1	-0.219857	0.024439	0.102243
AFUB_007590	762	EDP56057	DS499594	2127978	2128748	-1	DSBA-like thioredoxin domain protein	protein_coding		AFUB_007590	104	85	126	89	94	93		97.8358	83.465	104.875	102.228	92.5626	106.135			97.8501	-0.0683717	0.752898	0.876747
AFUB_007600	763	EDP56058	DS499594	2129420	2131534	-1	hypothetical protein	protein_coding		AFUB_007600	1070	764	948	827	998	751		1006.58	750.203	789.057	949.914	982.739	857.07			889.26	-0.132441	0.331221	0.559234
AFUB_007610	764	EDP56059	DS499594	2134462	2136753	-1	SPX domain protein	protein_coding		AFUB_007610	1026	908	1081	814	966	864		965.188	891.602	899.757	934.982	951.228	986.029			938.131	-0.0593295	0.588749	0.77542
AFUB_007620	765	EDP56060	DS499594	2137431	2139091	1	NUDIX family hydrolase, putative	protein_coding		AFUB_007620	1045	846	1020	751	934	790		983.062	830.722	848.985	862.618	919.718	901.578			891.114	-0.0117742	0.920697	0.964924
AFUB_007630	766	EDP56061	DS499594	2139395	2139887	1	conserved hypothetical protein	protein_coding		AFUB_007630	166	218	263	124	183	161		156.161	214.063	218.905	142.43	180.202	183.739			182.583	0.218016	0.256293	0.480075
AFUB_007640	767	EDP56062	DS499594	2140553	2142126	1	conserved hypothetical protein	protein_coding		AFUB_007640	2596	3336	3827	1193	1984	1782		2442.13	3275.76	3185.36	1370.31	1953.66	2033.69			2376.82	0.73251	2.33474e-06	8.93653e-05
AFUB_007650	768	EDP56063	DS499594	2143164	2144608	1	tetracycline transporter, putative	protein_coding		AFUB_007650	1040	1008	1162	874	962	900		978.358	989.797	967.177	1003.9	947.289	1027.11			985.606	-0.0206521	0.848267	0.929008
AFUB_007660	769	EDP56064	DS499594	2145041	2146139	-1	conserved hypothetical protein	protein_coding		AFUB_007660	735	619	675	455	549	475		691.436	607.821	561.828	522.625	540.605	542.088			577.734	0.212523	0.0988565	0.259621
AFUB_007670	770	EDP56065	DS499594	2146537	2149432	-1	chromosome segregation protein (SepB), putative	protein_coding		AFUB_007670	1703	1817	2330	1444	1795	1491		1602.06	1784.19	1939.35	1658.62	1767.55	1701.59			1742.22	0.054743	0.622141	0.798044
AFUB_007680	771	EDP56066	DS499594	2149778	2151738	-1	dihydroxy-acid dehydratase, putative	protein_coding		AFUB_007680	46	41	36	49	37	31		43.2735	40.2596	29.9642	56.2827	36.4342	35.3784			40.2654	-0.17508	0.600353	0.78245
AFUB_007690	772	EDP56067	DS499594	2152246	2153986	-1	cytochrome P450, putative	protein_coding		AFUB_007690	402	319	386	343	391	326		378.173	313.239	321.283	393.979	385.021	372.043			360.623	-0.185011	0.190339	0.400122
AFUB_007700	773	EDP56068	DS499594	2154512	2157248	-1	RNA12 protein, putative	protein_coding		AFUB_007700	813	640	839	667	730	624		764.813	628.442	698.332	766.134	718.837	712.132			714.782	-0.0705472	0.567854	0.764106
AFUB_007710	774	EDP56069	DS499594	2157486	2158169	1	conserved hypothetical protein	protein_coding		AFUB_007710	497	488	534	365	474	444		467.542	479.187	444.469	419.249	466.752	506.71			463.985	-0.00218453	0.986844	0.995326
AFUB_007720	775	EDP56070	DS499594	2158682	2159311	1	conserved hypothetical protein	protein_coding		AFUB_007720	8	6	7	6	9	9		7.52583	5.89165	5.82637	6.89176	8.86238	10.2711			7.54485	-0.437779	0.529419	0.734771
AFUB_007730	776	EDP56071	DS499594	2160051	2166649	-1	glutamate synthase Glt1, putative	protein_coding		AFUB_007730	8950	13038	12560	9023	10041	8564		8419.52	12802.5	10454.2	10364.1	9887.46	9773.56			10283.6	0.0772072	0.570236	0.764851
AFUB_007740	777	EDP56072	DS499594	2172415	2173617	1	conserved hypothetical protein	protein_coding		AFUB_007740	141	145	273	39	105	64		132.643	142.381	227.228	44.7964	103.394	73.0392			120.58	1.17828	2.42505e-05	0.000575093
AFUB_007750	778	EDP56073	DS499594	2174440	2175138	-1	SNARE complex subunit (Bet1), putative	protein_coding		AFUB_007750	694	576	711	627	650	584		652.866	565.598	591.792	720.189	640.06	666.483			639.498	-0.162365	0.189351	0.398858
AFUB_007760	779	EDP56074	DS499594	2175785	2176550	-1	conserved hypothetical protein	protein_coding		AFUB_007760	5075	4949	6497	3126	4548	4285		4774.2	4859.63	5407.7	3590.61	4478.45	4890.2			4666.8	0.214982	0.085749	0.236889
AFUB_007770	780	EDP56075	DS499594	2178315	2180349	1	molecular chaperone Hsp70	protein_coding		AFUB_007770	78365	105707	119646	42053	63100	56968		73720.2	103798	99585.9	48303.2	62135.1	65014			75426.1	0.659344	4.96825e-06	0.000163615
AFUB_007780	781	EDP56076	DS499594	2181818	2183112	-1	mitochondrial GTP/GDP transporter Ggc1, putative	protein_coding		AFUB_007780	1989	2128	3022	1381	1392	1378		1871.11	2089.57	2515.33	1586.25	1370.71	1572.63			1834.27	0.51647	6.53654e-05	0.00122941
AFUB_007790	782	EDP56077	DS499594	2184036	2184558	-1	autophagic death protein Aut7/IDI-7, putative	protein_coding		AFUB_007790	14314	11252	13522	15063	15645	13253		13465.6	11048.8	11254.9	17301.8	15405.8	15124.8			13933.6	-0.41926	0.000187207	0.00279216
AFUB_007800	783	EDP56078	DS499594	2185654	2187037	1	coproporphyrinogen III oxidase, putative	protein_coding		AFUB_007800	2396	2391	4590	1631	2073	1941		2253.99	2347.82	3820.43	1873.41	2041.3	2215.14			2425.35	0.458727	0.00686965	0.0415448
AFUB_007810	784	EDP56079	DS499594	2187850	2190309	-1	microtubule binding protein HOOK3, putative	protein_coding		AFUB_007810	734	693	994	442	549	472		690.495	680.485	827.344	507.693	540.605	538.664			630.881	0.470823	0.000261404	0.00365589
AFUB_007820	785	EDP56080	DS499594	2190882	2191363	-1	conserved hypothetical protein	protein_coding		AFUB_007820	773	583	640	712	814	660		727.183	572.472	532.696	817.822	801.553	753.217			700.824	-0.373497	0.00700929	0.0419431
AFUB_007830	786	EDP56081	DS499594	2192422	2194751	1	mRNA cleavage factor complex component Pcf11, putative	protein_coding		AFUB_007830	660	687	724	532	659	499		620.881	674.593	602.613	611.069	648.923	569.478			621.259	0.0518455	0.673783	0.828884
AFUB_007840	787	EDP56082	DS499594	2195278	2196679	1	dimeric dihydrodiol dehydrogenase, putative	protein_coding		AFUB_007840	970	964	1169	663	833	729		912.507	946.591	973.003	761.539	820.262	831.962			874.311	0.230551	0.0391249	0.140165
AFUB_007850	788	EDP56083	DS499594	2197043	2198019	-1	adenylate kinase, putative	protein_coding		AFUB_007850	5318	5191	7093	4577	4851	4528		5002.8	5097.26	5903.77	5257.26	4776.82	5167.52			5200.91	0.074449	0.483998	0.69885
AFUB_007860	789	EDP56084	DS499594	2198732	2199934	1	26S proteasome regulatory particle subunit Rpn8, putative	protein_coding		AFUB_007860	3280	2698	3405	2210	2757	2541		3085.59	2649.28	2834.11	2538.46	2714.84	2899.89			2787.03	0.0717948	0.505775	0.715612
AFUB_007865	790	EDP56085	DS499594	2200423	2201235	-1	conserved hypothetical protein	protein_coding		AFUB_007865	114	107	103	111	131	108		107.243	105.068	85.7308	127.498	128.997	123.254			112.965	-0.352684	0.0850241	0.235427
AFUB_007870	791	EDP56086	DS499594	2201557	2203263	-1	hypothetical protein	protein_coding		AFUB_007870	2	0	2	1	0	0		1.88146	0	1.66468	1.14863	0	0			0.78246	1.60994	0.487478	NA
AFUB_007880	792	EDP56087	DS499594	2211260	2212079	1	MYB DNA-binding domain protein	protein_coding		AFUB_007880	117	122	135	96	109	107		110.065	119.797	112.366	110.268	107.333	122.112			113.657	0.0112454	0.955303	0.978467
AFUB_007890	793	EDP56088	DS499594	2212594	2213557	-1	conserved hypothetical protein	protein_coding		AFUB_007890	925	781	977	790	754	683		870.174	766.896	813.194	907.415	742.47	779.465			813.269	0.0132071	0.915675	0.961969
AFUB_007900	794	EDP56089	DS499594	2214955	2216209	1	cell polarity protein (Alp11), putative	protein_coding		AFUB_007900	737	640	748	638	700	696		693.317	628.442	622.589	732.824	689.296	794.301			693.462	-0.18852	0.121444	0.29838
AFUB_007910	795	EDP56090	DS499594	2216633	2218862	-1	conserved hypothetical protein	protein_coding		AFUB_007910	1220	1164	1533	1091	1185	1070		1147.69	1142.98	1275.97	1253.15	1166.88	1221.12			1201.3	-0.0290868	0.789913	0.896783
AFUB_007920	796	EDP56091	DS499594	2219301	2220392	1	ribonuclease HI large subunit	protein_coding		AFUB_007920	425	328	375	248	355	311		399.81	322.077	312.127	284.859	349.571	354.925			337.228	0.0622506	0.693269	0.841419
AFUB_007930	797	EDP56092	DS499594	2220744	2222087	-1	peroxisomal membrane protein pex16 (peroxin-16)	protein_coding		AFUB_007930	463	488	564	380	529	404		435.557	479.187	469.439	436.478	520.911	461.06			467.105	-0.0365624	0.783119	0.893136
AFUB_007940	798	EDP56093	DS499594	2222661	2224883	-1	conserved hypothetical protein	protein_coding		AFUB_007940	282	258	251	282	305	241		265.286	253.341	208.917	323.913	300.336	275.038			271.138	-0.307579	0.0527112	0.172612
AFUB_007950	799	EDP56094	DS499594	2226649	2227920	1	conserved hypothetical protein	protein_coding		AFUB_007950	597	462	529	439	653	485		561.615	453.657	440.307	504.247	643.015	553.5			526.057	-0.226261	0.123287	0.300875
AFUB_007960	800	EDP56095	DS499594	2229082	2230265	1	zinc knuckle domain protein (Byr3), putative	protein_coding		AFUB_007960	14617	13549	15839	11995	13100	11947		13750.6	13304.3	13183.4	13777.8	12899.7	13634.4			13425	-0.00260188	0.977096	0.989632
AFUB_007970	801	EDP56096	DS499594	2231107	2233302	-1	YdiU domain protein	protein_coding		AFUB_007970	2631	2482	2802	2307	2422	2139		2475.06	2437.18	2332.21	2649.88	2384.96	2441.11			2453.4	-0.0453042	0.652109	0.815322
AFUB_007980	802	EDP56097	DS499594	2234489	2235545	1	ketoreductase, putative	protein_coding		AFUB_007980	579	480	588	406	509	431		544.682	471.332	489.415	466.342	501.217	491.873			494.143	0.0443309	0.729831	0.864093
AFUB_007990	803	EDP56098	DS499594	2236563	2239010	1	conserved hypothetical protein	protein_coding		AFUB_007990	601	506	539	473	580	433		565.378	496.862	448.63	543.3	571.131	494.156			519.91	-0.0919009	0.501541	0.712046
AFUB_008000	804	EDP56099	DS499594	2239698	2241842	-1	conserved hypothetical protein	protein_coding		AFUB_008000	2201	1408	1625	2111	2372	1608		2070.54	1382.57	1352.55	2424.75	2335.73	1835.11			1900.21	-0.457046	0.00492601	0.0329672
AFUB_008010	805	EDP56100	DS499594	2242660	2243585	1	secretion related GTPase SrgD	protein_coding		AFUB_008010	1940	1564	1680	1754	1809	1654		1825.01	1535.76	1398.33	2014.69	1781.34	1887.61			1740.46	-0.256219	0.0376352	0.136817
AFUB_008020	806	EDP56101	DS499594	2244221	2246749	-1	protein O-mannosyl transferase	protein_coding		AFUB_008020	3153	2588	3533	2429	3045	3197		2966.12	2541.26	2940.65	2790.01	2998.44	3648.54			2980.84	-0.159488	0.200424	0.413402
AFUB_008030	807	EDP56102	DS499594	2248095	2250244	-1	MFS monosaccharide transporter, putative	protein_coding		AFUB_008030	1110	840	1050	910	1163	927		1044.21	824.83	873.955	1045.25	1145.22	1057.93			998.565	-0.244384	0.0495173	0.165064
AFUB_008040	808	EDP56103	DS499594	2253026	2254477	-1	mitochondrial carrier protein, putative	protein_coding		AFUB_008040	1794	1431	1583	1619	1717	1355		1687.67	1405.16	1317.59	1859.63	1690.74	1546.38			1584.53	-0.208895	0.0987971	0.259621
AFUB_008050	809	EDP56104	DS499594	2255100	2258525	1	transcription elongation complex subunit (Cdc68)	protein_coding		AFUB_008050	6492	6665	8609	5051	6005	5055		6107.21	6544.64	7165.6	5801.71	5913.17	5768.96			6216.88	0.180819	0.0709848	0.209003
AFUB_008060	810	EDP56105	DS499594	2258867	2259901	-1	metalloprotease MEP1	protein_coding		AFUB_008060	358	240	283	377	400	345		336.781	235.666	235.552	433.032	393.883	393.727			338.107	-0.595653	0.000314247	0.00418053
AFUB_008070	811	EDP56106	DS499594	2260416	2261915	-1	LEM3/CDC50 family protein	protein_coding		AFUB_008070	1755	1653	1972	1318	1578	1411		1650.98	1623.15	1641.37	1513.89	1553.87	1610.29			1598.92	0.0714696	0.474995	0.692034
AFUB_008080	812	EDP56107	DS499594	2263030	2264163	-1	SWIRM domain protein	protein_coding		AFUB_008080	2863	1685	2387	4073	3491	3264		2693.31	1654.57	1986.79	4678.36	3437.62	3725			3029.27	-0.90228	3.42525e-08	2.66894e-06
AFUB_008090	813	EDP56108	DS499594	2284966	2286111	1	DUF689 domain protein	protein_coding		AFUB_008090	2933	2008	2365	3228	2909	2637		2759.16	1971.74	1968.48	3707.77	2864.52	3009.44			2713.52	-0.516203	0.000473226	0.00576793
AFUB_008100	814	EDP56109	DS499594	2324804	2326027	1	porphobilinogen synthase, putative	protein_coding		AFUB_008100	4828	4214	4778	3935	4099	4063		4541.84	4137.9	3976.91	4519.84	4036.32	4636.85			4308.28	-0.0597785	0.572081	0.766082
AFUB_008110	815	EDP56110	DS499594	2326634	2327380	-1	acetyltransferase, putative	protein_coding		AFUB_008110	906	754	990	688	874	704		852.3	740.384	824.015	790.255	860.635	803.431			811.837	-0.022429	0.848615	0.929101
AFUB_008120	816	EDP56111	DS499594	2327814	2328801	-1	C6 finger domain protein, putative	protein_coding		AFUB_008120	829	713	868	587	711	533		779.864	700.124	722.469	674.244	700.128	608.28			697.518	0.151072	0.212747	0.42744
AFUB_008130	817	EDP56112	DS499594	2331221	2335069	1	exportin KapK	protein_coding		AFUB_008130	9389	8128	10324	6520	8878	6802		8832.5	7981.22	8593.06	7489.04	8742.24	7762.7			8233.46	0.0824524	0.424394	0.64909
AFUB_008140	818	EDP56113	DS499594	2335882	2336608	1	protein phosphatase 1 regulatory (inhibitor) subunit Ypi1p, putative	protein_coding		AFUB_008140	1186	1009	1126	1166	1123	939		1115.7	990.778	937.213	1339.3	1105.83	1071.62			1093.41	-0.208368	0.102992	0.266631
AFUB_008150	819	EDP56114	DS499594	2336983	2339405	-1	hypothetical protein	protein_coding		AFUB_008150	605	656	744	481	589	506		569.141	644.153	619.26	552.489	579.993	577.466			590.417	0.0996161	0.412648	0.638625
AFUB_008160	820	EDP56115	DS499594	2342325	2344118	-1	cytochrome P450 phenylacetate hydroxylase, putative	protein_coding		AFUB_008160	578	397	421	699	674	453		543.741	389.831	350.414	802.89	663.693	516.981			544.592	-0.628175	0.000620935	0.00706506
AFUB_008170	821	EDP56116	DS499594	2347387	2349710	1	glycerol-3-phosphate dehydrogenase, mitochondrial	protein_coding		AFUB_008170	9004	9181	10871	7332	8979	8354		8470.32	9015.2	9048.35	8421.73	8841.7	9533.9			8888.53	-0.0142311	0.883681	0.945083
AFUB_008180	822	AFUB_008180-1	DS499594	2350097	2350168	-1		tRNA		AFUB_008180	0	1	1	9	3	1		0	0.981941	0.832338	10.3376	2.95413	1.14124			2.70788	-2.97842	0.047916	NA
AFUB_008190	823	AFUB_008190-1	DS499594	2351654	2351725	-1		tRNA		AFUB_008190	1	0	0	2	1	0		0.940729	0	0	2.29725	0.984708	0			0.703782	-1.73409	0.475587	NA
AFUB_008200	824	AFUB_008200-1	DS499594	2352585	2352656	1		tRNA		AFUB_008200	1	0	0	1	2	0		0.940729	0	0	1.14863	1.96942	0			0.676462	-1.67955	0.494367	NA
AFUB_008210	825	AFUB_008210-1	DS499594	2353175	2353246	1		tRNA		AFUB_008210	0	0	0	0	0	0		0	0	0	0	0	0			0	NA	NA	NA
AFUB_008220	826	AFUB_008220-1	DS499594	2353322	2353393	1		tRNA		AFUB_008220	0	2	1	8	5	4		0	1.96388	0.832338	9.18901	4.92354	4.56495			3.57895	-2.7548	0.0253262	NA
AFUB_008230	827	EDP56117	DS499594	2358289	2359209	1	DUF814 domain protein, putative	protein_coding		AFUB_008230	1429	1304	1472	1124	1152	1171		1344.3	1280.45	1225.2	1291.06	1134.38	1336.39			1268.63	0.033835	0.765151	0.883658
AFUB_008240	828	EDP56118	DS499594	2360264	2361729	1	Golgi matrix protein, putative	protein_coding		AFUB_008240	1236	1072	1321	770	1047	935		1162.74	1052.64	1099.52	884.442	1030.99	1067.06			1049.56	0.152195	0.198012	0.410366
AFUB_008250	829	EDP56119	DS499594	2362007	2363033	1	guanylate kinase	protein_coding		AFUB_008250	2583	2379	3031	2059	2317	2001		2429.9	2336.04	2522.82	2365.02	2281.57	2283.62			2369.83	0.0730047	0.454623	0.675131
AFUB_008260	830	EDP56120	DS499594	2363562	2364910	-1	septin	protein_coding		AFUB_008260	2258	2031	2767	1471	1804	1797		2124.17	1994.32	2303.08	1689.63	1776.41	2050.8			1989.74	0.219469	0.0576872	0.182338
AFUB_008270	831	EDP56121	DS499594	2365376	2365791	1	hypothetical protein	protein_coding		AFUB_008270	2391	2105	2523	2182	2259	2135		2249.28	2066.99	2099.99	2506.3	2224.46	2436.54			2263.93	-0.159425	0.123949	0.301558
AFUB_008280	832	EDP56122	DS499594	2366834	2367633	1	meiotic recombination protein Ski8/Rec14, putative	protein_coding		AFUB_008280	770	722	864	498	496	488		724.361	708.961	719.14	572.016	488.415	556.924			628.303	0.413624	0.000722606	0.00794229
AFUB_008290	833	EDP56123	DS499594	2368492	2372275	1	conserved hypothetical protein	protein_coding		AFUB_008290	1890	1402	1604	1787	1904	1488		1777.98	1376.68	1335.07	2052.6	1874.88	1698.16			1685.9	-0.325586	0.0147371	0.0716097
AFUB_008300	834	EDP56124	DS499594	2372889	2373229	1	heavy metal ion transporter, putative	protein_coding		AFUB_008300	2447	2047	2645	1956	2165	1853		2301.96	2010.03	2201.53	2246.71	2131.89	2114.71			2167.81	0.00468913	0.963996	0.982918
AFUB_008310	835	EDP56125	DS499594	2373934	2374665	-1	hypothetical protein	protein_coding		AFUB_008310	724	608	680	837	804	619		681.088	597.02	565.99	961.4	791.706	706.426			717.272	-0.415599	0.00336069	0.025459
AFUB_008320	836	EDP56126	DS499594	2378803	2381142	1	CHY and RING finger domain protein, putative	protein_coding		AFUB_008320	1821	1530	1871	1269	1628	1258		1713.07	1502.37	1557.3	1457.61	1603.11	1435.68			1544.86	0.0856431	0.435592	0.659509
AFUB_008330	837	EDP56127	DS499594	2382076	2384463	1	conserved hypothetical protein	protein_coding		AFUB_008330	1283	1026	1193	941	1100	864		1206.96	1007.47	992.979	1080.86	1083.18	986.029			1059.58	0.0255887	0.832676	0.919525
AFUB_008340	838	EDP56128	DS499594	2385527	2388484	1	IQ calmodulin-binding motif domain protein	protein_coding		AFUB_008340	1150	1126	1277	894	1093	896		1081.84	1105.67	1062.9	1026.87	1076.29	1022.55			1062.68	0.0559736	0.597189	0.780577
AFUB_008350	839	EDP56129	DS499594	2388975	2390357	1	WD repeat protein	protein_coding		AFUB_008350	1367	1528	1692	1050	1217	1040		1285.98	1500.41	1408.32	1206.06	1198.39	1186.89			1297.67	0.223952	0.04044	0.143347
AFUB_008360	840	EDP56130	DS499594	2390656	2392683	-1	pheromone processing carboxypeptidase Kex1	protein_coding		AFUB_008360	700	723	843	631	706	597		658.51	709.943	701.661	724.783	695.204	681.319			695.237	-0.021426	0.852972	0.930951
AFUB_008370	841	EDP56131	DS499594	2393697	2394605	-1	DUF431 domain protein	protein_coding		AFUB_008370	1532	1312	1697	1245	1237	1223		1441.2	1288.31	1412.48	1430.04	1218.08	1395.73			1364.31	0.0353755	0.756258	0.878459
AFUB_008380	842	EDP56132	DS499594	2395548	2396208	1	cAMP-regulated phosphoprotein family protein Igo1, putative	protein_coding		AFUB_008380	1989	1770	2275	1549	1864	1547		1871.11	1738.04	1893.57	1779.22	1835.5	1765.49			1813.82	0.0325481	0.74716	0.872755
AFUB_008390	843	EDP56133	DS499594	2398044	2399447	-1	conserved hypothetical protein	protein_coding		AFUB_008390	1076	1039	996	815	1075	859		1012.22	1020.24	829.009	936.131	1058.56	980.323			972.747	-0.0573931	0.644915	0.810977
AFUB_008400	844	EDP56134	DS499594	2400483	2401635	1	UPF0160 domain protein MYG1, putative	protein_coding		AFUB_008400	2223	2009	2326	1714	1860	1729		2091.24	1972.72	1936.02	1968.75	1831.56	1973.2			1962.25	0.0556744	0.582999	0.772375
AFUB_008410	845	EDP56135	DS499594	2401971	2403415	-1	lactonohydrolase, putative	protein_coding		AFUB_008410	763	607	638	810	949	704		717.776	596.038	531.032	930.387	934.488	803.431			752.192	-0.533489	0.000118891	0.00198296
AFUB_008420	846	EDP56136	DS499594	2403783	2404576	-1	conserved hypothetical protein	protein_coding		AFUB_008420	703	568	626	757	811	603		661.332	557.742	521.044	869.51	798.598	688.166			682.732	-0.437969	0.0016358	0.014917
AFUB_008430	847	EDP56137	DS499594	2404885	2406899	1	methionyl-tRNA synthetase	protein_coding		AFUB_008430	11153	10241	12413	9191	10549	8969		10491.9	10056.1	10331.8	10557	10387.7	10235.8			10343.4	-0.0139659	0.875466	0.941179
AFUB_008440	848	EDP56138	DS499594	2407678	2408834	1	nuclear pore complex protein (SonA), putative	protein_coding		AFUB_008440	1614	1790	1891	1309	1499	1457		1518.34	1757.67	1573.95	1503.55	1476.08	1662.78			1582.06	0.0631251	0.571725	0.765957
AFUB_008450	849	EDP56139	DS499594	2412599	2413361	1	conserved hypothetical protein	protein_coding		AFUB_008450	414	508	813	235	317	322		389.462	498.826	676.691	269.927	312.153	367.479			419.089	0.722136	0.00013658	0.00221549
AFUB_008460	850	EDP56140	DS499594	2414274	2418165	-1	intermediate filament protein (Mdm1), putative	protein_coding		AFUB_008460	529	542	565	528	579	484		497.646	532.212	470.271	606.475	570.146	552.359			538.185	-0.205464	0.100512	0.262861
AFUB_008470	851	EDP56141	DS499594	2418838	2419670	1	phospholipid methyltransferase	protein_coding		AFUB_008470	1190	1121	1273	932	1124	1056		1119.47	1100.76	1059.57	1070.52	1106.81	1205.15			1110.38	-0.0445415	0.683494	0.835637
AFUB_008480	852	EDP56142	DS499594	2420305	2422092	-1	conserved hypothetical protein	protein_coding		AFUB_008480	685	608	843	555	656	509		644.399	597.02	701.661	637.488	645.969	580.89			634.571	0.0600912	0.63005	0.802693
AFUB_008490	853	EDP56143	DS499594	2422600	2426006	-1	conserved hypothetical protein	protein_coding		AFUB_008490	830	800	882	464	667	555		780.805	785.553	734.122	532.963	656.8	633.387			687.272	0.334265	0.00798759	0.0458001
AFUB_008500	854	EDP56144	DS499594	2429460	2431891	1	conserved hypothetical protein	protein_coding		AFUB_008500	255	302	353	211	291	237		239.886	296.546	293.815	242.36	286.55	270.473			271.605	0.0538009	0.733512	0.866337
AFUB_008510	855	EDP56145	DS499594	2432775	2433665	1	Glutaredoxin domain protein	protein_coding		AFUB_008510	253	205	269	201	231	214		238.004	201.298	223.899	230.874	227.468	244.225			227.628	-0.0820737	0.60368	0.784312
AFUB_008520	856	EDP56146	DS499594	2434290	2435466	1	60S ribosomal protein L9, putative	protein_coding		AFUB_008520	34482	41169	41237	27927	31845	32620		32438.2	40425.5	34323.1	32077.7	31358	37227.2			34641.6	0.0905972	0.436485	0.660332
AFUB_008530	857	EDP56147	DS499594	2436337	2438256	1	Patatin-like serine hydrolase, putative	protein_coding		AFUB_008530	183	238	266	122	201	136		172.153	233.702	221.402	140.132	197.926	155.208			186.754	0.343361	0.0751595	0.217479
AFUB_008540	858	EDP56148	DS499594	2438526	2440112	-1	amino acid permease, putative	protein_coding		AFUB_008540	68	71	66	71	91	62		63.9696	69.7178	54.9343	81.5525	89.6085	70.7567			71.7566	-0.364514	0.142893	0.332699
AFUB_008550	859	EDP56149	DS499594	2441522	2443656	-1	conserved hypothetical protein	protein_coding		AFUB_008550	1167	1295	1466	1088	1144	1172		1097.83	1271.61	1220.21	1249.71	1126.51	1337.53			1217.23	-0.0484946	0.679901	0.833942
AFUB_008560	860	EDP56150	DS499594	2447029	2448699	-1	conserved hypothetical protein	protein_coding		AFUB_008560	6	5	7	14	19	8		5.64437	4.9097	5.82637	16.0808	18.7095	9.1299			10.0501	-1.42564	0.0264911	0.108641
AFUB_008570	861	EDP56151	DS499594	2449888	2451861	-1	rhomboid family protein, putative	protein_coding		AFUB_008570	691	738	759	506	592	500		650.044	724.672	631.745	581.205	582.947	570.619			623.539	0.209154	0.0845622	0.234795
AFUB_008580	862	EDP56152	DS499594	2452519	2452971	1	conserved hypothetical protein	protein_coding		AFUB_008580	171	139	129	171	191	139		160.865	136.49	107.372	196.415	188.079	158.632			157.975	-0.427708	0.0314256	0.122025
AFUB_008590	863	EDP56153	DS499594	2453785	2455555	-1	protein kinase activator (Mob2), putative	protein_coding		AFUB_008590	1199	935	1205	827	976	786		1127.93	918.115	1002.97	949.914	961.075	897.013			976.17	0.118714	0.320257	0.548008
AFUB_008600	864	EDP56154	DS499594	2455613	2457140	1	conserved hypothetical protein	protein_coding		AFUB_008600	959	1043	1202	654	823	746		902.159	1024.16	1000.47	751.202	810.415	851.363			889.962	0.278444	0.0173837	0.0803961
AFUB_008610	865	EDP56155	DS499594	2457596	2458894	-1	C6 finger domain protein, putative	protein_coding		AFUB_008610	528	333	449	398	501	423		496.705	326.986	373.72	457.153	493.339	482.744			438.441	-0.25963	0.103883	0.268301
AFUB_008620	866	EDP56156	DS499594	2459217	2461607	1	ribosome biogenesis protein Erb1, putative	protein_coding		AFUB_008620	6836	6833	8246	4632	5920	5223		6430.82	6709.6	6863.46	5320.44	5829.47	5960.68			6185.75	0.225373	0.0203836	0.0902525
AFUB_008630	867	EDP56157	DS499594	2461992	2464640	-1	AAA family ATPase/60S ribosome export protein Rix7, putative	protein_coding		AFUB_008630	3081	3409	3691	2449	2846	2453		2898.39	3347.44	3072.16	2812.99	2802.48	2799.46			2955.48	0.146979	0.146345	0.337692
AFUB_008640	868	EDP56158	DS499594	2464688	2465543	1	SNF7 family protein	protein_coding		AFUB_008640	529	481	524	374	410	379		497.646	472.314	436.145	429.586	403.73	432.529			445.325	0.151552	0.245378	0.468338
AFUB_008650	869	EDP56159	DS499594	2465879	2466623	-1	DUF1000 domain protein	protein_coding		AFUB_008650	280	296	352	160	220	220		263.404	290.655	292.983	183.78	216.636	251.072			249.755	0.378885	0.0210027	0.0920596
AFUB_008660	870	EDP56160	DS499594	2467455	2469442	-1	ATP dependent RNA helicase, putative	protein_coding		AFUB_008660	747	547	582	590	674	573		702.724	537.122	484.421	677.69	663.693	653.929			619.93	-0.211388	0.150831	0.34422
AFUB_008670	871	EDP56161	DS499594	2469984	2471403	1	CUE domain protein, putative	protein_coding		AFUB_008670	1342	1175	1498	1022	1206	1035		1262.46	1153.78	1246.84	1173.9	1187.56	1181.18			1200.95	0.0484134	0.646667	0.811893
AFUB_008680	872	EDP56162	DS499594	2472419	2473175	1	acetyltransferase, GNAT family family	protein_coding		AFUB_008680	85	70	73	49	74	43		79.962	68.7359	60.7607	56.2827	72.8684	49.0732			64.6138	0.22568	0.400817	0.62777
AFUB_008690	873	EDP56163	DS499594	2473993	2476665	1	transmembrane glycoprotein, putative	protein_coding		AFUB_008690	490	463	487	485	530	501		460.957	454.639	405.349	557.084	521.895	571.76			495.281	-0.321854	0.0121307	0.0617645
AFUB_008700	874	EDP56164	DS499594	2478455	2480286	1	protein phosphatase 2C, putative	protein_coding		AFUB_008700	3933	3981	4619	3797	4060	3599		3699.89	3909.11	3844.57	4361.33	3997.92	4107.31			3986.69	-0.122161	0.202321	0.415418
AFUB_008710	875	EDP56165	DS499594	2482059	2483727	1	cholinephosphate cytidylyltransferase	protein_coding		AFUB_008710	3017	3150	3923	1760	2459	2070		2838.18	3093.11	3265.26	2021.58	2421.4	2362.36			2666.98	0.434281	0.000117799	0.00196942
AFUB_008720	876	EDP56166	DS499594	2484542	2485687	-1	hypothetical protein	protein_coding		AFUB_008720	433	314	444	320	455	410		407.336	308.329	369.558	367.56	448.042	467.907			394.789	-0.24201	0.117174	0.291675
AFUB_008730	877	EDP56167	DS499594	2486833	2488173	-1	DUF6 domain protein, putative	protein_coding		AFUB_008730	498	418	584	339	359	257		468.483	410.451	486.085	389.384	353.51	293.298			400.202	0.398178	0.00757223	0.0440552
AFUB_008740	878	EDP56168	DS499594	2488765	2490958	-1	nucleolus protein required for cell viability, putative	protein_coding		AFUB_008740	2500	2481	2895	2038	2523	1957		2351.82	2436.2	2409.62	2340.9	2484.42	2233.4			2376.06	0.0278605	0.779435	0.89093
AFUB_008750	879	EDP56169	DS499594	2491503	2492669	1	eukaryotic translation initiation factor 3 subunit EifCf, putative	protein_coding		AFUB_008750	6689	7702	8191	5169	5985	5144		6292.54	7562.91	6817.68	5937.25	5893.48	5870.53			6395.73	0.22386	0.0293719	0.116566
AFUB_008760	880	EDP56170	DS499594	2495313	2495783	1	hypothetical protein	protein_coding		AFUB_008760	36	26	10	39	38	22		33.8662	25.5305	8.32338	44.7964	37.4189	25.1072			29.1738	-0.675548	0.132462	0.315072
AFUB_008770	881	AFUB_008770-1	DS499594	2496508	2496588	-1		tRNA		AFUB_008770	18	20	11	14	20	10		16.9331	19.6388	9.15572	16.0808	19.6942	11.4124			15.4858	-0.0609481	0.906122	0.956657
AFUB_008780	882	AFUB_008780-1	DS499594	2497049	2497129	-1		tRNA		AFUB_008780	0	2	0	2	3	3		0	1.96388	0	2.29725	2.95413	3.42371			1.77316	-2.2034	0.181013	NA
AFUB_008790	883	AFUB_008790-1	DS499594	2497655	2497735	1		tRNA		AFUB_008790	0	0	0	0	0	0		0	0	0	0	0	0			0	NA	NA	NA
AFUB_008800	884	EDP56171	DS499594	2498268	2499250	-1	transcription initiation factor TFIID subunit 13, putative	protein_coding		AFUB_008800	2266	1485	1789	1832	1768	1422		2131.69	1458.18	1489.05	2104.28	1740.96	1622.84			1757.84	-0.10651	0.489265	0.702485
AFUB_008810	885	EDP56172	DS499594	2499481	2499816	1	S-adenosylmethionine-dependent methyltransferase, putative	protein_coding		AFUB_008810	501	488	508	378	453	356		471.305	479.187	422.828	434.181	446.073	406.281			443.309	0.0927376	0.480104	0.696454
AFUB_008820	886	EDP56173	DS499594	2500185	2502677	-1	pentatricopeptide repeat protein	protein_coding		AFUB_008820	1471	1425	1565	1043	1131	1036		1383.81	1399.27	1302.61	1198.02	1113.71	1182.32			1263.29	0.225777	0.0327318	0.12523
AFUB_008830	887	EDP56174	DS499594	2503098	2503706	1	conserved hypothetical protein	protein_coding		AFUB_008830	563	461	557	411	428	394		529.63	452.675	463.612	472.085	421.455	449.648			464.851	0.106986	0.421048	0.646121
AFUB_008840	888	EDP56175	DS499594	2503981	2505003	-1	conserved hypothetical protein	protein_coding		AFUB_008840	1128	1125	1283	978	1081	936		1061.14	1104.68	1067.89	1123.36	1064.47	1068.2			1081.62	-0.00985349	0.925814	0.966692
AFUB_008850	889	EDP56176	DS499594	2505898	2508395	1	R3H domain protein, putative	protein_coding		AFUB_008850	2869	3035	3206	2532	2961	2643		2698.95	2980.19	2668.48	2908.32	2915.72	3016.29			2864.66	-0.0828795	0.405712	0.632033
AFUB_008860	890	EDP56177	DS499594	2509132	2509866	-1	50S ribosomal protein L17	protein_coding		AFUB_008860	1411	1726	2001	1102	1110	1245		1327.37	1694.83	1665.51	1265.79	1093.03	1420.84			1411.23	0.31131	0.0215695	0.0936401
AFUB_008870	891	EDP56178	DS499594	2510432	2510862	1	conserved hypothetical protein	protein_coding		AFUB_008870	160	140	167	95	98	127		150.517	137.472	139	109.12	96.5014	144.937			129.591	0.287884	0.164074	0.361951
AFUB_008880	892	EDP56179	DS499594	2511365	2512123	-1	conserved hypothetical protein	protein_coding		AFUB_008880	133	119	81	144	131	104		125.117	116.851	67.4194	165.402	128.997	118.689			120.413	-0.420779	0.0846952	0.234795
AFUB_008890	893	EDP56180	DS499594	2512688	2513312	1	ribosomal protein S23 (S12)	protein_coding		AFUB_008890	41623	41819	49055	34534	35879	36054		39156	41063.8	40830.3	39666.7	35330.4	41146.2			39532.2	0.0597251	0.543425	0.745203
AFUB_008900	894	EDP56181	DS499594	2513882	2515390	-1	translation regulator GCD7	protein_coding		AFUB_008900	1698	1658	1914	1583	1691	1466		1597.36	1628.06	1593.1	1818.28	1665.14	1673.05			1662.5	-0.0976562	0.337567	0.564899
AFUB_008910	895	EDP56182	DS499594	2516208	2517834	1	NIF domain protein	protein_coding		AFUB_008910	576	537	590	420	474	393		541.86	527.302	491.079	482.423	466.752	448.506			492.987	0.158175	0.208349	0.423246
AFUB_008920	896	EDP56183	DS499594	2518531	2519787	-1	aminotransferase, class V, putative	protein_coding		AFUB_008920	429	498	630	279	367	380		403.573	489.007	524.373	320.467	361.388	433.67			422.08	0.345941	0.0271488	0.110765
AFUB_008930	897	EDP56184	DS499594	2521008	2521806	1	vacuolar protein sorting 29, putative	protein_coding		AFUB_008930	557	500	646	436	492	463		523.986	490.97	537.69	500.801	484.477	528.393			511.053	0.0377345	0.7623	0.881013
AFUB_008940	898	EDP56185	DS499594	2522704	2523630	1	RNP domain protein	protein_coding		AFUB_008940	2056	1977	2394	1659	1810	1752		1934.14	1941.3	1992.62	1905.57	1782.32	1999.45			1925.9	0.045524	0.654646	0.81674
AFUB_008950	899	EDP56186	DS499594	2525528	2528611	1	ubiquitin-protein ligase (Rsp5), putative	protein_coding		AFUB_008950	3129	3016	3661	3488	3534	2937		2943.54	2961.53	3047.19	4006.41	3479.96	3351.82			3298.41	-0.275638	0.00924234	0.0507921
AFUB_008960	900	EDP56187	DS499594	2530186	2530794	1	GPI anchored serine-threonine rich protein	protein_coding		AFUB_008960	287	335	433	156	227	193		269.989	328.95	360.402	179.186	223.529	220.259			263.719	0.62247	0.000229538	0.00327316
AFUB_008970	901	EDP56188	DS499594	2531054	2532226	-1	conserved hypothetical protein	protein_coding		AFUB_008970	64	59	70	27	62	52		60.2066	57.9345	58.2637	31.0129	61.0519	59.3444			54.6357	0.215338	0.47306	0.690473
AFUB_008980	902	EDP56189	DS499594	2532867	2535041	-1	conserved hypothetical protein	protein_coding		AFUB_008980	420	450	397	408	399	289		395.106	441.873	330.438	468.64	392.899	329.818			393.129	-0.0305137	0.85266	0.930743
AFUB_008990	903	EDP56190	DS499594	2540188	2540630	-1	vacuolar transporter chaperon Vtc1, putative	protein_coding		AFUB_008990	340	358	446	273	341	345		319.848	351.535	371.223	313.575	335.786	393.727			347.616	0.000365812	0.998025	0.999285
AFUB_009000	904	EDP56191	DS499594	2541815	2542333	1	dynein light chain (Tctex1), putative	protein_coding		AFUB_009000	603	579	786	378	447	452		567.26	568.544	654.218	434.181	440.165	515.839			530.034	0.366078	0.00635981	0.0393631
AFUB_009010	905	EDP56192	DS499594	2542929	2545114	-1	protein transport protein (LST8), putative	protein_coding		AFUB_009010	527	479	605	398	430	356		495.764	470.35	503.565	457.153	423.425	406.281			459.423	0.192275	0.134395	0.318455
AFUB_009020	906	EDP56193	DS499594	2545463	2547391	1	conserved hypothetical protein	protein_coding		AFUB_009020	673	705	820	620	711	623		633.111	692.268	682.517	712.148	700.128	710.991			688.527	-0.0804214	0.486574	0.700368
AFUB_009030	907	EDP56194	DS499594	2548226	2549269	-1	conserved hypothetical protein	protein_coding		AFUB_009030	2833	2063	2759	3099	3011	2605		2665.08	2025.74	2296.42	3559.59	2964.96	2972.92			2747.45	-0.442611	0.000517939	0.00615811
AFUB_009040	908	EDP56195	DS499594	2550858	2552355	1	conserved hypothetical protein	protein_coding		AFUB_009040	6368	4776	5767	6582	6558	5702		5990.56	4689.75	4800.09	7560.26	6457.72	6507.34			6000.95	-0.406932	0.000885961	0.00938323
AFUB_009050	909	EDP56196	DS499594	2552964	2553796	1	N-acetyltransferase complex ARD1 subunit, putative	protein_coding		AFUB_009050	2060	1862	2437	1520	1728	1549		1937.9	1828.37	2028.41	1745.91	1701.58	1767.78			1834.99	0.152371	0.133859	0.317529
AFUB_009060	910	EDP56197	DS499594	2554102	2556228	-1	conserved hypothetical protein	protein_coding		AFUB_009060	2270	2187	2287	2032	2210	1767		2135.45	2147.5	1903.56	2334.01	2176.21	2016.57			2118.88	-0.0775064	0.477468	0.694477
AFUB_009070	911	EDP56198	DS499594	2556859	2559710	-1	protein kinase family protein	protein_coding		AFUB_009070	714	768	881	489	685	515		671.68	754.131	733.29	561.678	674.525	587.737			663.84	0.242182	0.0553499	0.177915
AFUB_009080	912	EDP56199	DS499594	2561912	2565038	-1	PAB1 binding protein (Pbp1), putative	protein_coding		AFUB_009080	2432	2908	2952	2192	2499	1889		2287.85	2855.48	2457.06	2517.79	2460.79	2155.8			2455.8	0.0910301	0.443907	0.666662
AFUB_009090	913	EDP56200	DS499594	2567712	2570997	1	actin-interacting protein (Bud6/Aip3), putative	protein_coding		AFUB_009090	1368	1518	1678	1308	1538	1119		1286.92	1490.59	1396.66	1502.4	1514.48	1277.04			1411.35	-0.0411937	0.725456	0.86172
AFUB_009100	914	EDP56201	DS499594	2571865	2573157	1	GPI anchored protein, putative	protein_coding		AFUB_009100	623	483	584	536	586	447		586.074	474.278	486.085	615.664	577.039	510.133			541.546	-0.139316	0.314477	0.541951
AFUB_009110	915	EDP56202	DS499594	2573609	2574866	1	mitochondrial 2-oxodicarboxylate carrier protein, putative	protein_coding		AFUB_009110	881	959	1311	645	777	745		828.782	941.681	1091.2	740.864	765.118	850.222			869.644	0.28122	0.0334502	0.127032
AFUB_009120	916	EDP56203	DS499594	2575744	2577252	-1	HLH transcription factor (GlcD gamma), putative	protein_coding		AFUB_009120	1219	1137	1396	1408	1575	1224		1146.75	1116.47	1161.94	1617.27	1550.92	1396.87			1331.7	-0.414418	0.000139728	0.00224155
AFUB_009130	917	EDP56204	DS499594	2584841	2586260	1	Golgi traffic protein SFT2, putative	protein_coding		AFUB_009130	1419	950	1240	1180	1410	1263		1334.89	932.844	1032.1	1355.38	1388.44	1441.38			1247.51	-0.342904	0.0121251	0.0617645
AFUB_009140	918	EDP56205	DS499594	2586701	2589205	-1	tRNA ligase	protein_coding		AFUB_009140	1810	1297	1380	3322	2609	2024		1702.72	1273.58	1148.63	3815.74	2569.1	2309.87			2136.6	-1.07585	1.53758e-09	2.27431e-07
AFUB_009150	919	EDP56206	DS499594	2589780	2590439	1	ankyrin repeat protein	protein_coding		AFUB_009150	2704	1992	2277	2835	2503	2205		2543.73	1956.03	1895.23	3256.36	2464.72	2516.43			2438.75	-0.365192	0.0111332	0.0583542
AFUB_009160	920	EDP56207	DS499594	2590546	2590773	-1	hypothetical protein	protein_coding		AFUB_009160	2	1	2	1	0	1		1.88146	0.981941	1.66468	1.14863	0	1.14124			1.13632	1.02542	0.575819	NA
AFUB_009170	921	EDP56208	DS499594	2591256	2592096	1	hypothetical protein	protein_coding		AFUB_009170	235	194	249	146	160	143		221.071	190.497	207.252	167.699	157.553	163.197			184.545	0.342472	0.0426292	0.148276
AFUB_009180	922	EDP56209	DS499594	2592300	2593501	-1	PAP2 domain protein	protein_coding		AFUB_009180	794	580	633	1234	1114	809		746.939	569.526	526.87	1417.4	1096.97	923.261			880.161	-0.899397	8.56919e-08	5.6228e-06
AFUB_009190	923	EDP56210	DS499594	2593921	2595037	-1	aldehyde reductase (AKR1), putative	protein_coding		AFUB_009190	54	48	64	67	68	78		50.7994	47.1332	53.2696	76.958	66.9602	89.0165			64.0228	-0.618898	0.0175982	0.0810445
AFUB_009199	924	EDP56211	DS499594	2597205	2597766	-1	hypothetical protein	protein_coding		AFUB_009199	198	189	226	136	191	133		186.264	185.587	188.108	156.213	188.079	151.785			176.006	0.172062	0.324124	0.552144
AFUB_009200	925	EDP56212	DS499594	2598365	2598976	1	cytochrome c oxidase assembly protein Cox19, putative	protein_coding		AFUB_009200	537	657	610	407	494	426		505.171	645.135	507.726	467.491	486.446	486.167			516.356	0.202128	0.145089	0.335939
AFUB_009210	926	EDP56213	DS499594	2599484	2602076	1	UPF0171 domain protein	protein_coding		AFUB_009210	382	343	346	250	362	307		359.358	336.806	287.989	287.157	356.464	350.36			329.689	-0.0166661	0.914074	0.9611
AFUB_009220	927	EDP56214	DS499594	2605733	2608283	1	La domain family	protein_coding		AFUB_009220	3766	4840	5034	3345	3993	3163		3542.78	4752.59	4189.99	3842.16	3931.94	3609.73			3978.2	0.133128	0.269306	0.494473
AFUB_009230	928	EDP56215	DS499594	2610296	2611706	1	stomatin family protein	protein_coding		AFUB_009230	903	818	1012	719	846	667		849.478	803.228	842.326	825.862	833.063	761.206			819.194	0.0438327	0.698033	0.844265
AFUB_009240	929	EDP56216	DS499594	2612804	2616079	1	histone transcription regulator Hir1, putative	protein_coding		AFUB_009240	654	816	944	461	676	567		615.237	801.264	785.727	529.517	665.663	647.082			674.082	0.256931	0.0750552	0.217394
AFUB_009250	930	EDP56217	DS499594	2616895	2618504	1	GTP-binding protein YchF	protein_coding		AFUB_009250	12432	13737	14806	10673	11376	10832		11695.1	13488.9	12323.6	12259.3	11202	12361.9			12221.8	0.0663193	0.511563	0.720532
AFUB_009260	931	EDP56218	DS499594	2619064	2619704	1	PUA RNA binding domain protein, putative	protein_coding		AFUB_009260	2579	2447	3365	1822	2098	2022		2426.14	2402.81	2800.82	2092.8	2065.92	2307.58			2349.34	0.239148	0.029854	0.117836
AFUB_009270	932	EDP56219	DS499594	2619964	2623418	-1	DUF1339 domain protein	protein_coding		AFUB_009270	237	225	276	173	215	175		222.953	220.937	229.725	198.712	211.712	199.717			213.959	0.142325	0.366089	0.595611
AFUB_009280	933	EDP56220	DS499594	2623839	2624909	1	Hsc70 cochaperone (SGT), putative	protein_coding		AFUB_009280	1207	1320	1542	886	1136	986		1135.46	1296.16	1283.47	1017.68	1118.63	1125.26			1162.78	0.18768	0.0976074	0.257428
AFUB_009290	934	EDP56221	DS499594	2625895	2627503	-1	mitochondrial inner membrane translocase subunit TIM44, putative	protein_coding		AFUB_009290	2766	2690	3284	1967	2577	2046		2602.06	2641.42	2733.4	2259.35	2537.59	2334.97			2518.13	0.161316	0.10893	0.277234
AFUB_009300	935	EDP56222	DS499594	2628049	2628666	1	37S ribosomal protein S11, putative	protein_coding		AFUB_009300	1140	1016	1264	913	932	897		1072.43	997.652	1052.08	1048.7	917.748	1023.69			1018.72	0.0631516	0.575068	0.768272
AFUB_009310	936	EDP56223	DS499594	2629449	2633493	1	VPS9 domain protein, putative	protein_coding		AFUB_009310	1279	1374	1497	941	1167	926		1203.19	1349.19	1246.01	1080.86	1149.15	1056.79			1180.86	0.208119	0.0575078	0.181969
AFUB_009320	937	EDP56224	DS499594	2633967	2635154	-1	conserved hypothetical protein	protein_coding		AFUB_009320	69	47	80	79	77	79		64.9103	46.1512	66.587	90.7415	75.8225	90.1578			72.3951	-0.525044	0.0387049	0.139175
AFUB_009330	938	EDP56225	DS499594	2636261	2636633	1	conserved hypothetical protein	protein_coding		AFUB_009330	10948	9730	12032	9375	9916	10112		10299.1	9554.29	10014.7	10768.4	9764.37	11540.2			10323.5	-0.102655	0.312333	0.540601
AFUB_009340	939	EDP56226	DS499594	2636839	2638726	-1	alpha-L-arabinofuranosidase	protein_coding		AFUB_009340	186	162	237	152	205	185		174.976	159.074	197.264	174.591	201.865	211.129			186.483	-0.143796	0.411606	0.637912
AFUB_009350	940	EDP56227	DS499594	2639614	2641446	1	MFS sugar transporter, putative	protein_coding		AFUB_009350	302	241	245	204	277	257		284.1	236.648	203.923	234.32	272.764	293.298			254.175	-0.145275	0.397303	0.624958
AFUB_009360	941	EDP56228	DS499594	2641887	2642724	-1	conserved hypothetical protein	protein_coding		AFUB_009360	366	348	384	239	367	275		344.307	341.715	319.618	274.522	361.388	313.84			325.898	0.0798449	0.595921	0.780285
AFUB_009370	942	EDP56229	DS499594	2643577	2644652	1	glycerol dehydrogenase Gcy1, putative	protein_coding		AFUB_009370	1253	1100	1218	1451	1232	1118		1178.73	1080.14	1013.79	1666.66	1213.16	1275.9			1238.06	-0.344334	0.011919	0.061043
AFUB_009380	943	EDP56230	DS499594	2645226	2646650	1	conserved hypothetical protein	protein_coding		AFUB_009380	10719	9009	11862	10846	11700	9286		10083.7	8846.31	9873.19	12458	11521.1	10597.5			10563.3	-0.263526	0.0124534	0.0629306
AFUB_009390	944	EDP56231	DS499594	2648824	2649782	1	casein kinase II beta subunit CKB2	protein_coding		AFUB_009390	1477	1281	1462	1170	1378	1151		1389.46	1257.87	1216.88	1343.89	1356.93	1313.56			1313.1	-0.055329	0.607935	0.786809
AFUB_009400	945	EDP56232	DS499594	2650228	2651175	-1	conserved hypothetical protein	protein_coding		AFUB_009400	296	209	301	172	224	176		278.456	205.226	250.534	197.564	220.575	200.858			225.535	0.245953	0.147644	0.339715
AFUB_009410	946	EDP56233	DS499594	2651634	2652950	1	eukaryotic translation initiation factor 3 subunit EifCh, putative	protein_coding		AFUB_009410	7495	8238	8964	6739	7036	6621		7050.76	8089.23	7461.08	7740.59	6928.41	7556.13			7471.03	0.0242549	0.811658	0.908068
AFUB_009420	947	EDP56234	DS499594	2653423	2654646	1	mitochondrial carrier protein, putative	protein_coding		AFUB_009420	76	57	76	64	69	48		71.4954	55.9706	63.2577	73.5121	67.9449	54.7794			64.4934	-0.0412126	0.874766	0.941179
AFUB_009430	948	EDP56235	DS499594	2655045	2661107	-1	conserved hypothetical protein	protein_coding		AFUB_009430	897	1067	1079	892	996	750		843.834	1047.73	898.093	1024.57	980.77	855.928			941.822	-0.0371271	0.771924	0.886573
AFUB_009440	949	EDP56236	DS499594	2663555	2664273	-1	reverse transcriptase, RNaseH, putative	protein_coding		AFUB_009440	16	11	10	20	12	14		15.0517	10.8014	8.32338	22.9725	11.8165	15.9773			14.1571	-0.569108	0.2891	0.514423
AFUB_009450	950	EDP56237	DS499594	2665858	2667395	1	hypothetical protein	protein_coding		AFUB_009450	863	714	843	805	908	713		811.849	701.106	701.661	924.644	894.115	813.702			807.846	-0.249695	0.0401226	0.142395
AFUB_009460	951	EDP56238	DS499594	2668184	2669550	-1	HMG box protein, putative	protein_coding		AFUB_009460	1288	1273	1533	1010	1084	950		1211.66	1250.01	1275.97	1160.11	1067.42	1084.18			1174.89	0.174967	0.0995249	0.260931
AFUB_009470	952	EDP56239	DS499594	2669776	2673598	1	DEAD/DEAH box RNA helicase	protein_coding		AFUB_009470	3077	3353	3712	2741	3136	2418		2894.62	3292.45	3089.64	3148.38	3088.05	2759.51			3045.44	0.0442006	0.676754	0.831303
AFUB_009480	953	EDP56240	DS499594	2673811	2674272	-1	conserved hypothetical protein	protein_coding		AFUB_009480	116	124	131	105	98	106		109.125	121.761	109.036	120.606	96.5014	120.971			113	0.0100002	0.961363	0.981265
AFUB_009490	954	EDP56241	DS499594	2675935	2677912	1	C2H2 transcription factor, putative	protein_coding		AFUB_009490	1746	1619	1957	1409	1601	1511		1642.51	1589.76	1628.89	1618.41	1576.52	1724.41			1630.08	-0.016878	0.868307	0.937607
AFUB_009500	955	EDP56242	DS499594	2678130	2678786	-1	hypothetical protein	protein_coding		AFUB_009500	249	192	281	221	285	237		234.241	188.533	233.887	253.846	280.642	270.473			243.604	-0.292962	0.0673784	0.201858
AFUB_009510	956	EDP56243	DS499594	2679044	2680164	-1	3-oxoacyl-(acyl-carrier-protein) reductase	protein_coding		AFUB_009510	15	17	23	15	17	15		14.1109	16.693	19.1438	17.2294	16.74	17.1186			16.8393	-0.0290186	0.950845	0.977262
AFUB_009520	957	EDP56244	DS499594	2680336	2681292	-1	TIM-barrel enzyme family protein	protein_coding		AFUB_009520	97	125	166	70	118	77		91.2507	122.743	138.168	80.4038	116.196	87.8753			106.106	0.30536	0.193599	0.404295
AFUB_009530	958	EDP56245	DS499594	2681574	2682869	1	UPF0261 domain protein	protein_coding		AFUB_009530	67	69	97	55	69	62		63.0288	67.7539	80.7368	63.1745	67.9449	70.7567			68.8993	0.0697648	0.780618	0.891375
AFUB_009540	959	EDP56246	DS499594	2683308	2684868	-1	adenosylhomocysteinase	protein_coding		AFUB_009540	10232	11471	13827	7877	9724	8901		9625.54	11263.8	11508.7	9047.73	9575.3	10158.2			10196.6	0.170812	0.110756	0.280897
AFUB_009550	960	EDP56247	DS499594	2685364	2686258	-1	integral membrane protein	protein_coding		AFUB_009550	29	45	56	37	37	35		27.2811	44.1873	46.6109	42.4992	36.4342	39.9433			39.4927	-0.00529099	0.987299	0.995326
AFUB_009560	961	EDP56248	DS499594	2687095	2687829	-1	conserved hypothetical protein	protein_coding		AFUB_009560	41	23	33	24	24	26		38.5699	22.5846	27.4672	27.567	23.633	29.6722			28.249	0.135494	0.723567	0.860783
AFUB_009570	962	EDP56249	DS499594	2689410	2690375	1	conserved hypothetical protein	protein_coding		AFUB_009570	12	4	10	2	7	16		11.2887	3.92776	8.32338	2.29725	6.89296	18.2598			8.49832	-0.21345	0.77827	0.890399
AFUB_009580	963	EDP56250	DS499594	2691463	2692566	-1	conserved hypothetical protein	protein_coding		AFUB_009580	79	58	86	97	105	86		74.3176	56.9526	71.5811	111.417	103.394	98.1464			85.9681	-0.62303	0.00689059	0.0415578
AFUB_009590	964	EDP56251	DS499594	2692922	2693807	-1	conserved hypothetical protein	protein_coding		AFUB_009590	2	0	1	0	1	4		1.88146	0	0.832338	0	0.984708	4.56495			1.37724	-1.01718	0.568853	NA
AFUB_009600	965	EDP56252	DS499594	2694512	2696071	-1	pre-mRNA splicing factor (Prp31), putative	protein_coding		AFUB_009600	1072	1141	1246	1046	1097	862		1008.46	1120.39	1037.09	1201.46	1080.23	983.747			1071.9	-0.0447516	0.706292	0.849134
AFUB_009610	966	EDP56253	DS499594	2696450	2698531	1	cell cycle control protein (Cwf4), putative	protein_coding		AFUB_009610	1500	1763	1997	1303	1595	1166		1411.09	1731.16	1662.18	1496.66	1570.61	1330.68			1533.73	0.127216	0.292463	0.517398
AFUB_009620	967	EDP56254	DS499594	2700818	2703040	1	conserved hypothetical protein	protein_coding		AFUB_009620	479	618	692	447	496	527		450.609	606.84	575.978	513.436	488.415	601.432			539.452	0.0277093	0.851903	0.930367
AFUB_009630	968	EDP56255	DS499594	2703761	2706074	-1	conserved hypothetical protein	protein_coding		AFUB_009630	3002	2508	3236	2834	3305	2586		2824.07	2462.71	2693.45	3255.21	3254.46	2951.24			2906.86	-0.245541	0.0190887	0.0860445
AFUB_009640	969	EDP56256	DS499594	2707256	2707873	-1	C2H2 transcription factor (Egr2), putative	protein_coding		AFUB_009640	491	483	558	625	556	522		461.898	474.278	464.445	717.892	547.498	595.726			543.623	-0.409051	0.00274529	0.0221835
AFUB_009650	970	EDP56257	DS499594	2708005	2708265	1	hypothetical protein	protein_coding		AFUB_009650	0	0	0	1	0	0		0	0	0	1.14863	0	0			0.191438	-1.21091	0.766651	NA
AFUB_009660	971	EDP56258	DS499594	2716030	2716471	1	hypothetical protein	protein_coding		AFUB_009660	506	285	372	566	582	499		476.009	279.853	309.63	650.123	573.1	569.478			476.365	-0.750674	2.5675e-05	0.000602629
AFUB_009670	972	EDP56259	DS499594	2717425	2718153	1	conserved hypothetical protein	protein_coding		AFUB_009670	5	2	0	5	2	2		4.70364	1.96388	0	5.74313	1.96942	2.28248			2.77709	-0.594748	0.633111	NA
AFUB_009680	973	EDP56260	DS499594	2718828	2719910	1	pyridoxal reductase (AKR8), putative	protein_coding		AFUB_009680	139	168	182	92	140	142		130.761	164.966	151.486	105.674	137.859	162.056			142.134	0.140138	0.495852	0.707537
AFUB_009690	974	EDP56261	DS499594	2720484	2721712	1	C2H2 finger domain protein (Gli3), putative	protein_coding		AFUB_009690	555	516	626	381	522	399		522.105	506.682	521.044	437.627	514.018	455.354			492.805	0.13831	0.28177	0.507326
AFUB_009700	975	EDP56262	DS499594	2722766	2727389	-1	chromodomain helicase (Chd1), putative	protein_coding		AFUB_009700	1719	1957	2140	1343	1693	1233		1617.11	1921.66	1781.2	1542.61	1667.11	1407.15			1656.14	0.204008	0.079164	0.225699
AFUB_009710	976	EDP56263	DS499594	2727689	2728091	-1	hypothetical protein	protein_coding		AFUB_009710	2	7	13	2	16	4		1.88146	6.87359	10.8204	2.29725	15.7553	4.56495			7.03216	-0.21981	0.79549	0.900021
AFUB_009720	977	EDP56264	DS499594	2728665	2731141	1	RNase L inhibitor of the ABC superfamily, putative	protein_coding		AFUB_009720	10683	11272	11755	8494	10319	8985		10049.8	11068.4	9784.13	9756.43	10161.2	10254			10179	0.0344515	0.721173	0.859439
AFUB_009730	978	EDP56265	DS499594	2731897	2734448	-1	formin binding protein (FNB3), putative	protein_coding		AFUB_009730	1885	1826	2177	1367	1759	1408		1773.27	1793.02	1812	1570.17	1732.1	1606.86			1714.57	0.131353	0.196819	0.40875
AFUB_009740	979	EDP56266	DS499594	2734768	2736695	1	conserved hypothetical protein	protein_coding		AFUB_009740	1786	1409	1511	1715	1735	1359		1680.14	1383.55	1257.66	1969.89	1708.47	1550.94			1591.78	-0.275356	0.042332	0.147596
AFUB_009750	980	EDP56267	DS499594	2737611	2738529	1	integral membrane protein, Mpv17/PMP22 family, putative	protein_coding		AFUB_009750	1989	1740	2087	1621	1793	1708		1871.11	1708.58	1737.09	1861.92	1765.58	1949.23			1815.59	-0.068633	0.509255	0.718881
AFUB_009760	981	EDP56268	DS499594	2739275	2740690	1	phosphoglycerate kinase PgkA, putative	protein_coding		AFUB_009760	7402	7442	10634	3635	5840	5018		6963.28	7307.6	8851.08	4175.26	5750.7	5726.73			6462.44	0.56282	5.4049e-05	0.00106958
AFUB_009770	982	EDP56269	DS499594	2741238	2741707	-1	26 proteasome complex subunit Sem1, putative	protein_coding		AFUB_009770	6615	6357	6593	5784	6325	5366		6222.92	6242.2	5487.6	6643.66	6228.28	6123.88			6158.09	-0.0815669	0.41893	0.644112
AFUB_009780	983	EDP56270	DS499594	2742713	2745250	1	conserved hypothetical protein	protein_coding		AFUB_009780	1603	1412	1667	1539	1664	1447		1507.99	1386.5	1387.51	1767.74	1638.55	1651.37			1556.61	-0.240094	0.021689	0.0939352
AFUB_009790	984	EDP56271	DS499594	2746314	2748233	1	MFS multidrug transporter, putative	protein_coding		AFUB_009790	129	90	154	144	123	111		121.354	88.3747	128.18	165.402	121.119	126.677			125.185	-0.285124	0.190364	0.400122
AFUB_009800	985	EDP56272	DS499594	2748720	2767908	-1	nonribosomal peptide synthase Pes1	protein_coding		AFUB_009800	24789	35413	37858	19486	27789	21706		23319.7	34773.5	31510.7	22382.1	27364.1	24771.7			27353.6	0.26595	0.0582485	0.183647
AFUB_009810	986	EDP56273	DS499594	2773451	2778675	1	ABC multidrug transporter, putative	protein_coding		AFUB_009810	5350	4600	4769	4820	6111	4143		5032.9	4516.93	3969.42	5536.38	6017.55	4728.15			4966.89	-0.268528	0.0313054	0.121748
AFUB_009820	987	EDP56274	DS499594	2779284	2783344	-1	conserved hypothetical protein	protein_coding		AFUB_009820	1215	1591	1683	722	1039	935		1142.99	1562.27	1400.82	829.308	1023.11	1067.06			1170.93	0.491666	0.000545785	0.00642789
AFUB_009830	988	EDP56275	DS499594	2783832	2785090	-1	DNA repair protein RAD51, putative	protein_coding		AFUB_009830	2243	1726	2393	2430	2561	1994		2110.05	1694.83	1991.79	2791.16	2521.84	2275.63			2230.88	-0.3884	0.00150038	0.0139891
AFUB_009840	989	EDP56276	DS499594	2786023	2786760	-1	hypothetical protein	protein_coding		AFUB_009840	120	105	108	171	155	131		112.887	103.104	89.8925	196.415	152.63	149.502			134.072	-0.705368	0.000505379	0.0060583
AFUB_009850	990	EDP56277	DS499594	2790008	2790901	1	conserved hypothetical protein	protein_coding		AFUB_009850	1254	1142	1420	856	1046	870		1179.67	1121.38	1181.92	983.224	1030	992.877			1081.51	0.212334	0.0453334	0.154955
AFUB_009860	991	EDP56278	DS499594	2791417	2793579	1	conserved hypothetical protein	protein_coding		AFUB_009860	4947	4945	6128	3473	4125	3389		4653.79	4855.7	5100.57	3989.18	4061.92	3867.65			4421.47	0.293743	0.00206403	0.0176769
AFUB_009870	992	EDP56279	DS499594	2794967	2797607	1	conserved hypothetical protein	protein_coding		AFUB_009870	497	524	530	428	448	375		467.542	514.537	441.139	491.612	441.149	427.964			463.991	0.0642877	0.63039	0.802891
AFUB_009880	993	EDP56280	DS499594	2798765	2799933	1	conserved hypothetical protein	protein_coding		AFUB_009880	283	316	342	287	296	249		266.226	310.293	284.66	329.656	291.474	284.168			294.413	-0.0719267	0.629452	0.802165
AFUB_009890	994	AFUB_009890-1	DS499594	2800261	2800348	1		tRNA		AFUB_009890	0	0	1	0	2	3		0	0	0.832338	0	1.96942	3.42371			1.03758	-2.45576	0.249207	NA
AFUB_009900	995	EDP56281	DS499594	2800624	2803086	-1	conserved hypothetical protein	protein_coding		AFUB_009900	867	945	1125	747	862	733		815.612	927.934	936.38	858.024	848.819	836.527			870.549	0.0756571	0.510573	0.719833
AFUB_009910	996	EDP56282	DS499594	2804221	2806504	-1	DNA polymerase POL4, putative	protein_coding		AFUB_009910	1058	974	1153	795	903	742		995.291	956.411	959.686	913.158	889.192	846.798			926.756	0.136089	0.212359	0.427435
AFUB_009920	997	EDP56283	DS499594	2806855	2807990	1	F1F0 ATP synthase assembly protein Atp10, putative	protein_coding		AFUB_009920	780	797	1018	486	661	583		733.769	782.607	847.32	558.232	650.892	665.342			706.36	0.334547	0.00810783	0.0462464
AFUB_009930	998	EDP56284	DS499594	2808194	2809012	-1	Vesicle transport v-SNARE protein superfamily	protein_coding		AFUB_009930	1168	772	1147	1258	1094	1161		1098.77	758.058	954.692	1444.97	1077.27	1324.98			1109.79	-0.45157	0.00291511	0.0230469
AFUB_009940	999	EDP56285	DS499594	2809195	2810257	1	60S ribosomal protein L35	protein_coding		AFUB_009940	28643	29756	31523	27167	24276	26271		26945.3	29218.6	26237.8	31204.7	23904.8	29981.5			27915.4	-0.0463016	0.693949	0.841708
AFUB_009950	1000	EDP56286	DS499594	2810662	2813988	-1	conserved hypothetical protein	protein_coding		AFUB_009950	682	739	837	693	714	650		641.577	725.654	696.667	795.998	703.082	741.805			717.464	-0.118154	0.325424	0.553818
AFUB_009960	1001	EDP56287	DS499594	2815795	2817712	1	SIR2 family histone deacetylase (Hst4), putative	protein_coding		AFUB_009960	747	858	908	664	782	658		702.724	842.505	755.763	762.688	770.042	750.934			764.11	0.0104523	0.930489	0.967518
AFUB_009970	1002	EDP56288	DS499594	2818176	2819168	-1	CBF/NF-Y family transcription factor, putative	protein_coding		AFUB_009970	393	413	519	303	373	319		369.706	405.542	431.983	348.034	367.296	364.055			381.103	0.16186	0.235342	0.456037
AFUB_009980	1003	EDP56289	DS499594	2819939	2821327	-1	GTP binding protein, putative	protein_coding		AFUB_009980	6168	6783	7877	5767	5647	5559		5802.42	6660.51	6556.33	6624.13	5560.65	6344.14			6258.03	0.0378419	0.729094	0.863817
AFUB_009990	1004	EDP56290	DS499594	2822095	2822988	1	glycerol-3-phosphate phosphatase (GppA), putative	protein_coding		AFUB_009990	665	691	870	571	681	516		625.585	678.521	724.134	655.866	670.586	588.879			657.262	0.0826139	0.506017	0.715838
AFUB_010000	1005	EDP56291	DS499594	2829341	2831489	1	homeobox transcription factor, putative	protein_coding		AFUB_010000	6873	6771	8428	5951	7196	5665		6465.63	6648.72	7014.95	6835.48	7085.96	6465.11			6752.64	-0.0183343	0.848022	0.929008
AFUB_010010	1006	EDP56292	DS499594	2832123	2833381	1	GPI anchored protein, putative	protein_coding		AFUB_010010	114	107	130	92	136	129		107.243	105.068	108.204	105.674	133.92	147.22			117.888	-0.271849	0.187696	0.396519
AFUB_010020	1007	EDP56293	DS499594	2834012	2836488	-1	nuclear localization protein, putative	protein_coding		AFUB_010020	532	705	816	502	571	501		500.468	692.268	679.188	576.61	562.268	571.76			597.094	0.130385	0.364931	0.594171
AFUB_010030	1008	EDP56294	DS499594	2842476	2843089	1	conserved hypothetical protein	protein_coding		AFUB_010030	1004	733	983	677	800	658		944.492	719.763	818.188	777.62	787.767	750.934			799.794	0.0999649	0.438067	0.661534
AFUB_010040	1009	EDP56295	DS499594	2844100	2847011	-1	conserved hypothetical protein	protein_coding		AFUB_010040	520	584	698	405	498	382		489.179	573.454	580.972	465.194	490.385	435.953			505.856	0.239806	0.070328	0.207489
AFUB_010050	1010	EDP56296	DS499594	2847965	2849415	-1	S-adenosylmethionine synthetase	protein_coding		AFUB_010050	12058	12254	15172	10189	11655	10712		11343.3	12032.7	12628.2	11703.4	11476.8	12224.9			11901.6	0.0242725	0.797603	0.900043
AFUB_010060	1011	EDP56297	DS499594	2849938	2850819	1	ATP binding protein, putative	protein_coding		AFUB_010060	698	657	783	623	644	563		656.629	645.135	651.721	715.594	634.152	642.517			657.625	-0.027782	0.814921	0.909248
AFUB_010070	1012	EDP56298	DS499594	2851223	2851844	-1	conserved hypothetical protein	protein_coding		AFUB_010070	632	516	728	456	583	447		594.541	506.682	605.942	523.774	574.085	510.133			552.526	0.0863329	0.509569	0.718883
AFUB_010080	1013	EDP56299	DS499594	2852216	2855573	-1	conserved hypothetical protein	protein_coding		AFUB_010080	280	284	331	313	307	246		263.404	278.871	275.504	359.52	302.305	280.744			293.392	-0.204221	0.180008	0.385221
AFUB_010090	1014	EDP56300	DS499594	2858183	2859907	-1	C6 finger domain protein, putative	protein_coding		AFUB_010090	663	712	857	459	599	483		623.703	699.142	713.314	527.22	589.84	551.218			617.406	0.287022	0.0208404	0.0916241
AFUB_010100	1015	EDP56301	DS499594	2860693	2862257	-1	Vacuolar ATP synthase subunit H, putative	protein_coding		AFUB_010100	1164	1125	1376	772	1053	965		1095.01	1104.68	1145.3	886.74	1036.9	1101.29			1061.65	0.144995	0.221275	0.438083
AFUB_010110	1016	EDP56302	DS499594	2862774	2865526	1	conserved hypothetical protein	protein_coding		AFUB_010110	1617	1485	1528	1431	1583	1333		1521.16	1458.18	1271.81	1643.68	1558.79	1521.27			1495.82	-0.152476	0.174913	0.377435
AFUB_010120	1017	EDP56303	DS499594	2865862	2866883	-1	proteasome regulatory particle subunit (Nas6), putative	protein_coding		AFUB_010120	585	603	703	419	487	489		550.326	592.11	585.134	481.274	479.553	558.065			541.077	0.186402	0.143778	0.334065
AFUB_010130	1018	EDP56304	DS499594	2867285	2868646	1	mRNA splicing protein (Prp5), putative	protein_coding		AFUB_010130	2137	1774	2220	1477	1746	1573		2010.34	1741.96	1847.79	1696.52	1719.3	1795.17			1801.85	0.103995	0.325566	0.553866
AFUB_010140	1019	EDP56305	DS499594	2868968	2871473	-1	origin recognition complex subunit Orc1, putative	protein_coding		AFUB_010140	718	826	926	567	612	575		675.443	811.083	770.745	651.271	602.642	656.212			694.566	0.241455	0.0518626	0.17074
AFUB_010150	1020	EDP56306	DS499594	2872582	2875190	1	conserved hypothetical protein	protein_coding		AFUB_010150	14	16	30	22	28	21		13.1702	15.7111	24.9701	25.2698	27.5718	23.966			21.7765	-0.504809	0.243784	0.466149
AFUB_010160	1021	EDP56307	DS499594	2875966	2876420	-1	prefoldin subunit 5, putative	protein_coding		AFUB_010160	972	962	1220	794	895	856		914.388	944.627	1015.45	912.009	881.314	976.899			940.782	0.0540791	0.63283	0.80377
AFUB_010170	1022	EDP56308	DS499594	2876831	2878978	-1	prolyl-tRNA synthetase	protein_coding		AFUB_010170	467	470	509	392	411	378		439.32	461.512	423.66	450.262	404.715	431.388			435.143	0.0424044	0.744263	0.871674
AFUB_010180	1023	EDP56309	DS499594	2879364	2882868	1	CCAAT-box-binding transcription factor	protein_coding		AFUB_010180	4990	5106	5814	3580	4256	3477		4694.24	5013.79	4839.21	4112.08	4190.92	3968.08			4469.72	0.245387	0.00890533	0.049691
AFUB_010190	1024	EDP56310	DS499594	2884505	2886224	1	neutral amino acid permease, putative	protein_coding		AFUB_010190	255	243	248	197	269	214		239.886	238.612	206.42	226.279	264.887	244.225			236.718	-0.105439	0.507848	0.717848
AFUB_010200	1025	EDP56311	DS499594	2886813	2888333	1	glycine cleavage system T protein	protein_coding		AFUB_010200	84	131	139	111	108	104		79.0212	128.634	115.695	127.498	106.349	118.689			112.648	-0.122896	0.585716	0.773773
AFUB_010210	1026	EDP56312	DS499594	2888525	2891349	-1	alpha-1,2-mannosidase family protein, putative	protein_coding		AFUB_010210	110	87	90	94	95	75		103.48	85.4289	74.9104	107.971	93.5473	85.5928			91.8217	-0.123682	0.591338	0.777619
AFUB_010220	1027	EDP56313	DS499594	2892504	2893567	1	thioesterase family protein	protein_coding		AFUB_010220	688	602	765	643	695	612		647.221	591.128	636.739	738.567	684.372	698.437			666.078	-0.177348	0.132343	0.315072
AFUB_010230	1028	EDP56314	DS499594	2894028	2895427	1	vacuolar ATP synthase subunit c	protein_coding		AFUB_010230	914	911	1223	602	816	681		859.826	894.548	1017.95	691.473	803.522	777.183			840.75	0.287039	0.0202075	0.0897001
AFUB_010240	1029	EDP56315	DS499594	2895616	2896312	-1	adenylylsulfate kinase	protein_coding		AFUB_010240	1231	1329	1472	945	1122	995		1158.04	1305	1225.2	1085.45	1104.84	1135.53			1169.01	0.149103	0.168072	0.367426
AFUB_010250	1030	EDP56316	DS499594	2896838	2899336	-1	succinyl-CoA synthetase, alpha subunit, putative	protein_coding		AFUB_010250	64	58	62	29	43	21		60.2066	56.9526	51.605	33.3102	42.3425	23.966			44.7305	0.751392	0.0176746	0.0811551
AFUB_010260	1031	EDP56317	DS499594	2900402	2900998	1	conserved hypothetical protein	protein_coding		AFUB_010260	304	303	357	253	290	240		285.982	297.528	297.145	290.602	285.565	273.897			288.453	0.0509755	0.721051	0.859439
AFUB_010270	1032	EDP56318	DS499594	2901507	2901854	-1	ubiquitin-like modifier SUMO, putative	protein_coding		AFUB_010270	1658	1553	1917	1253	1529	1541		1559.73	1524.95	1595.59	1439.23	1505.62	1758.65			1563.96	-0.00684104	0.951908	0.977588
AFUB_010280	1033	EDP56319	DS499594	2903423	2906891	1	nuclear pore complex protein Nup107, putative	protein_coding		AFUB_010280	1750	2254	2589	1166	1584	1209		1646.28	2213.3	2154.92	1339.3	1559.78	1379.76			1715.55	0.490901	0.000208549	0.00304349
AFUB_010290	1034	EDP56320	DS499594	2907109	2907924	-1	urea hydro-lyase/cyanamide hydratase, putative	protein_coding		AFUB_010290	8	3	5	13	8	10		7.52583	2.94582	4.16169	14.9321	7.87767	11.4124			8.14259	-1.21903	0.0869733	0.239211
AFUB_010300	1035	EDP56321	DS499594	2910392	2914864	1	P-type calcium ATPase, putative	protein_coding		AFUB_010300	1008	1271	1208	1312	1311	904		948.255	1248.05	1005.46	1507	1290.95	1031.68			1171.9	-0.258708	0.0876453	0.240384
AFUB_010310	1036	EDP56322	DS499594	2916631	2918409	1	purine-cytosine permease, putative	protein_coding		AFUB_010310	3	0	1	4	4	1		2.82219	0	0.832338	4.59451	3.93883	1.14124			2.22152	-1.40755	0.311912	NA
AFUB_010320	1037	EDP56323	DS499594	2919189	2920598	1	conserved hypothetical protein	protein_coding		AFUB_010320	687	691	650	513	639	479		646.281	678.521	541.02	589.245	629.229	546.653			605.158	0.0782615	0.558171	0.756274
AFUB_010330	1038	EDP56324	DS499594	2921168	2923150	-1	tubulin beta, putative	protein_coding		AFUB_010330	9870	9969	12136	7275	9576	8412		9284.99	9788.97	10101.3	8356.26	9429.57	9600.09			9426.86	0.0912941	0.362719	0.591471
AFUB_010340	1039	EDP56325	DS499594	2923796	2925500	-1	nuclear mRNA splicing factor-associated protein, putative	protein_coding		AFUB_010340	598	553	657	371	532	419		562.556	543.013	546.846	426.14	523.865	478.179			513.433	0.209042	0.108615	0.276593
AFUB_010350	1040	EDP56326	DS499594	2926334	2927917	-1	ammonium transporter, putative	protein_coding		AFUB_010350	186	191	349	108	186	127		174.976	187.551	290.486	124.052	183.156	144.937			184.193	0.530025	0.0161978	0.0763996
AFUB_010360	1041	EDP56327	DS499594	2930663	2934940	1	MAP kinase kinase kinase SskB, putative	protein_coding		AFUB_010360	805	956	909	531	732	595		757.287	938.736	756.595	609.921	720.807	679.036			743.73	0.285937	0.0319181	0.123146
AFUB_010370	1042	EDP56328	DS499594	2935868	2937042	-1	vesicle-mediated transport protein Vid24, putative	protein_coding		AFUB_010370	965	884	1037	815	921	813		907.803	868.036	863.135	936.131	906.916	927.826			901.641	-0.0702826	0.517321	0.725247
AFUB_010380	1043	EDP56329	DS499594	2937622	2938455	-1	Mago nashi domain protein	protein_coding		AFUB_010380	2280	1930	2352	1810	1976	1857		2144.86	1895.15	1957.66	2079.01	1945.78	2119.28			2023.62	-0.0345639	0.74165	0.870177
AFUB_010390	1044	EDP56330	DS499594	2938869	2941972	1	Coatomer subunit beta, putative	protein_coding		AFUB_010390	3017	3093	3913	1965	2610	2227		2838.18	3037.14	3256.94	2257.05	2570.09	2541.54			2750.16	0.30953	0.00398343	0.0285648
AFUB_010400	1045	EDP56331	DS499594	2942744	2944504	1	sphingosine kinase (SphK), putative	protein_coding		AFUB_010400	254	241	277	154	218	194		238.945	236.648	230.558	176.888	214.666	221.4			219.851	0.202852	0.212814	0.42744
AFUB_010410	1046	EDP56332	DS499594	2944881	2946010	-1	ribosomal RNA processing protein, putative	protein_coding		AFUB_010410	2204	2299	2647	1688	1960	1756		2073.37	2257.48	2203.2	1938.88	1930.03	2004.01			2067.83	0.153964	0.121549	0.298468
AFUB_010420	1047	EDP56333	DS499594	2951106	2953705	1	C6 transcription factor, putative	protein_coding		AFUB_010420	273	279	269	354	302	239		256.819	273.962	223.899	406.614	297.382	272.756			288.572	-0.372432	0.0337534	0.12785
AFUB_010430	1048	EDP56334	DS499594	2955070	2955896	1	short chain oxidoreductase/dehydrogenase, putative	protein_coding		AFUB_010430	38	20	44	26	29	25		35.7477	19.6388	36.6229	29.8643	28.5565	28.5309			29.8269	0.0875982	0.816896	0.910479
AFUB_010440	1049	EDP56335	DS499594	2956182	2957377	-1	L-arabinitol 4-dehydrogenase	protein_coding		AFUB_010440	3	2	7	1	5	0		2.82219	1.96388	5.82637	1.14863	4.92354	0			2.78077	0.775543	0.534441	NA
AFUB_010450	1050	EDP56336	DS499594	2957916	2959122	1	xylitol dehydrogenase	protein_coding		AFUB_010450	19	18	15	9	10	11		17.8738	17.6749	12.4851	10.3376	9.84708	12.5536			13.462	0.55137	0.301882	0.528895
AFUB_010460	1051	EDP56337	DS499594	2961532	2962439	-1	conserved hypothetical protein	protein_coding		AFUB_010460	39	24	34	30	31	32		36.6884	23.5666	28.2995	34.4588	30.526	36.5196			31.6765	-0.193878	0.587931	0.775057
AFUB_010470	1052	EDP56338	DS499594	2963924	2965854	1	MFS sugar transporter, putative	protein_coding		AFUB_010470	87	64	67	71	82	61		81.8434	62.8442	55.7667	81.5525	80.7461	69.6155			72.0614	-0.213684	0.400275	0.627483
AFUB_010480	1053	AFUB_010480-1	DS499594	2975141	2975211	1		tRNA		AFUB_010480	0	0	0	0	0	0		0	0	0	0	0	0			0	NA	NA	NA
AFUB_010490	1054	EDP56339	DS499594	2975847	2977323	-1	ubiquitin domain protein, putative	protein_coding		AFUB_010490	251	221	243	270	319	248		236.123	217.009	202.258	310.129	314.122	283.027			260.445	-0.470785	0.0020274	0.017463
AFUB_010500	1055	EDP56340	DS499594	2978132	2980398	-1	G-patch domain protein, putative	protein_coding		AFUB_010500	1199	1244	1312	1045	1106	893		1127.93	1221.53	1092.03	1200.31	1089.09	1019.13			1125	0.0566154	0.623412	0.798901
AFUB_010510	1056	EDP56341	DS499594	2981921	2985267	1	serine/threonine protein kinase Kin1, putative	protein_coding		AFUB_010510	1125	1269	1229	1036	1282	1040		1058.32	1246.08	1022.94	1189.98	1262.4	1186.89			1161.1	-0.130123	0.268478	0.493784
AFUB_010520	1057	EDP56342	DS499594	2987023	2988644	1	histone-lysine N-methyltransferase Clr4	protein_coding		AFUB_010520	281	304	397	284	267	290		264.345	298.51	330.438	326.21	262.917	330.959			302.23	-0.0395897	0.802901	0.902675
AFUB_010530	1058	EDP56343	DS499594	2989166	2989690	-1	hypothetical protein	protein_coding		AFUB_010530	97	74	73	52	81	53		91.2507	72.6636	60.7607	59.7286	79.7614	60.4856			70.7751	0.160964	0.541117	0.743556
AFUB_010540	1059	EDP56344	DS499594	2991132	2997723	-1	calcium channel subunit Cch1	protein_coding		AFUB_010540	2932	2971	3532	2991	3317	2719		2758.22	2917.35	2939.82	3435.54	3266.28	3103.03			3070.04	-0.186524	0.0588053	0.184602
AFUB_010550	1060	EDP56345	DS499594	2998761	2999856	-1	conserved hypothetical protein	protein_coding		AFUB_010550	1977	1756	2244	1373	1704	1442		1859.82	1724.29	1867.77	1577.06	1677.94	1645.66			1725.42	0.15378	0.132022	0.314539
AFUB_010560	1061	EDP56346	DS499594	3000589	3001540	1	60S ribosomal protein L6	protein_coding		AFUB_010560	49394	51454	59833	38918	46331	39991		46466.4	50524.8	49801.3	44702.2	45622.5	45639.2			47126.1	0.110552	0.220832	0.437602
AFUB_010570	1062	EDP56347	DS499594	3002263	3003372	-1	Sterol desaturase family	protein_coding		AFUB_010570	253	187	234	197	232	182		238.004	183.623	194.767	226.279	228.452	207.705			213.139	-0.104652	0.535171	0.739411
AFUB_010580	1063	EDP56348	DS499594	3004179	3005390	-1	3-ketosphinganine reductase (Tsc10), putative	protein_coding		AFUB_010580	660	580	592	507	616	577		620.881	569.526	492.744	582.354	606.58	658.494			588.43	-0.135178	0.309007	0.5373
AFUB_010590	1064	EDP56349	DS499594	3005764	3007814	1	Sas10/Utp3 family protein	protein_coding		AFUB_010590	3200	4008	4275	3029	2948	2569		3010.33	3935.62	3558.25	3479.19	2902.92	2931.84			3303.02	0.173611	0.167218	0.366477
AFUB_010600	1065	EDP56350	DS499594	3008221	3010675	-1	DNA mismatch repair protein Msh5, putative	protein_coding		AFUB_010600	47	34	55	38	29	31		44.2143	33.386	45.7786	43.6478	28.5565	35.3784			38.4936	0.206194	0.535734	0.739788
AFUB_010610	1066	EDP56351	DS499594	3012074	3014467	-1	heat shock protein/chaperonin HSP78, putative	protein_coding		AFUB_010610	718	770	962	530	707	608		675.443	756.095	800.709	608.772	696.189	693.873			705.18	0.159301	0.204845	0.418955
AFUB_010620	1067	EDP56352	DS499594	3014873	3015980	1	eukaryotic translation elongation factor 1 subunit Eef1-beta, putative	protein_coding		AFUB_010620	39202	45791	48199	32578	35085	33810		36878.5	44964.1	40117.9	37420	34548.5	38585.2			38752.3	0.141673	0.18407	0.39141
AFUB_010630	1068	EDP56353	DS499594	3017274	3017974	1	conserved hypothetical protein	protein_coding		AFUB_010630	672	559	631	503	515	509		632.17	548.905	525.205	577.759	507.125	580.89			562.009	0.0351367	0.790411	0.897115
AFUB_010640	1069	EDP56354	DS499594	3018613	3018825	1	hypothetical protein	protein_coding		AFUB_010640	6	6	6	9	5	13		5.64437	5.89165	4.99403	10.3376	4.92354	14.8361			7.77122	-0.855978	0.234223	0.455552
AFUB_010650	1070	EDP56355	DS499594	3023925	3024431	1	GPI anchored protein, putative	protein_coding		AFUB_010650	21576	16596	25218	22651	22944	21969		20297.2	16296.3	20989.9	26017.5	22593.1	25071.9			21877.6	-0.355605	0.00262422	0.0214434
AFUB_010660	1071	EDP56356	DS499594	3029252	3032629	1	HMG-CoA reductase	protein_coding		AFUB_010660	27	19	19	32	36	24		25.3997	18.6569	15.8144	36.756	35.4495	27.3897			26.5777	-0.739793	0.0602675	0.187106
AFUB_010670	1072	EDP56357	DS499594	3033419	3033678	1	hypothetical protein	protein_coding		AFUB_010670	4	3	2	18	8	5		3.76292	2.94582	1.66468	20.6753	7.87767	5.70619			7.10542	-2.03989	0.0150786	0.0728631
AFUB_010680	1073	EDP56358	DS499594	3037466	3038848	1	amidohydrolase, putative	protein_coding		AFUB_010680	640	578	625	605	728	525		602.066	567.562	520.211	694.919	716.868	599.15			616.796	-0.252233	0.0509894	0.168491
AFUB_010690	1074	EDP56359	DS499594	3039282	3039642	-1	conserved hypothetical protein	protein_coding		AFUB_010690	4	9	6	4	12	5		3.76292	8.83747	4.99403	4.59451	11.8165	5.70619			6.6186	-0.351755	0.650205	0.814507
AFUB_010700	1075	EDP56360	DS499594	3041127	3042734	-1	conserved hypothetical protein	protein_coding		AFUB_010700	6	10	5	5	7	4		5.64437	9.81941	4.16169	5.74313	6.89296	4.56495			6.13775	0.17381	0.824804	0.915552
AFUB_010710	1076	EDP56361	DS499594	3043349	3044496	1	oxidoreductase, putative	protein_coding		AFUB_010710	5	3	3	5	5	1		4.70364	2.94582	2.49701	5.74313	4.92354	1.14124			3.65907	-0.229263	0.822325	NA
AFUB_010720	1077	EDP56362	DS499594	3044798	3046443	-1	C6 finger domain protein, putative	protein_coding		AFUB_010720	19	16	21	22	15	12		17.8738	15.7111	17.4791	25.2698	14.7706	13.6949			17.4665	-0.0675006	0.88726	0.946708
AFUB_010730	1078	EDP56363	DS499594	3047584	3048467	-1	methyltransferase, putative	protein_coding		AFUB_010730	10	7	6	12	13	7		9.40729	6.87359	4.99403	13.7835	12.8012	7.98866			9.30805	-0.709714	0.271641	0.496462
AFUB_010740	1079	EDP56364	DS499594	3049718	3051773	-1	AMP-binding enzyme domain protein	protein_coding		AFUB_010740	2	2	2	4	0	3		1.88146	1.96388	1.66468	4.59451	0	3.42371			2.25471	-0.519415	0.697297	NA
AFUB_010750	1080	EDP56365	DS499594	3052620	3053972	1	class II DAHP synthetase family protein	protein_coding		AFUB_010750	0	0	2	3	2	2		0	0	1.66468	3.44588	1.96942	2.28248			1.56041	-2.12672	0.217835	NA
AFUB_010760	1081	EDP56366	DS499594	3054735	3056063	1	lactonohydrolase, putative	protein_coding		AFUB_010760	2	3	2	1	3	3		1.88146	2.94582	1.66468	1.14863	2.95413	3.42371			2.3364	-0.227021	0.8544	NA
AFUB_010770	1082	EDP56367	DS499594	3056340	3058006	-1	glycosyl hydrolase family 88, putative	protein_coding		AFUB_010770	9	0	5	2	0	2		8.46656	0	4.16169	2.29725	0	2.28248			2.868	1.50084	0.271382	NA
AFUB_010780	1083	EDP56368	DS499594	3058214	3059815	1	MFS transporter of unkown specificity	protein_coding		AFUB_010780	2	2	2	3	6	2		1.88146	1.96388	1.66468	3.44588	5.90825	2.28248			2.85777	-1.09411	0.340112	NA
AFUB_010790	1084	EDP56369	DS499594	3060300	3061358	-1	aldehyde reductase II	protein_coding		AFUB_010790	17	15	7	11	8	9		15.9924	14.7291	5.82637	12.6349	7.87767	10.2711			11.2219	0.243616	0.689327	0.838403
AFUB_010800	1085	EDP56370	DS499594	3061990	3064200	1	versicolorin B synthase, putative	protein_coding		AFUB_010800	36	43	30	24	29	13		33.8662	42.2235	24.9701	27.567	28.5565	14.8361			28.6699	0.499642	0.209964	0.425086
AFUB_010810	1086	EDP56371	DS499594	3066422	3067667	-1	integral membrane protein, putative	protein_coding		AFUB_010810	203	196	252	155	147	163		190.968	192.46	209.749	178.037	144.752	186.022			183.665	0.225135	0.199177	0.411802
AFUB_010820	1087	EDP56372	DS499594	3068507	3070153	1	cytochrome P450, putative	protein_coding		AFUB_010820	676	745	706	627	815	570		635.933	731.546	587.631	720.189	802.537	650.505			688.057	-0.154345	0.251821	0.475063
AFUB_010830	1088	EDP56373	DS499594	3070526	3071404	-1	alpha/beta fold family hydrolase, putative	protein_coding		AFUB_010830	363	311	386	285	308	257		341.485	305.384	321.283	327.359	303.29	293.298			315.35	0.0678968	0.633581	0.803888
AFUB_010840	1089	EDP56374	DS499594	3072157	3073505	1	ubiquitin conjugating enzyme E2, putative	protein_coding		AFUB_010840	226	303	359	149	234	201		212.605	297.528	298.809	171.145	230.422	229.389			239.983	0.357604	0.0541117	0.175682
AFUB_010850	1090	EDP56375	DS499594	3074257	3078656	-1	cell wall biogenesis protein phosphatase Ssd1, putative	protein_coding		AFUB_010850	4511	5768	6020	3276	4422	3529		4243.63	5663.84	5010.68	3762.9	4354.38	4027.43			4510.47	0.296561	0.0156043	0.0744146
AFUB_010860	1091	EDP56376	DS499594	3078788	3079191	1	hypothetical protein	protein_coding		AFUB_010860	0	0	0	0	0	0		0	0	0	0	0	0			0	NA	NA	NA
AFUB_010870	1092	EDP56377	DS499594	3081889	3083521	1	RNA export mediator Gle1, putative	protein_coding		AFUB_010870	505	554	654	324	498	401		475.068	543.995	544.349	372.155	490.385	457.636			480.598	0.242784	0.0901453	0.244544
AFUB_010880	1093	EDP56378	DS499594	3084754	3091023	-1	myosin class II heavy chain (MHC), putative	protein_coding		AFUB_010880	1596	2081	2174	1146	1459	1098		1501.4	2043.42	1809.5	1316.33	1436.69	1253.08			1560.07	0.418057	0.00128531	0.0124494
AFUB_010890	1094	EDP56379	DS499594	3093027	3094138	-1	1,3-beta-glucanosyltransferase Bgt1	protein_coding		AFUB_010890	8001	8553	8964	9047	8885	7522		7526.77	8398.54	7461.08	10391.6	8749.13	8584.39			8518.59	-0.245526	0.0274657	0.111745
AFUB_010900	1095	EDP56380	DS499594	3096836	3097654	1	endosomal cargo receptor (P24), putative	protein_coding		AFUB_010900	3392	3106	3812	2437	2695	2487		3190.95	3049.91	3172.87	2799.2	2653.79	2838.26			2950.83	0.183397	0.056077	0.179196
AFUB_010910	1096	EDP56381	DS499594	3098769	3099570	-1	conserved hypothetical protein	protein_coding		AFUB_010910	1247	1215	1671	902	1156	995		1173.09	1193.06	1390.84	1036.06	1138.32	1135.53			1177.82	0.183095	0.117178	0.291675
AFUB_010920	1097	EDP56382	DS499594	3100748	3102849	1	vacuolar endopolyphosphatase, putative	protein_coding		AFUB_010920	1833	1523	1755	1456	1649	1477		1724.36	1495.5	1460.75	1672.4	1623.78	1685.61			1610.4	-0.090039	0.412423	0.638625
AFUB_010930	1098	EDP56383	DS499594	3105186	3106427	1	conserved hypothetical protein	protein_coding		AFUB_010930	392	278	367	365	389	337		368.766	272.98	305.468	419.249	383.052	384.597			355.685	-0.324854	0.0318206	0.123092
AFUB_010940	1099	EDP56384	DS499594	3107622	3108641	1	conserved hypothetical protein	protein_coding		AFUB_010940	210	170	209	151	186	129		197.553	166.93	173.959	173.443	183.156	147.22			173.71	0.0941089	0.598037	0.78083
AFUB_010950	1100	EDP56385	DS499594	3109774	3112097	1	fungal specific transcription factor, putative	protein_coding		AFUB_010950	218	215	251	171	245	174		205.079	211.117	208.917	196.415	241.254	198.575			210.226	-0.028019	0.865219	0.936613
AFUB_010960	1101	EDP56386	DS499594	3112668	3113725	1	2,4-dihydroxyhept-2-ene-1,7-dioic acid aldolase	protein_coding		AFUB_010960	89	88	100	78	86	71		83.7249	86.4108	83.2338	89.5929	84.6849	81.0279			84.7792	-0.0112153	0.960123	0.981135
AFUB_010970	1102	EDP56387	DS499594	3113814	3114125	-1	conserved hypothetical protein	protein_coding		AFUB_010970	378	348	448	300	399	282		355.596	341.715	372.887	344.588	392.899	321.829			354.919	0.0137251	0.92318	0.965926
AFUB_010980	1103	EDP56388	DS499594	3114409	3115510	1	CORD and CS domain protein	protein_coding		AFUB_010980	1165	1265	1632	758	979	936		1095.95	1242.16	1358.38	870.659	964.029	1068.2			1099.89	0.349026	0.00601655	0.0378561
AFUB_010990	1104	EDP56389	DS499594	3116980	3118500	1	ethanolamine kinase, putative	protein_coding		AFUB_010990	1340	1419	1619	1091	1193	1105		1260.58	1393.37	1347.56	1253.15	1174.76	1261.07			1281.75	0.117628	0.271266	0.49609
AFUB_011000	1105	EDP56390	DS499594	3118926	3120005	-1	4-hydroxyphenylpyruvate dioxygenase, putative	protein_coding		AFUB_011000	37	37	46	29	38	32		34.807	36.3318	38.2876	33.3102	37.4189	36.5196			36.1125	0.028666	0.930234	0.967492
AFUB_011010	1106	EDP56391	DS499594	3120759	3121859	1	quinate utilisation oxidoreductase QutH	protein_coding		AFUB_011010	16	14	18	17	21	18		15.0517	13.7472	14.9821	19.5266	20.6789	20.5423			17.4215	-0.472013	0.306463	0.534738
AFUB_011020	1107	EDP56392	DS499594	3122038	3123764	-1	MFS quinate transporter QutD	protein_coding		AFUB_011020	52	37	44	38	50	47		48.9179	36.3318	36.6229	43.6478	49.2354	53.6382			44.7323	-0.26722	0.381272	0.611042
AFUB_011030	1108	EDP56393	DS499594	3124845	3125924	1	quinate 5-dehydrogenase QutB, putative	protein_coding		AFUB_011030	20	12	11	10	13	10		18.8146	11.7833	9.15572	11.4863	12.8012	11.4124			12.5756	0.14795	0.790838	0.89719
AFUB_011040	1109	EDP56394	DS499594	3125986	3127240	-1	inositol monophosphatase QutG, putative	protein_coding		AFUB_011040	17	14	21	13	18	13		15.9924	13.7472	17.4791	14.9321	17.7248	14.8361			15.7853	-0.0085261	0.985984	0.995114
AFUB_011050	1110	EDP56395	DS499594	3127900	3128352	1	3-dehydroquinate dehydratase QutE	protein_coding		AFUB_011050	0	0	0	0	2	0		0	0	0	0	1.96942	0			0.328236	-1.98593	0.589647	NA
AFUB_011060	1111	EDP56396	DS499594	3128450	3131225	-1	C6 transcription factor QutA, putative	protein_coding		AFUB_011060	491	462	530	294	379	291		461.898	453.657	441.139	337.696	373.204	332.1			399.949	0.377876	0.00445404	0.0307763
AFUB_011070	1112	EDP56397	DS499594	3132115	3134930	1	quinate pathway repressor protein QutR, putative	protein_coding		AFUB_011070	454	516	528	241	416	385		427.091	506.682	439.475	276.819	409.639	439.377			416.514	0.285161	0.093135	0.250089
AFUB_011080	1113	EDP56398	DS499594	3135141	3136012	-1	cytosolic Cu/Zn superoxide dismutase, putative	protein_coding		AFUB_011080	2	3	2	6	5	6		1.88146	2.94582	1.66468	6.89176	4.92354	6.84743			4.19245	-1.52984	0.116328	NA
AFUB_011090	1114	EDP56399	DS499594	3137165	3139251	1	flavin-binding monooxygenase, putative	protein_coding		AFUB_011090	12	12	16	5	12	8		11.2887	11.7833	13.3174	5.74313	11.8165	9.1299			10.5132	0.438905	0.466534	0.685313
AFUB_011100	1115	EDP56400	DS499594	3139629	3142061	-1	conserved hypothetical protein	protein_coding		AFUB_011100	812	861	1085	472	769	570		763.872	845.451	903.087	542.152	757.241	650.505			743.718	0.364639	0.00995842	0.0536795
AFUB_011110	1116	EDP56401	DS499594	3143476	3143858	-1	small nuclear ribonucleoprotein (LSM8), putative	protein_coding		AFUB_011110	344	298	316	263	236	216		323.611	292.618	263.019	302.089	232.391	246.507			276.706	0.171695	0.290671	0.515887
AFUB_011120	1117	EDP56402	DS499594	3144553	3145977	-1	conserved proline-rich protein	protein_coding		AFUB_011120	924	967	1047	835	1016	876		869.233	949.537	871.458	959.103	1000.46	999.724			941.587	-0.137996	0.21069	0.425722
AFUB_011130	1118	EDP56403	DS499594	3146291	3147568	1	conserved hypothetical protein	protein_coding		AFUB_011130	727	711	801	520	648	582		683.91	698.16	666.703	597.286	638.091	664.2			658.058	0.108707	0.355217	0.58369
AFUB_011140	1119	EDP56404	DS499594	3147822	3148731	-1	60S ribosomal protein L1	protein_coding		AFUB_011140	37629	36882	43402	31019	34433	34117		35398.7	36215.9	36125.1	35629.2	33906.5	38935.6			36035.2	-0.0097426	0.918759	0.96388
AFUB_011150	1120	EDP56405	DS499594	3149811	3150711	1	conserved hypothetical protein	protein_coding		AFUB_011150	15	9	13	26	18	8		14.1109	8.83747	10.8204	29.8643	17.7248	9.1299			15.0813	-0.745594	0.174059	0.376146
AFUB_011160	1121	EDP56406	DS499594	3151634	3153734	1	conserved hypothetical protein	protein_coding		AFUB_011160	101	59	93	128	103	95		95.0136	57.9345	77.4074	147.024	101.425	108.418			97.8704	-0.627609	0.0105694	0.0560042
AFUB_011170	1122	EDP56407	DS499594	3155129	3155910	1	ADP-ribosylation factor, putative	protein_coding		AFUB_011170	19903	17573	23168	17173	18139	17365		18723.3	17255.6	19283.6	19725.4	17861.6	19817.6			18777.9	-0.0547958	0.577666	0.769728
AFUB_011180	1123	EDP56408	DS499594	3156409	3157203	-1	conserved hypothetical protein	protein_coding		AFUB_011180	6	7	16	7	4	2		5.64437	6.87359	13.3174	8.04038	3.93883	2.28248			6.68284	0.8731	0.273224	0.498208
AFUB_011190	1124	EDP56409	DS499594	3158600	3159439	1	conserved hypothetical protein	protein_coding		AFUB_011190	47	43	48	30	45	33		44.2143	42.2235	39.9522	34.4588	44.3119	37.6608			40.4702	0.113522	0.717584	0.85727
AFUB_011200	1125	EDP56410	DS499594	3159756	3160976	1	conserved hypothetical protein	protein_coding		AFUB_011200	1093	962	897	996	1006	940		1028.22	944.627	746.607	1144.03	990.617	1072.76			987.811	-0.238519	0.0802477	0.227668
AFUB_011210	1126	EDP56411	DS499594	3162008	3163214	-1	COPII-coated vesicle protein SurF4/Erv29, putative	protein_coding		AFUB_011210	597	586	746	466	540	620		561.615	575.417	620.924	535.26	531.743	707.567			588.754	-0.0123123	0.930909	0.967839
AFUB_011220	1127	EDP56412	DS499594	3164904	3166109	-1	conserved hypothetical protein	protein_coding		AFUB_011220	209	262	292	207	256	283		196.612	257.269	243.043	237.766	252.085	322.97			251.624	-0.221056	0.205974	0.42028
AFUB_011230	1128	EDP56413	DS499594	3167948	3169890	1	nucleoside hydrolase, putative	protein_coding		AFUB_011230	185	213	192	206	187	172		174.035	209.153	159.809	236.617	184.14	196.293			193.341	-0.18487	0.307246	0.535518
AFUB_011240	1129	EDP56414	DS499594	3171286	3172545	1	HLH transcription factor, putative	protein_coding		AFUB_011240	527	373	548	1252	944	807		495.764	366.264	456.121	1438.08	929.565	920.979			767.796	-1.31791	5.6993e-14	3.5527e-11
AFUB_011250	1130	AFUB_011250-1	DS499594	3175289	3175378	1		tRNA		AFUB_011250	107	49	67	66	109	92		100.658	48.1151	55.7667	75.8093	107.333	104.994			82.1127	-0.497081	0.0814824	0.229608
AFUB_011260	1131	EDP56415	DS499594	3176301	3178422	1	conserved hypothetical protein	protein_coding		AFUB_011260	125	99	126	73	110	94		117.591	97.2122	104.875	83.8497	108.318	107.276			103.187	0.0925564	0.669041	0.825377
AFUB_011270	1132	EDP56416	DS499594	3178438	3180489	-1	MFS transporter, putative	protein_coding		AFUB_011270	0	0	1	1	2	0		0	0	0.832338	1.14863	1.96942	0			0.658397	-1.67926	0.497872	NA
AFUB_011280	1133	EDP56417	DS499594	3181314	3183075	-1	MFS sugar transporter, putative	protein_coding		AFUB_011280	95	87	92	86	103	76		89.3692	85.4289	76.5751	98.7819	101.425	86.7341			89.719	-0.193902	0.383871	0.61298
AFUB_011290	1134	EDP56418	DS499594	3184418	3184588	-1	hypothetical protein	protein_coding		AFUB_011290	2	12	11	9	14	7		1.88146	11.7833	9.15572	10.3376	13.7859	7.98866			9.15545	-0.498743	0.472971	0.690473
AFUB_011300	1135	EDP56419	DS499594	3186520	3188462	1	conserved hypothetical protein	protein_coding		AFUB_011300	620	532	702	445	597	477		583.252	522.393	584.301	511.139	587.871	544.37			555.554	0.03994	0.752921	0.876747
AFUB_011310	1136	EDP56420	DS499594	3189568	3190208	-1	mitochondrial import receptor subunit tom22	protein_coding		AFUB_011310	2105	1928	2375	1938	2097	1888		1980.23	1893.18	1976.8	2226.04	2064.93	2154.66			2049.31	-0.139535	0.158885	0.354852
AFUB_011320	1137	EDP56421	DS499594	3190654	3192477	-1	mitochondrial processing peptidase alpha subunit, putative	protein_coding		AFUB_011320	1340	1423	1586	1198	1280	1121		1260.58	1397.3	1320.09	1376.05	1260.43	1279.33			1315.63	0.0228577	0.831591	0.919115
AFUB_011330	1138	EDP56422	DS499594	3193273	3195470	-1	acetoacetyl-CoA synthase	protein_coding		AFUB_011330	58	60	119	65	61	60		54.5623	58.9165	99.0482	74.6607	60.0672	68.4743			69.2882	0.0731177	0.795442	0.900021
AFUB_011340	1139	EDP56423	DS499594	3197288	3199330	1	serine palmitoyltransferase 2, putative	protein_coding		AFUB_011340	1439	1590	1669	1120	1412	1117		1353.71	1561.29	1389.17	1286.46	1390.41	1274.76			1375.97	0.122653	0.269015	0.494283
AFUB_011350	1140	EDP56424	DS499594	3200515	3201810	-1	PQ loop repeat protein	protein_coding		AFUB_011350	1102	910	1270	1219	1424	1195		1036.68	893.566	1057.07	1400.18	1402.22	1363.78			1192.25	-0.47936	2.14762e-05	0.000531324
AFUB_011360	1141	EDP56425	DS499594	3202967	3203756	-1	conserved histidine-rich protein	protein_coding		AFUB_011360	154	112	199	139	162	196		144.872	109.977	165.635	159.659	159.523	223.683			160.558	-0.363958	0.0827645	0.231725
AFUB_011370	1142	EDP56426	DS499594	3204710	3207374	-1	SH3 domain protein, putative	protein_coding		AFUB_011370	979	1047	1232	684	888	685		920.974	1028.09	1025.44	785.66	874.421	781.748			902.723	0.284093	0.0146752	0.0714677
AFUB_011380	1143	EDP56427	DS499594	3208379	3210319	1	protein kinase, putative	protein_coding		AFUB_011380	1911	1648	2135	1151	1569	1234		1797.73	1618.24	1777.04	1322.07	1545.01	1408.29			1578.06	0.280185	0.0115878	0.0597205
AFUB_011390	1144	EDP56428	DS499594	3211160	3212173	-1	50S ribosomal subunit protein L15	protein_coding		AFUB_011390	1150	1389	1517	1152	1162	1052		1081.84	1363.92	1262.66	1323.22	1144.23	1200.58			1229.41	0.0161082	0.896148	0.951916
AFUB_011400	1145	EDP56429	DS499594	3222531	3224561	1	mucin, putative	protein_coding		AFUB_011400	1586	1621	2054	1174	1628	1702		1492	1591.73	1709.62	1348.49	1603.11	1942.39			1614.55	-0.0297685	0.827056	0.916587
AFUB_011410	1146	EDP56430	DS499594	3226629	3228601	1	alternative NADH-dehydrogenase	protein_coding		AFUB_011410	6161	6919	7446	4762	5504	4749		5795.83	6794.05	6197.59	5469.76	5419.83	5419.74			5849.47	0.20403	0.041338	0.145408
AFUB_011420	1147	EDP56431	DS499594	3229510	3232381	-1	mitochondrial dynamin GTPase (Msp1), putative	protein_coding		AFUB_011420	1316	1353	1560	1022	1199	953		1238	1328.57	1298.45	1173.9	1180.67	1087.6			1217.86	0.166917	0.117468	0.292039
AFUB_011430	1148	EDP56432	DS499594	3232501	3234259	1	glutamine amidotransferase, putative	protein_coding		AFUB_011430	355	323	395	423	481	394		333.959	317.167	328.774	485.869	473.645	449.648			398.177	-0.524002	6.45196e-05	0.00122405
AFUB_011440	1149	EDP56433	DS499594	3234526	3235665	-1	conserved hypothetical protein	protein_coding		AFUB_011440	177	140	164	122	159	115		166.509	137.472	136.503	140.132	156.569	131.242			144.738	0.03903	0.83723	0.92219
AFUB_011450	1150	EDP56434	DS499594	3236869	3238556	-1	nuclear and cytoplasmic polyadenylated RNA-binding protein pub1	protein_coding		AFUB_011450	4400	4668	5361	3428	4079	3576		4139.21	4583.7	4462.16	3937.49	4016.63	4081.07			4203.38	0.13164	0.170841	0.371356
AFUB_011460	1151	EDP56435	DS499594	3239706	3240800	1	conserved hypothetical protein	protein_coding		AFUB_011460	559	464	515	491	510	475		525.867	455.621	428.654	563.976	502.201	542.088			503.068	-0.189615	0.157473	0.353283
AFUB_011470	1152	EDP56436	DS499594	3243585	3246154	1	arrestin domain protein	protein_coding		AFUB_011470	827	752	938	760	838	759		777.983	738.42	780.733	872.956	825.186	866.199			810.246	-0.158149	0.156404	0.352059
AFUB_011480	1153	EDP56437	DS499594	3247070	3247517	-1	antibiotic biosynthesis monooxygenase, putative	protein_coding		AFUB_011480	176	106	122	149	147	133		165.568	104.086	101.545	171.145	144.752	151.785			139.814	-0.333744	0.127681	0.307198
AFUB_011490	1154	EDP56438	DS499594	3248232	3249793	1	conserved hypothetical protein	protein_coding		AFUB_011490	559	486	650	388	529	406		525.867	477.223	541.02	445.667	520.911	463.343			495.672	0.110295	0.401521	0.628211
AFUB_011500	1155	EDP56439	DS499594	3251046	3252202	-1	chitin biosynthesis protein (Chs7), putative	protein_coding		AFUB_011500	2050	1891	2262	1434	1991	1740		1928.49	1856.85	1882.75	1647.13	1960.55	1985.75			1876.92	0.0188796	0.865091	0.936613
AFUB_011510	1156	EDP56440	DS499594	3261286	3262331	-1	acetyltransferase, GNAT family family	protein_coding		AFUB_011510	115	121	117	92	114	82		108.184	118.815	97.3836	105.674	112.257	93.5815			105.982	0.0544737	0.796103	0.900021
AFUB_011520	1157	EDP56441	DS499594	3262803	3263961	-1	acyl-CoA thioesterase	protein_coding		AFUB_011520	147	112	126	89	93	81		138.287	109.977	104.875	102.228	91.5779	92.4403			106.564	0.302756	0.158633	0.354789
AFUB_011530	1158	EDP56442	DS499594	3264602	3265146	-1	37S ribosomal protein Mrp17	protein_coding		AFUB_011530	1507	1339	1743	1277	1311	1300		1417.68	1314.82	1450.77	1466.8	1290.95	1483.61			1404.1	-0.0191039	0.863387	0.935997
AFUB_011540	1159	EDP56443	DS499594	3265447	3266143	1	glycine cleavage system H protein	protein_coding		AFUB_011540	655	682	977	588	659	601		616.177	669.684	813.194	675.392	648.923	685.884			684.876	0.0637294	0.633521	0.803888
AFUB_011550	1160	EDP56444	DS499594	3266532	3268940	-1	RING finger ubiquitin ligase (Tul1), putative	protein_coding		AFUB_011550	792	614	548	631	770	518		745.057	602.912	456.121	724.783	758.225	591.161			646.377	-0.20279	0.23037	0.450335
AFUB_011560	1161	EDP56445	DS499594	3269385	3270856	1	cation efflux family protein family	protein_coding		AFUB_011560	244	209	212	153	195	156		229.538	205.226	176.456	175.74	192.018	178.033			192.835	0.16058	0.3546	0.583259
AFUB_011570	1162	EDP56446	DS499594	3271042	3271947	-1	conserved hypothetical protein	protein_coding		AFUB_011570	6	7	10	6	7	11		5.64437	6.87359	8.32338	6.89176	6.89296	12.5536			7.86328	-0.328004	0.635535	0.805515
AFUB_011580	1163	EDP56447	DS499594	3272535	3272921	-1	NADH-ubiquinone oxidoreductase 14 kDa subunit, putative	protein_coding		AFUB_011580	3997	3682	4720	3166	3387	3277		3760.09	3615.51	3928.64	3636.55	3335.21	3739.84			3669.31	0.0779972	0.435274	0.659257
AFUB_011590	1164	EDP56448	DS499594	3273338	3275770	1	arginine rich protein	protein_coding		AFUB_011590	457	420	477	388	429	297		429.913	412.415	397.025	445.667	422.44	338.948			407.735	0.0372097	0.796554	0.900021
AFUB_011600	1165	EDP56449	DS499594	3276082	3276848	-1	translation initiation factor eIF4E, putative	protein_coding		AFUB_011600	505	390	547	321	419	403		475.068	382.957	455.289	368.709	412.593	459.919			425.756	0.0821183	0.572845	0.766516
AFUB_011610	1166	EDP56450	DS499594	3277846	3278683	1	conserved hypothetical protein	protein_coding		AFUB_011610	857	786	880	609	725	591		806.205	771.806	732.458	699.513	713.914	674.471			733.061	0.145485	0.206547	0.421125
AFUB_011620	1167	EDP56451	DS499594	3279048	3280675	-1	nucleoside diphosphatase Gda1	protein_coding		AFUB_011620	1853	1875	2004	1451	1700	1489		1743.17	1841.14	1668.01	1666.66	1674	1699.3			1715.38	0.0592885	0.559303	0.757102
AFUB_011630	1168	EDP56452	DS499594	3281037	3282053	1	translation initiation factor IF3, putative	protein_coding		AFUB_011630	603	446	527	481	459	478		567.26	437.946	438.642	552.489	451.981	545.512			498.972	-0.101543	0.496263	0.707893
AFUB_011640	1169	EDP56453	DS499594	3282564	3284138	1	translation elongation factor EF-Tu, putative	protein_coding		AFUB_011640	11034	11396	14530	8635	10193	9120		10380	11190.2	12093.9	9918.39	10037.1	10408.1			10671.3	0.148926	0.131685	0.313823
AFUB_011650	1170	EDP56454	DS499594	3285131	3287984	1	GTP-binding protein Sey1, putative	protein_coding		AFUB_011650	822	786	924	762	865	760		773.279	771.806	769.08	875.253	851.773	867.341			818.089	-0.164758	0.132238	0.314967
AFUB_011660	1171	EDP56455	DS499594	3288487	3289572	1	conserved hypothetical protein	protein_coding		AFUB_011660	180	128	175	74	110	81		169.331	125.688	145.659	84.9984	108.318	92.4403			121.073	0.622195	0.00313371	0.0241695
AFUB_011670	1172	EDP56456	DS499594	3290023	3291121	1	conserved hypothetical protein	protein_coding		AFUB_011670	254	225	281	300	342	227		238.945	220.937	233.887	344.588	336.77	259.061			272.365	-0.439432	0.0062769	0.039016
AFUB_011680	1173	EDP56457	DS499594	3292182	3293516	-1	NADH oxidase	protein_coding		AFUB_011680	4	7	8	0	4	0		3.76292	6.87359	6.6587	0	3.93883	0			3.53901	2.05509	0.090963	NA
AFUB_011690	1174	EDP56458	DS499594	3294346	3295181	-1	conserved hypothetical protein	protein_coding		AFUB_011690	184	112	165	116	134	121		173.094	109.977	137.336	133.241	131.951	138.09			137.281	0.0610656	0.767733	0.884876
AFUB_011700	1175	EDP56459	DS499594	3295339	3296937	-1	ankyrin repeat protein	protein_coding		AFUB_011700	231	236	268	213	220	147		217.308	231.738	223.067	244.657	216.636	167.762			216.861	0.0949188	0.586893	0.774273
AFUB_011710	1176	EDP56460	DS499594	3300002	3302129	1	MFS peptide transporter, putative	protein_coding		AFUB_011710	39	38	49	42	56	36		36.6884	37.3138	40.7846	48.2423	55.1437	41.0846			43.2095	-0.333724	0.276146	0.501964
AFUB_011720	1177	EDP56461	DS499594	3302581	3303471	-1	mitochondrial hypoxia responsive domain protein	protein_coding		AFUB_011720	1239	1291	2104	948	1098	1238		1165.56	1267.69	1751.24	1088.9	1081.21	1412.85			1294.57	0.224805	0.158727	0.354791
AFUB_011730	1178	EDP56462	DS499594	3304168	3305719	-1	transcriptional elongation factor Iws1, putative	protein_coding		AFUB_011730	1940	2265	2403	1718	1872	1704		1825.01	2224.1	2000.11	1973.34	1843.37	1944.67			1968.43	0.0703778	0.526471	0.732194
AFUB_011740	1179	EDP56463	DS499594	3306145	3306478	1	hypothetical protein	protein_coding		AFUB_011740	1401	1556	1577	1130	1346	1249		1317.96	1527.9	1312.6	1297.95	1325.42	1425.41			1367.87	0.0382838	0.735025	0.866791
AFUB_011750	1180	EDP56464	DS499594	3306907	3308400	-1	nucleoporin, putative	protein_coding		AFUB_011750	2593	2503	2952	1975	2315	1907		2439.31	2457.8	2457.06	2268.54	2279.6	2176.34			2346.44	0.129062	0.177649	0.38139
AFUB_011760	1181	EDP56465	DS499594	3309223	3309824	1	NADH-ubiquinone oxidoreductase 19 kDa subunit, putative	protein_coding		AFUB_011760	1547	1682	1875	1297	1339	1436		1455.31	1651.62	1560.63	1489.77	1318.52	1638.82			1519.11	0.0702928	0.551526	0.751035
AFUB_011770	1182	EDP56466	DS499594	3310281	3311700	-1	Acyl CoA binding protein, putative	protein_coding		AFUB_011770	61	67	69	44	56	47		57.3845	65.79	57.4313	50.5396	55.1437	53.6382			56.6545	0.178409	0.506747	0.716523
AFUB_011780	1183	EDP56467	DS499594	3312446	3314162	-1	GABA permease, putative	protein_coding		AFUB_011780	75	59	60	46	78	51		70.5547	57.9345	49.9403	52.8368	76.8073	58.2031			61.0461	-0.0817458	0.767836	0.884876
AFUB_011790	1184	EDP56468	DS499594	3315215	3315996	1	hypothetical protein	protein_coding		AFUB_011790	4	1	1	4	1	4		3.76292	0.981941	0.832338	4.59451	0.984708	4.56495			2.62023	-0.856171	0.491184	NA
AFUB_011800	1185	EDP56469	DS499594	3316871	3321471	-1	jumonji family transcription factor, putative	protein_coding		AFUB_011800	1594	1886	2060	1118	1426	1142		1499.52	1851.94	1714.62	1284.16	1404.19	1303.29			1509.62	0.343488	0.00312114	0.0241259
AFUB_011810	1186	EDP56470	DS499594	3324105	3326752	-1	carnitine acetyl transferase	protein_coding		AFUB_011810	1695	1646	1936	1318	1639	1366		1594.54	1616.27	1611.41	1513.89	1613.94	1558.93			1584.83	0.0408794	0.683351	0.835637
AFUB_011820	1187	EDP56471	DS499594	3328697	3329768	-1	SCP-like extracellular protein, putative	protein_coding		AFUB_011820	1723	1733	2265	1302	1527	1403		1620.88	1701.7	1885.25	1495.51	1503.65	1601.16			1634.69	0.179388	0.09822	0.258529
AFUB_011830	1188	EDP56472	DS499594	3330542	3330715	1	hypothetical protein	protein_coding		AFUB_011830	0	0	2	0	0	1		0	0	1.66468	0	0	1.14124			0.467652	0.542902	0.856725	NA
AFUB_011840	1189	EDP56473	DS499594	3332793	3335307	-1	DUF255 domain protein	protein_coding		AFUB_011840	1000	991	1170	729	984	768		940.729	973.104	973.836	837.349	968.953	876.471			928.407	0.10545	0.353568	0.582173
AFUB_011850	1190	EDP56474	DS499594	3335827	3337172	-1	WD repeat protein	protein_coding		AFUB_011850	2691	2032	2279	2493	2416	2018		2531.5	1995.3	1896.9	2863.53	2379.06	2303.02			2328.22	-0.232256	0.0850312	0.235427
AFUB_011860	1191	EDP56475	DS499594	3337535	3339657	1	G2/M phase checkpoint control protein Sum2, putative	protein_coding		AFUB_011860	4078	3685	3820	4054	4242	3062		3836.29	3618.45	3179.53	4656.53	4177.13	3494.47			3827.07	-0.213391	0.090819	0.245989
AFUB_011870	1192	EDP56476	DS499594	3340780	3342190	1	conserved hypothetical protein	protein_coding		AFUB_011870	23	50	27	32	38	34		21.6368	49.097	22.4731	36.756	37.4189	38.8021			34.364	-0.285453	0.452867	0.67404
AFUB_011880	1193	EDP56477	DS499594	3342928	3344541	1	salicylate hydroxylase, putative	protein_coding		AFUB_011880	37	24	41	36	45	35		34.807	23.5666	34.1259	41.3506	44.3119	39.9433			36.3509	-0.438758	0.190333	0.400122
AFUB_011890	1194	EDP56478	DS499594	3345420	3346144	-1	hypothetical protein	protein_coding		AFUB_011890	1	1	0	1	2	1		0.940729	0.981941	0	1.14863	1.96942	1.14124			1.03033	-1.19136	0.533293	NA
AFUB_011900	1195	EDP56479	DS499594	3346277	3346967	-1	hypothetical protein	protein_coding		AFUB_011900	5	5	6	4	10	7		4.70364	4.9097	4.99403	4.59451	9.84708	7.98866			6.17294	-0.626426	0.419916	0.645239
AFUB_011910	1196	EDP56480	DS499594	3347776	3348756	-1	isoflavone reductase family protein CipA, putative	protein_coding		AFUB_011910	31	41	49	51	61	51		29.1626	40.2596	40.7846	58.5799	60.0672	58.2031			47.8428	-0.681072	0.0214689	0.0934461
AFUB_011920	1197	EDP56481	DS499594	3349151	3350901	-1	conserved hypothetical protein	protein_coding		AFUB_011920	182	181	166	138	159	156		171.213	177.731	138.168	158.51	156.569	178.033			163.371	-0.0193241	0.916224	0.961969
AFUB_011930	1198	EDP56482	DS499594	3351525	3352477	1	oxidoreductase CipA-like, putative	protein_coding		AFUB_011930	175	138	164	153	187	132		164.628	135.508	136.503	175.74	184.14	150.643			157.86	-0.227536	0.219738	0.436425
AFUB_011940	1199	EDP56483	DS499594	3352621	3353058	-1	conserved hypothetical protein	protein_coding		AFUB_011940	80	57	72	114	110	61		75.2583	55.9706	59.9283	130.943	108.318	69.6155			83.339	-0.693108	0.00917953	0.0506704
AFUB_011950	1200	EDP56484	DS499594	3354089	3356074	-1	nuclear RNA binding protein, putative	protein_coding		AFUB_011950	305	284	337	138	220	173		286.922	278.871	280.498	158.51	216.636	197.434			236.479	0.560936	0.000683927	0.00764229
AFUB_011960	1201	EDP56485	DS499594	3357378	3359160	-1	sexual development activator VeA	protein_coding		AFUB_011960	3170	3614	4247	2322	3121	2689		2982.11	3548.73	3534.94	2667.11	3073.27	3068.79			3145.83	0.192295	0.0917423	0.247875
AFUB_011970	1202	EDP56486	DS499594	3359618	3360222	1	hypothetical protein	protein_coding		AFUB_011970	0	1	0	0	0	1		0	0.981941	0	0	0	1.14124			0.353863	-0.249147	0.940294	NA
AFUB_011980	1203	EDP56487	DS499594	3364032	3365081	-1	isoflavone reductase family protein	protein_coding		AFUB_011980	22	39	43	35	37	32		20.696	38.2957	35.7905	40.2019	36.4342	36.5196			34.6563	-0.253732	0.47271	0.690433
AFUB_011990	1204	EDP56488	DS499594	3365731	3367835	1	DNA repair protein (Rad57), putative	protein_coding		AFUB_011990	328	334	318	206	250	228		308.559	327.968	264.684	236.617	246.177	260.202			274.035	0.276945	0.0724755	0.212175
AFUB_012000	1205	EDP56489	DS499594	3368508	3369981	-1	oleate delta-12 desaturase	protein_coding		AFUB_012000	1840	1822	2196	1348	1483	1403		1730.94	1789.1	1827.81	1548.35	1460.32	1601.16			1659.61	0.214663	0.0359584	0.133649
AFUB_012010	1206	EDP56490	DS499594	3372754	3377274	-1	TMEM1 family protein, putative	protein_coding		AFUB_012010	721	701	834	465	716	475		678.266	688.341	694.17	534.111	705.051	542.088			640.338	0.208575	0.127709	0.307198
AFUB_012020	1207	EDP56491	DS499594	3377899	3382234	-1	membrane-tethered transcription factor (SPT23), putative	protein_coding		AFUB_012020	3088	3682	3714	2989	3249	2561		2904.97	3615.51	3091.3	3433.24	3199.32	2922.71			3194.51	0.00836664	0.943104	0.973471
AFUB_012030	1208	EDP56492	DS499594	3387025	3388202	1	endoglucanase, putative	protein_coding		AFUB_012030	654	813	768	571	595	552		615.237	798.318	639.236	655.866	585.901	629.963			654.087	0.133032	0.327758	0.556054
AFUB_012040	1209	EDP56493	DS499594	3389178	3391283	1	RNA binding protein Ligatin/Tma64, putative	protein_coding		AFUB_012040	1052	1035	1182	743	1031	840		989.647	1016.31	983.824	853.429	1015.23	958.64			969.514	0.0798205	0.487833	0.701487
AFUB_012050	1210	EDP56494	DS499594	3391969	3392181	1	hypothetical protein	protein_coding		AFUB_012050	119	114	157	70	102	94		111.947	111.941	130.677	80.4038	100.44	107.276			107.114	0.299954	0.161514	0.358675
AFUB_012060	1211	EDP56495	DS499594	3392502	3393753	-1	RNA-binding La domain protein	protein_coding		AFUB_012060	9091	9875	11284	7371	8583	7614		8552.17	9696.67	9392.1	8466.53	8451.75	8689.38			8874.77	0.110243	0.25096	0.474362
AFUB_012070	1212	EDP56496	DS499594	3395264	3397500	1	chitin synthase D	protein_coding		AFUB_012070	102	70	77	51	82	51		95.9543	68.7359	64.09	58.5799	80.7461	58.2031			71.0516	0.205192	0.443241	0.666312
AFUB_012080	1213	EDP56497	DS499594	3399241	3401598	1	Hsp70 chaperone Hsp88	protein_coding		AFUB_012080	21834	24963	28810	16401	18890	17029		20539.9	24512.2	23979.7	18838.6	18601.1	19434.1			20984.3	0.279508	0.00638521	0.0394902
AFUB_012090	1214	EDP56498	DS499594	3403291	3405132	1	MFS toxin efflux pump (AflT), putative	protein_coding		AFUB_012090	1688	1966	1711	1856	1916	1462		1587.95	1930.5	1424.13	2131.85	1886.7	1668.49			1771.6	-0.202857	0.137821	0.324195
AFUB_012100	1215	EDP56499	DS499594	3406807	3407821	1	mannosylphosphate transferase (Mnn4), putative	protein_coding		AFUB_012100	1336	1165	1233	896	1084	939		1256.81	1143.96	1026.27	1029.17	1067.42	1071.62			1099.21	0.112726	0.333921	0.561732
AFUB_012110	1216	EDP56500	DS499594	3408486	3409511	1	zinc metalloproteinase, putative	protein_coding		AFUB_012110	402	350	424	295	330	283		378.173	343.679	352.911	338.845	324.954	322.97			343.589	0.12346	0.367575	0.596586
AFUB_012120	1217	EDP56501	DS499594	3409627	3411069	-1	3-ketoacyl-CoA ketothiolase (Kat1), putative	protein_coding		AFUB_012120	230	255	309	269	289	226		216.368	250.395	257.192	308.981	284.581	257.92			262.573	-0.233407	0.135672	0.320719
AFUB_012130	1218	EDP56502	DS499594	3411740	3412668	-1	conserved hypothetical protein	protein_coding		AFUB_012130	2678	1964	2138	2649	2620	2245		2519.27	1928.53	1779.54	3042.71	2579.94	2562.08			2402.01	-0.394409	0.00439158	0.0305869
AFUB_012140	1219	EDP56503	DS499594	3413238	3414694	1	conserved hypothetical protein	protein_coding		AFUB_012140	409	325	429	404	404	359		384.758	319.131	357.073	464.045	397.822	409.704			388.756	-0.259953	0.0665768	0.20035
AFUB_012150	1220	EDP56504	DS499594	3415310	3418886	-1	Rho GTPase activator Rga, putative	protein_coding		AFUB_012150	625	688	883	454	604	514		587.956	675.575	734.955	521.476	594.764	586.596			616.887	0.231058	0.0809069	0.228429
AFUB_012160	1221	EDP56505	DS499594	3421087	3425434	-1	ABC multidrug transporter Mdr4	protein_coding		AFUB_012160	7578	6220	8862	3927	5800	4135		7128.84	6107.67	7376.18	4510.66	5711.31	4719.02			5925.61	0.464127	0.000137571	0.00222271
AFUB_012170	1222	EDP56506	DS499594	3428590	3433002	-1	conserved hypothetical protein	protein_coding		AFUB_012170	1297	1502	1602	964	1270	1137		1220.13	1474.88	1333.41	1107.28	1250.58	1297.59			1280.64	0.139813	0.242647	0.46479
AFUB_012180	1223	EDP56507	DS499594	3434089	3434301	-1	hypothetical protein	protein_coding		AFUB_012180	2	0	0	4	1	0		1.88146	0	0	4.59451	0.984708	0			1.24345	-1.576	0.431644	NA
AFUB_012190	1224	EDP56508	DS499594	3434609	3435559	1	PBSP domain protein	protein_coding		AFUB_012190	356	310	408	279	321	282		334.899	304.402	339.594	320.467	316.091	321.829			322.88	0.0314925	0.821654	0.913658
AFUB_012200	1225	EDP56509	DS499594	3435994	3437214	-1	60S ribosomal protein L3	protein_coding		AFUB_012200	2069	2299	2137	1833	1849	1681		1946.37	2257.48	1778.71	2105.43	1820.73	1918.42			1971.19	0.0335204	0.780758	0.891375
AFUB_012210	1226	EDP56510	DS499594	3437561	3437835	1	conserved hypothetical protein	protein_coding		AFUB_012210	2800	2821	3008	2017	2167	2089		2634.04	2770.06	2503.67	2316.78	2133.86	2384.05			2457.08	0.210489	0.0410889	0.144999
AFUB_012220	1227	EDP56511	DS499594	3438070	3439371	-1	PfkB family carbohydrate kinase (Mak32), putative	protein_coding		AFUB_012220	501	455	534	352	447	394		471.305	446.783	444.469	404.316	440.165	449.648			442.781	0.0738479	0.566784	0.763675
AFUB_012230	1228	EDP56512	DS499594	3439850	3441658	1	adenylyl cyclase-associated protein (cap)	protein_coding		AFUB_012230	640	684	755	553	578	556		602.066	671.648	628.415	635.19	569.161	634.528			623.502	0.0493734	0.686618	0.836648
AFUB_012240	1229	EDP56513	DS499594	3442428	3444386	-1	conserved hypothetical protein	protein_coding		AFUB_012240	729	787	906	629	784	687		685.791	772.788	754.098	722.486	772.011	784.03			748.534	-0.0424618	0.71746	0.85727
AFUB_012250	1230	EDP56514	DS499594	3445564	3446264	1	conserved hypothetical protein	protein_coding		AFUB_012250	1308	936	1001	1310	1075	1001		1230.47	919.097	833.17	1504.7	1058.56	1142.38			1114.73	-0.312962	0.0556785	0.178445
AFUB_012260	1231	EDP56515	DS499594	3446422	3449585	-1	Exocyst complex component Sec5, putative	protein_coding		AFUB_012260	979	944	1056	879	955	814		920.974	926.952	878.949	1009.64	940.396	928.967			934.314	-0.0783902	0.476277	0.693438
AFUB_012270	1232	EDP56516	DS499594	3450426	3452021	1	isocitrate dehydrogenase, NAD-dependent	protein_coding		AFUB_012270	6572	7039	8172	4767	5844	5594		6182.47	6911.88	6801.87	5475.5	5754.64	6384.08			6251.74	0.175791	0.0919678	0.248149
AFUB_012280	1233	EDP56517	DS499594	3453080	3453493	-1	conserved hypothetical protein	protein_coding		AFUB_012280	185	228	243	136	159	128		174.035	223.883	202.258	156.213	156.569	146.078			176.506	0.386454	0.0294973	0.116917
AFUB_012290	1234	EDP56518	DS499594	3453752	3456704	1	gamma-tubulin complex component GCP6, putative	protein_coding		AFUB_012290	389	350	394	264	354	296		365.944	343.679	327.941	303.237	348.587	337.806			337.866	0.066753	0.636465	0.80597
AFUB_012300	1235	EDP56519	DS499594	3457079	3460023	-1	nitrate reductase NiaD	protein_coding		AFUB_012300	465	684	1046	294	443	411		437.439	671.648	870.626	337.696	436.226	469.049			537.114	0.67198	0.000924502	0.00963935
AFUB_012310	1236	EDP56520	DS499594	3461252	3465032	1	nitrite reductase NiiA	protein_coding		AFUB_012310	588	908	1480	208	466	409		553.149	891.602	1231.86	238.914	458.874	466.766			640.194	1.20051	0.0064522	0.0396817
AFUB_012320	1237	EDP56521	DS499594	3466671	3468445	1	nitrate transporter CrnA	protein_coding		AFUB_012320	102	66	73	111	126	102		95.9543	64.8081	60.7607	127.498	124.073	116.406			98.25	-0.734659	0.00164453	0.014933
AFUB_012330	1238	EDP56522	DS499594	3468919	3469395	1	DUF718 domain protein	protein_coding		AFUB_012330	9	5	11	3	17	8		8.46656	4.9097	9.15572	3.44588	16.74	9.1299			8.6413	-0.389152	0.582778	0.772375
AFUB_012340	1239	EDP56523	DS499594	3469871	3471537	-1	conserved hypothetical protein	protein_coding		AFUB_012340	519	512	602	303	398	424		488.238	502.754	501.068	348.034	391.914	483.885			452.649	0.286309	0.0493686	0.164694
AFUB_012350	1240	EDP56524	DS499594	3471771	3472672	-1	hypothetical protein	protein_coding		AFUB_012350	553	483	628	417	434	428		520.223	474.278	522.708	478.977	427.363	488.45			485.333	0.122956	0.342896	0.570317
AFUB_012360	1241	EDP56525	DS499594	3473145	3473988	1	epoxide hydrolase, putative	protein_coding		AFUB_012360	106	69	89	98	77	83		99.7173	67.7539	74.0781	112.565	75.8225	94.7227			87.4433	-0.225621	0.362447	0.59145
AFUB_012370	1242	EDP56526	DS499594	3474368	3475508	1	60S ribosomal protein L5, putative	protein_coding		AFUB_012370	32728	35021	42549	25982	28307	27170		30788.2	34388.6	35415.2	29843.6	27874.1	31007.4			31552.8	0.181129	0.0711346	0.209373
AFUB_012380	1243	EDP56527	DS499594	3478286	3482050	1	cell wall biogenesis protein Mhp1, putative	protein_coding		AFUB_012380	1002	1052	1111	942	1067	925		942.61	1033	924.728	1082.01	1050.68	1055.64			1014.78	-0.136916	0.212362	0.427435
AFUB_012390	1244	EDP56528	DS499594	3482809	3485114	1	ABC fatty acid transporter, putative	protein_coding		AFUB_012390	625	676	770	385	521	449		587.956	663.792	640.9	442.221	513.033	512.416			560.053	0.366182	0.00436151	0.0304422
AFUB_012400	1245	EDP56529	DS499594	3485428	3488478	-1	glycogen phosphorylase GlpV/Gph1, putative	protein_coding		AFUB_012400	757	741	873	585	833	624		712.132	727.618	726.631	671.946	820.262	712.132			728.454	-0.0261686	0.831116	0.918931
AFUB_012410	1246	EDP56530	DS499594	3490843	3492236	-1	G protein complex alpha subunit GpaB	protein_coding		AFUB_012410	694	602	811	530	653	603		652.866	591.128	675.026	608.772	643.015	688.166			643.162	-0.0149843	0.903081	0.954878
AFUB_012420	1247	EDP56531	DS499594	3496013	3497639	1	MAP kinase SakA	protein_coding		AFUB_012420	5290	5184	5939	3856	4545	4570		4976.46	5090.38	4943.26	4429.1	4475.5	5215.46			4855.03	0.0882573	0.394407	0.622276
AFUB_012430	1248	EDP56532	DS499594	3498736	3501568	1	Avl9 protein, putative	protein_coding		AFUB_012430	573	579	672	453	560	459		539.038	568.544	559.331	520.328	551.437	523.828			543.751	0.062565	0.604735	0.784793
AFUB_012440	1249	EDP56533	DS499594	3502282	3504924	-1	SCF ubiquitin ligase complex subunit CulA, putative	protein_coding		AFUB_012440	3743	3274	3892	3157	3822	3104		3521.15	3214.87	3239.46	3626.21	3763.56	3542.4			3484.61	-0.132251	0.175501	0.378265
AFUB_012450	1250	EDP56534	DS499594	3506070	3506606	1	conserved hypothetical protein	protein_coding		AFUB_012450	199	222	282	170	157	140		187.205	217.991	234.719	195.266	154.599	159.773			191.592	0.331266	0.0632095	0.19308
AFUB_012460	1251	EDP56535	DS499594	3506915	3508491	-1	conserved hypothetical protein	protein_coding		AFUB_012460	428	379	454	253	353	236		402.632	372.156	377.881	290.602	347.602	269.332			343.368	0.342596	0.0206272	0.0910544
AFUB_012470	1252	EDP56536	DS499594	3508801	3509741	1	conserved hypothetical protein	protein_coding		AFUB_012470	395	351	447	266	305	287		371.588	344.661	372.055	305.535	300.336	327.535			336.952	0.222566	0.107975	0.275526
AFUB_012480	1253	EDP56537	DS499594	3515641	3516489	1	conserved hypothetical protein	protein_coding		AFUB_012480	160	151	175	159	160	162		150.517	148.273	145.659	182.632	157.553	184.881			161.586	-0.238781	0.176991	0.380351
AFUB_012490	1254	EDP56538	DS499594	3517281	3520072	1	SNF2 family helicase/ATPase PasG, putative	protein_coding		AFUB_012490	1471	1600	1770	1395	1696	1310		1383.81	1571.11	1473.24	1602.33	1670.07	1495.02			1532.6	-0.106894	0.324631	0.552683
AFUB_012500	1255	EDP56539	DS499594	3520441	3521834	-1	cytoskeletal adaptor protein SagA	protein_coding		AFUB_012500	620	605	682	378	485	430		583.252	594.074	567.655	434.181	477.584	490.732			524.58	0.314595	0.0114797	0.0592802
AFUB_012510	1256	EDP56540	DS499594	3522204	3524310	-1	conserved hypothetical protein	protein_coding		AFUB_012510	221	96	92	407	337	188		207.901	94.2663	76.5751	467.491	331.847	214.553			232.105	-1.42116	0.00839077	0.0474263
AFUB_012520	1257	EDP56541	DS499594	3524826	3525809	-1	possible dual specificity protein phosphatase 3	protein_coding		AFUB_012520	1712	983	986	3132	2536	1814		1610.53	965.248	820.685	3597.5	2497.22	2070.21			1926.9	-1.26547	0.00123458	0.0120517
AFUB_012530	1258	EDP56542	DS499594	3527758	3528619	-1	C2H2 transcription factor, putative	protein_coding		AFUB_012530	1466	994	1305	2093	1893	1667		1379.11	976.049	1086.2	2404.08	1864.05	1902.44			1601.99	-0.842173	8.69353e-09	9.6036e-07
AFUB_012540	1259	EDP56543	DS499594	3531449	3534756	-1	regulator of nonsense transcripts, putative	protein_coding		AFUB_012540	2980	2947	3359	2508	2824	2253		2803.37	2893.78	2795.82	2880.76	2780.82	2571.21			2787.63	0.0447935	0.651427	0.815296
AFUB_012550	1260	EDP56544	DS499594	3535375	3536358	1	U3 small nucleolar ribonucleoprotein protein IMP4, putative	protein_coding		AFUB_012550	2807	2982	3406	2300	2343	2411		2640.63	2928.15	2834.94	2641.84	2307.17	2751.52			2684.04	0.126407	0.246704	0.469443
AFUB_012560	1261	EDP56545	DS499594	3536802	3537995	-1	BRCT domain protein	protein_coding		AFUB_012560	3	4	12	4	2	7		2.82219	3.92776	9.98806	4.59451	1.96942	7.98866			5.2151	0.232644	0.795724	0.900021
AFUB_012570	1262	EDP56546	DS499594	3538445	3540739	-1	anthranilate synthase multifunctional protein TrpC, putative	protein_coding		AFUB_012570	2125	2195	2489	2484	2607	2050		1999.05	2155.36	2071.69	2853.19	2567.13	2339.54			2330.99	-0.317708	0.00390676	0.0281306
AFUB_012580	1263	EDP56547	DS499594	3541191	3546810	1	nucleoporin (Nup184), putative	protein_coding		AFUB_012580	2387	3048	3236	1823	2358	1919		2245.52	2992.96	2693.45	2093.95	2321.94	2190.04			2422.97	0.263674	0.0314908	0.122122
AFUB_012590	1264	EDP56548	DS499594	3547531	3549404	1	4-coumarate-CoA ligase, putative	protein_coding		AFUB_012590	1	3	10	8	3	9		0.940729	2.94582	8.32338	9.18901	2.95413	10.2711			5.7707	-0.840814	0.347933	0.57595
AFUB_012600	1265	EDP56549	DS499594	3551174	3551813	1	conserved hypothetical protein	protein_coding		AFUB_012600	555	396	565	709	658	705		522.105	388.849	470.271	814.376	647.938	804.573			608.018	-0.71324	1.25666e-06	5.37594e-05
AFUB_012610	1266	EDP56550	DS499594	3552239	3553363	1	conserved hypothetical protein	protein_coding		AFUB_012610	743	674	745	513	675	595		698.962	661.828	620.092	589.245	664.678	679.036			652.307	0.0345019	0.779991	0.8912
AFUB_012620	1267	EDP56551	DS499594	3554258	3555501	-1	G-protein complex alpha subunit GpaA/FadA	protein_coding		AFUB_012620	4078	3678	4688	3797	4171	3506		3836.29	3611.58	3902	4361.33	4107.22	4001.18			3969.93	-0.135618	0.162593	0.359956
AFUB_012630	1268	EDP56552	DS499594	3558685	3559699	1	Smr domain protein	protein_coding		AFUB_012630	799	841	1019	603	754	618		751.642	825.812	848.153	692.622	742.47	705.285			760.997	0.180312	0.122433	0.299737
AFUB_012640	1269	EDP56553	DS499594	3560072	3561293	-1	geranylgeranyl diphosphate synthase	protein_coding		AFUB_012640	2184	1561	1844	1812	1962	1594		2054.55	1532.81	1534.83	2081.31	1932	1819.13			1825.77	-0.18746	0.15775	0.353631
AFUB_012650	1270	EDP56554	DS499594	3562640	3563587	1	cell division control protein 14	protein_coding		AFUB_012650	195	177	231	156	202	167		183.442	173.804	192.27	179.186	198.911	190.587			186.367	-0.0494818	0.76689	0.884569
AFUB_012660	1271	EDP56555	DS499594	3565084	3566092	-1	mitochondrial outer membrane protein (Sam35), putative	protein_coding		AFUB_012660	226	203	249	189	182	173		212.605	199.334	207.252	217.09	179.217	197.434			202.155	0.0626693	0.704066	0.847617
AFUB_012670	1272	EDP56556	DS499594	3567367	3568701	1	copper-activated transcription factor GRISEA, putative	protein_coding		AFUB_012670	684	583	629	546	596	510		643.459	572.472	523.541	627.15	586.886	582.031			589.256	-0.046672	0.716967	0.857002
AFUB_012680	1273	EDP56557	DS499594	3569382	3569873	-1	DUF543 domain protein	protein_coding		AFUB_012680	1615	1589	2157	1329	1451	1547		1519.28	1560.3	1795.35	1526.52	1428.81	1765.49			1599.29	0.0471094	0.698923	0.844373
AFUB_012690	1274	EDP56558	DS499594	3570231	3574743	1	conserved hypothetical protein	protein_coding		AFUB_012690	2013	1931	2401	1344	1791	1470		1893.69	1896.13	1998.44	1543.75	1763.61	1677.62			1795.54	0.21532	0.0400829	0.142372
AFUB_012700	1275	EDP56559	DS499594	3575796	3577770	1	uridine permease Fui1, putative	protein_coding		AFUB_012700	379	306	343	310	372	268		356.536	300.474	285.492	356.074	366.312	305.852			328.457	-0.127249	0.403323	0.630088
AFUB_012710	1276	EDP56560	DS499594	3578246	3580102	1	cytochrome P450 pisatin demethylase, putative	protein_coding		AFUB_012710	252	230	350	156	219	145		237.064	225.846	291.318	179.186	215.651	165.479			219.091	0.427981	0.0154781	0.074096
AFUB_012720	1277	EDP56561	DS499594	3580636	3583323	1	conserved hypothetical protein	protein_coding		AFUB_012720	6580	5543	5668	8622	9488	6045		6190	5442.9	4717.69	9903.46	9342.91	6898.78			7082.62	-0.677326	2.26717e-06	8.75468e-05
AFUB_012730	1278	EDP56562	DS499594	3583439	3584692	-1	adenosine deaminase, putative	protein_coding		AFUB_012730	410	366	422	423	396	393		385.699	359.39	351.247	485.869	389.945	448.506			403.443	-0.271417	0.052818	0.172875
AFUB_012740	1279	EDP56563	DS499594	3595520	3598957	1	1-phosphatidylinositol-4,5-bisphosphate phosphodiesterase 1, putative	protein_coding		AFUB_012740	688	855	893	410	662	495		647.221	839.56	743.278	470.937	651.877	564.913			652.964	0.40042	0.00731817	0.0432109
AFUB_012750	1280	EDP56564	DS499594	3600109	3601158	1	Coatomer subunit epsilon, putative	protein_coding		AFUB_012750	1941	1820	2377	1458	1643	1539		1825.95	1787.13	1978.47	1674.7	1617.88	1756.36			1773.42	0.147769	0.15546	0.3508
AFUB_012760	1281	EDP56565	DS499594	3601777	3602634	-1	6-hexanolactone hydrolase, putative	protein_coding		AFUB_012760	59	48	50	54	57	38		55.503	47.1332	41.6169	62.0258	56.1284	43.367			50.9624	-0.166258	0.569259	0.764425
AFUB_012770	1282	EDP56566	DS499594	3603335	3604971	-1	mannose-6-phosphate isomerase, class I	protein_coding		AFUB_012770	1588	1595	1882	1114	1488	1264		1493.88	1566.2	1566.46	1279.57	1465.25	1442.52			1468.98	0.143594	0.18231	0.388678
AFUB_012780	1283	EDP56567	DS499594	3605248	3607006	1	SAGA complex component (Sgf29), putative	protein_coding		AFUB_012780	305	354	346	322	335	303		286.922	347.607	287.989	369.858	329.877	345.795			328.008	-0.181034	0.219388	0.43583
AFUB_012790	1284	EDP56568	DS499594	3607610	3608926	1	GTP cyclohydrolase II, putative	protein_coding		AFUB_012790	988	752	907	1199	1023	887		929.44	738.42	754.931	1377.2	1007.36	1012.28			969.938	-0.48715	0.00106151	0.010722
AFUB_012800	1285	EDP56569	DS499594	3610298	3612037	1	bZIP transcription factor, putative	protein_coding		AFUB_012800	1176	1005	1148	1601	1416	1091		1106.3	986.851	955.524	1838.95	1394.35	1245.09			1254.51	-0.554706	0.00013	0.00212454
AFUB_012810	1286	EDP56570	DS499594	3612408	3613721	-1	conserved hypothetical protein	protein_coding		AFUB_012810	147	188	328	105	135	119		138.287	184.605	273.007	120.606	132.936	135.807			164.208	0.616543	0.00711371	0.0424053
AFUB_012820	1287	EDP56571	DS499594	3614255	3615854	1	Arp2/3 complex subunit (Arp2), putative	protein_coding		AFUB_012820	2963	3197	3739	1810	2754	2355		2787.38	3139.27	3112.11	2079.01	2711.89	2687.61			2752.88	0.27314	0.0278068	0.112556
AFUB_012830	1288	EDP56572	DS499594	3616339	3617781	-1	DUF6 domain protein, putative	protein_coding		AFUB_012830	1464	1169	1192	1636	1654	1319		1377.23	1147.89	992.147	1879.15	1628.71	1505.29			1421.74	-0.51163	0.000226308	0.00323769
AFUB_012840	1289	EDP56573	DS499594	3618626	3620936	-1	MFS transporter, putative	protein_coding		AFUB_012840	81	46	90	104	73	78		76.199	45.1693	74.9104	119.457	71.8837	89.0165			79.4394	-0.506864	0.0648661	0.196558
AFUB_012850	1290	EDP56574	DS499594	3622392	3623867	-1	C4-dicarboxylate transporter/malic acid transport protein, putative	protein_coding		AFUB_012850	143	103	114	103	130	96		134.524	101.14	94.8865	118.309	128.012	109.559			114.405	-0.10964	0.609092	0.787605
AFUB_012860	1291	EDP56575	DS499594	3624622	3625755	-1	aflatoxin B1-aldehyde reductase GliO-like, putative	protein_coding		AFUB_012860	173	141	162	150	166	142		162.746	138.454	134.839	172.294	163.462	162.056			155.642	-0.191678	0.28933	0.514445
AFUB_012870	1292	EDP56576	DS499594	3626367	3627257	1	hydantoin racemase (Dcg1), putative	protein_coding		AFUB_012870	543	477	538	505	487	453		510.816	468.386	447.798	580.056	479.553	516.981			500.598	-0.143249	0.283118	0.50878
AFUB_012880	1293	EDP56577	DS499594	3627720	3629587	1	gamma tubulin MipA, putative	protein_coding		AFUB_012880	806	842	1072	657	814	691		758.227	826.794	892.266	754.648	801.553	788.595			803.681	0.0795554	0.500488	0.711067
AFUB_012890	1294	EDP56578	DS499594	3632723	3632941	1	conserved hypothetical protein	protein_coding		AFUB_012890	330	328	564	298	407	453		310.441	322.077	469.439	342.291	400.776	516.981			393.667	-0.191327	0.308386	0.536646
AFUB_012900	1295	EDP56579	DS499594	3635095	3636346	1	conserved hypothetical protein	protein_coding		AFUB_012900	56	31	50	61	33	38		52.6808	30.4402	41.6169	70.0662	32.4954	43.367			45.1111	-0.218523	0.52877	0.734137
AFUB_012910	1296	EDP56580	DS499594	3636621	3637889	-1	phosphotyrosyl phosphatase activator	protein_coding		AFUB_012910	686	580	632	570	594	557		645.34	569.526	526.038	654.717	584.917	635.669			602.701	-0.107279	0.407895	0.634319
AFUB_012920	1297	EDP56581	DS499594	3638439	3639330	1	conserved hypothetical protein	protein_coding		AFUB_012920	1199	887	1073	813	854	833		1127.93	870.982	893.099	933.833	840.941	950.651			936.24	0.0859261	0.515616	0.723787
AFUB_012930	1298	EDP56582	DS499594	3640106	3642359	1	amine oxidase	protein_coding		AFUB_012930	33	23	35	12	24	16		31.0441	22.5846	29.1318	13.7835	23.633	18.2598			23.0728	0.565581	0.179362	0.383932
AFUB_012940	1299	EDP56583	DS499594	3645865	3648615	1	cell wall proline rich protein, putative	protein_coding		AFUB_012940	2970	3115	3371	2751	3167	2665		2793.96	3058.75	2805.81	3159.87	3118.57	3041.4			2996.39	-0.106328	0.276429	0.502363
AFUB_012950	1300	EDP56584	DS499594	3649495	3650904	1	conserved hypothetical protein	protein_coding		AFUB_012950	602	625	630	507	597	467		566.319	613.713	524.373	582.354	587.871	532.958			567.931	-0.000227049	0.998568	0.999332
AFUB_012960	1301	EDP56585	DS499594	3651195	3652093	-1	prohibitin complex subunit Phb1, putative	protein_coding		AFUB_012960	2441	2507	3047	1850	2116	1943		2296.32	2461.73	2536.13	2124.96	2083.64	2217.42			2286.7	0.183062	0.0684762	0.203817
AFUB_012970	1302	EDP56586	DS499594	3652735	3653065	1	ubiquinol-cytochrome C reductase complex subunit UcrQ, putative	protein_coding		AFUB_012970	6231	5960	7861	4809	5418	5397		5861.68	5852.37	6543.01	5523.74	5335.15	6159.26			5879.2	0.101576	0.331298	0.559234
AFUB_012980	1303	EDP56587	DS499594	3654621	3656109	1	spermidine synthase	protein_coding		AFUB_012980	20549	20891	23389	16822	17586	16837		19331	20513.7	19467.6	19322.2	17317.1	19215			19194.4	0.0866958	0.364014	0.592899
AFUB_012990	1304	EDP56588	DS499594	3656396	3658941	-1	transketolase TktA	protein_coding		AFUB_012990	11275	13859	15150	8649	11356	9522		10606.7	13608.7	12609.9	9934.47	11182.3	10866.9			11468.2	0.203319	0.0769148	0.221238
AFUB_013000	1305	EDP56589	DS499594	3660757	3663586	-1	C6 transcription factor FacB	protein_coding		AFUB_013000	1002	981	1165	785	1048	857		942.61	963.284	969.674	901.672	1031.97	978.041			964.543	-0.0185202	0.86831	0.937607
AFUB_013010	1306	EDP56590	DS499594	3666503	3668110	-1	SET domain protein	protein_coding		AFUB_013010	347	326	394	237	318	280		326.433	320.113	327.941	272.224	313.137	319.547			313.233	0.106333	0.458198	0.67878
AFUB_013020	1307	EDP56591	DS499594	3668486	3668992	1	conserved hypothetical protein	protein_coding		AFUB_013020	69	74	90	58	78	81		64.9103	72.6636	74.9104	66.6203	76.8073	92.4403			74.7254	-0.14942	0.542726	0.744777
AFUB_013030	1308	EDP56592	DS499594	3669137	3671010	-1	GTP-binding protein	protein_coding		AFUB_013030	1808	1722	1982	1256	1485	1335		1700.84	1690.9	1649.69	1442.67	1462.29	1523.55			1578.33	0.186978	0.0622883	0.191319
AFUB_013040	1309	EDP56593	DS499594	3672135	3672623	1	conserved hypothetical protein	protein_coding		AFUB_013040	1196	1476	1565	1316	1408	1366		1125.11	1449.34	1302.61	1511.59	1386.47	1558.93			1389.01	-0.20093	0.10112	0.263739
AFUB_013050	1310	EDP56594	DS499594	3673733	3674600	1	conserved hypothetical protein	protein_coding		AFUB_013050	96	92	79	140	119	102		90.31	90.3386	65.7547	160.808	117.18	116.406			106.8	-0.680614	0.00301446	0.0235456
AFUB_013060	1311	EDP56595	DS499594	3676996	3677967	-1	small nuclear ribonucleoprotein complex protein Nhp2, putative	protein_coding		AFUB_013060	8221	8259	10047	7019	7000	7166		7733.73	8109.85	8362.5	8062.21	6892.96	8178.11			7889.89	0.0655622	0.530829	0.735588
AFUB_013070	1312	EDP56596	DS499594	3678289	3680595	1	conserved hypothetical protein	protein_coding		AFUB_013070	914	1014	1197	624	777	668		859.826	995.688	996.309	716.743	765.118	762.347			849.339	0.345605	0.00344396	0.0258208
AFUB_013080	1313	EDP56597	DS499594	3681110	3683564	-1	conserved hypothetical protein	protein_coding		AFUB_013080	1174	1219	1414	694	1027	865		1104.42	1196.99	1176.93	797.147	1011.3	987.171			1045.66	0.314579	0.0111526	0.0583854
AFUB_013090	1314	EDP56598	DS499594	3685093	3686219	1	cell division protein kinase (Ctk1), putative	protein_coding		AFUB_013090	459	371	437	348	419	343		431.795	364.3	363.732	399.722	412.593	391.445			393.931	-0.0544078	0.693241	0.841419
AFUB_013100	1315	EDP56599	DS499594	3688360	3690462	1	SH3 domain protein	protein_coding		AFUB_013100	1659	1981	2068	1153	1589	1125		1560.67	1945.23	1721.28	1324.37	1564.7	1283.89			1566.69	0.324206	0.00971976	0.0526859
AFUB_013110	1316	EDP56600	DS499594	3691136	3693899	-1	oligopeptide transporter, OPT family, putative	protein_coding		AFUB_013110	729	590	653	940	907	727		685.791	579.345	543.517	1079.71	893.13	829.68			768.529	-0.632021	6.96308e-06	0.000219375
AFUB_013120	1317	EDP56601	DS499594	3693995	3695093	-1	glycerate dehydrogenase	protein_coding		AFUB_013120	422	375	486	306	392	351		396.988	368.228	404.516	351.48	386.006	400.574			384.632	0.039895	0.768592	0.885012
AFUB_013130	1318	EDP56602	DS499594	3695498	3695965	1	hypothetical protein	protein_coding		AFUB_013130	5	2	0	4	5	4		4.70364	1.96388	0	4.59451	4.92354	4.56495			3.45842	-1.10377	0.321562	NA
AFUB_013140	1319	EDP56603	DS499594	3696378	3698583	1	hypothetical protein	protein_coding		AFUB_013140	2	4	7	6	12	2		1.88146	3.92776	5.82637	6.89176	11.8165	2.28248			5.43772	-0.854124	0.335054	0.562203
AFUB_013150	1320	EDP56604	DS499594	3699201	3701456	-1	phenol 2-monooxygenase, putative	protein_coding		AFUB_013150	70	69	112	46	82	35		65.851	67.7539	93.2219	52.8368	80.7461	39.9433			66.7255	0.381646	0.193589	0.404295
AFUB_013160	1321	EDP56605	DS499594	3703075	3703950	1	conserved hypothetical protein	protein_coding		AFUB_013160	243	232	221	302	287	260		228.597	227.81	183.947	346.885	282.611	296.722			261.095	-0.533367	0.00107507	0.0108089
AFUB_013170	1322	EDP56606	DS499594	3704892	3705578	1	conserved hypothetical protein	protein_coding		AFUB_013170	0	3	1	0	0	3		0	2.94582	0.832338	0	0	3.42371			1.20031	0.151361	0.939075	NA
AFUB_013180	1323	EDP56607	DS499594	3705859	3710189	-1	WD repeat protein	protein_coding		AFUB_013180	485	448	519	186	366	249		456.254	439.91	431.983	213.645	360.403	284.168			364.394	0.626667	0.000286774	0.00389825
AFUB_013190	1324	EDP56608	DS499594	3710860	3714119	-1	conserved hypothetical protein	protein_coding		AFUB_013190	1091	1061	1174	965	1032	929		1026.34	1041.84	977.165	1108.42	1016.22	1060.21			1038.37	-0.0645398	0.551951	0.751346
AFUB_013200	1325	EDP56609	DS499594	3715063	3718351	-1	isoleucyl-tRNA synthetase ,cytoplasmic	protein_coding		AFUB_013200	8386	8253	8628	8504	9017	7944		7888.95	8103.96	7181.41	9767.92	8879.12	9065.99			8481.23	-0.258074	0.00930116	0.0510173
AFUB_013210	1326	EDP56610	DS499594	3718673	3722116	-1	intracellular protein transport protein (UsoA), putative	protein_coding		AFUB_013210	1305	1193	1487	792	1156	948		1227.65	1171.46	1237.69	909.712	1138.32	1081.89			1127.79	0.216006	0.0703774	0.207565
AFUB_013220	1327	EDP56611	DS499594	3722627	3726027	1	5'->3' exoribonculease Dhp1	protein_coding		AFUB_013220	2421	2794	3024	2178	2555	2315		2277.5	2743.54	2516.99	2501.71	2515.93	2641.97			2532.94	-0.023115	0.8299	0.917979
AFUB_013230	1328	EDP56612	DS499594	3726771	3731588	1	pentafunctional polypeptide (AroM), putative	protein_coding		AFUB_013230	4329	5097	5606	4321	4936	4022		4072.42	5004.95	4666.09	4963.21	4860.52	4590.06			4692.87	-0.0687461	0.526215	0.731954
AFUB_013240	1329	EDP56613	DS499594	3737209	3739398	1	C2H2 transcription factor (Rpn4), putative	protein_coding		AFUB_013240	1448	1419	2722	1445	1546	1398		1362.18	1393.37	2265.62	1659.77	1522.36	1595.45			1633.12	0.0725029	0.664304	0.82244
AFUB_013250	1330	EDP56614	DS499594	3741323	3743171	-1	cell wall anchored protein, putative	protein_coding		AFUB_013250	884	673	732	892	934	653		831.604	660.846	609.271	1024.57	919.718	745.228			798.54	-0.35636	0.0193931	0.0870596
AFUB_013260	1331	EDP56615	DS499594	3748432	3748869	-1	histone H4.1	protein_coding		AFUB_013260	9176	9225	11945	8730	10037	9601		8632.13	9058.41	9942.28	10027.5	9883.52	10957			9750.14	-0.159629	0.116026	0.290214
AFUB_013270	1332	EDP56616	DS499594	3749697	3750289	1	histone H3	protein_coding		AFUB_013270	9647	10078	12147	9780	10936	11213		9075.21	9896	10110.4	11233.6	10768.8	12796.7			10646.8	-0.258859	0.0141248	0.0693679
AFUB_013280	1333	EDP56617	DS499594	3752305	3754333	-1	MFS multidrug transporter, putative	protein_coding		AFUB_013280	575	417	619	510	556	430		540.919	409.469	515.217	585.799	547.498	490.732			514.939	-0.147323	0.307058	0.535518
AFUB_013290	1334	EDP56618	DS499594	3755495	3755791	1	hypothetical protein	protein_coding		AFUB_013290	1	1	1	0	0	0		0.940729	0.981941	0.832338	0	0	0			0.459168	2.19561	0.422814	NA
AFUB_013300	1335	EDP56619	DS499594	3757508	3758333	1	hypothetical protein	protein_coding		AFUB_013300	77	44	74	82	80	66		72.4361	43.2054	61.593	94.1874	78.7767	75.3217			70.92	-0.48288	0.0676372	0.202286
AFUB_013310	1336	EDP56620	DS499594	3763327	3763904	-1	threonine-rich protein	protein_coding		AFUB_013310	6	3	5	12	11	8		5.64437	2.94582	4.16169	13.7835	10.8318	9.1299			7.74952	-1.40042	0.0518658	0.17074
AFUB_013320	1337	AFUB_013320-1	DS499594	3766644	3766715	-1		tRNA		AFUB_013320	0	0	0	0	1	0		0	0	0	0	0.984708	0			0.164118	-1.21091	0.766651	NA
AFUB_013330	1338	EDP56621	DS499594	3767247	3768296	1	integral membrane protein, Mpv17/PMP22 family, putative	protein_coding		AFUB_013330	300	308	327	426	368	327		282.219	302.438	272.175	489.315	362.373	373.185			346.951	-0.514955	0.000985496	0.0101327
AFUB_013340	1339	EDP56622	DS499594	3768705	3770652	1	conserved hypothetical protein	protein_coding		AFUB_013340	661	702	731	548	699	491		621.822	689.323	608.439	629.447	688.311	560.348			632.948	0.0299898	0.816439	0.910297
AFUB_013350	1340	EDP56623	DS499594	3770869	3772337	-1	conserved hypothetical protein	protein_coding		AFUB_013350	74	56	61	72	55	43		69.6139	54.9887	50.7726	82.7011	54.159	49.0732			60.2181	-0.0831635	0.772779	0.886809
AFUB_013360	1341	EDP56624	DS499594	3772823	3774881	-1	alpha-1,2-mannosyltransferase (Alg9), putative	protein_coding		AFUB_013360	331	260	301	173	233	214		311.381	255.305	250.534	198.712	229.437	244.225			248.266	0.280387	0.0885859	0.242272
AFUB_013370	1342	EDP56625	DS499594	3775049	3777064	1	snoRNP assembly factor Naf1, putative	protein_coding		AFUB_013370	2479	2778	3240	1826	2312	1983		2332.07	2727.83	2696.78	2097.39	2276.65	2263.07			2398.96	0.22481	0.0374366	0.136353
AFUB_013380	1343	EDP56626	DS499594	3777342	3779114	-1	U4/U6 small nuclear ribonucleoprotein, putative	protein_coding		AFUB_013380	1126	1153	1333	982	1095	886		1059.26	1132.18	1109.51	1127.95	1078.26	1011.14			1086.38	0.0369708	0.734705	0.866791
AFUB_013390	1344	EDP56627	DS499594	3779459	3784710	1	DNA-directed RNA polymerase I subunit (Rpa190), putative	protein_coding		AFUB_013390	6011	7174	8150	5045	5665	4846		5654.72	7044.44	6783.56	5794.82	5578.37	5530.44			6064.39	0.204891	0.0619948	0.190906
AFUB_013400	1345	EDP56628	DS499594	3785112	3787524	-1	TFIIH complex helicase Rad3, putative	protein_coding		AFUB_013400	2273	1750	2064	2522	2744	2149		2138.28	1718.4	1717.95	2896.84	2702.04	2452.52			2271	-0.530496	1.47566e-05	0.000393825
AFUB_013410	1346	EDP56629	DS499594	3788048	3793310	1	RING zinc finger protein, putative	protein_coding		AFUB_013410	2048	2136	2547	1468	1932	1650		1926.61	2097.43	2119.97	1686.18	1902.46	1883.04			1935.95	0.167042	0.116432	0.290647
AFUB_013420	1347	EDP56630	DS499594	3793605	3794865	1	Leucine carboxyl methyltransferase superfamily	protein_coding		AFUB_013420	456	541	617	340	489	386		428.972	531.23	513.553	390.533	481.522	440.518			464.388	0.165996	0.245753	0.468682
AFUB_013430	1348	EDP56631	DS499594	3796167	3797696	1	SUN domain protein (Adg3), putative	protein_coding		AFUB_013430	123	133	167	193	185	151		115.71	130.598	139	221.685	182.171	172.327			160.249	-0.578347	0.00195951	0.0170495
AFUB_013440	1349	EDP56632	DS499594	3798446	3799362	-1	short-chain oxidoreductase, putative	protein_coding		AFUB_013440	50	37	35	36	39	37		47.0364	36.3318	29.1318	41.3506	38.4036	42.2258			39.08	-0.119322	0.716242	0.856783
AFUB_013450	1350	EDP56633	DS499594	3800264	3801835	1	DUF292 domian protein	protein_coding		AFUB_013450	355	292	432	316	308	266		333.959	286.727	359.57	362.966	303.29	303.569			325.013	0.017768	0.907679	0.957374
AFUB_013460	1351	EDP56634	DS499594	3802346	3804571	-1	MFS transporter, putative	protein_coding		AFUB_013460	2175	2339	2607	2221	2305	2003		2046.09	2296.76	2169.91	2551.1	2269.75	2285.9			2269.92	-0.125811	0.234847	0.455851
AFUB_013470	1352	EDP56635	DS499594	3806264	3808238	-1	conserved hypothetical protein	protein_coding		AFUB_013470	1686	1360	1880	1495	1525	1240		1586.07	1335.44	1564.8	1717.2	1501.68	1415.13			1520.05	-0.0462931	0.702041	0.846581
AFUB_013480	1353	EDP56636	DS499594	3810215	3811242	-1	conserved hypothetical protein	protein_coding		AFUB_013480	12434	10734	14664	11548	12280	11489		11697	10540.2	12205.4	13264.3	12092.2	13111.7			12151.8	-0.159369	0.114523	0.287303
AFUB_013490	1354	EDP56637	DS499594	3813053	3813361	1	hypothetical protein	protein_coding		AFUB_013490	35	41	44	57	39	53		32.9255	40.2596	36.6229	65.4717	38.4036	60.4856			45.6948	-0.576356	0.0682143	0.203246
AFUB_013500	1355	EDP56638	DS499594	3814335	3815066	-1	AP-2 adaptor complex subunit sigma, putative	protein_coding		AFUB_013500	892	705	847	782	799	710		839.13	692.268	704.99	898.226	786.782	810.279			788.613	-0.157749	0.212457	0.427435
AFUB_013510	1356	EDP56639	DS499594	3816704	3817677	-1	diphthine synthase, putative	protein_coding		AFUB_013510	2870	2406	2681	2153	2312	2019		2699.89	2362.55	2231.5	2472.99	2276.65	2304.16			2391.29	0.0482467	0.662502	0.821877
AFUB_013520	1357	EDP56640	DS499594	3818601	3819741	1	SAGA-like transcriptional regulatory complex subunit Spt3, putative	protein_coding		AFUB_013520	730	588	722	527	680	573		686.732	577.381	600.948	605.326	669.602	653.929			632.32	-0.0490255	0.697	0.843416
AFUB_013530	1358	EDP56641	DS499594	3820018	3820699	-1	blue light-inducible protein Bli-3	protein_coding		AFUB_013530	23	35	41	73	40	54		21.6368	34.3679	34.1259	83.8497	39.3883	61.6268			45.8326	-1.0289	0.0029345	0.0230923
AFUB_013540	1359	EDP56642	DS499594	3822112	3822588	-1	F-box domain protein	protein_coding		AFUB_013540	696	425	556	1035	829	652		654.747	417.325	462.78	1188.83	816.323	744.087			714.015	-0.840635	8.09205e-06	0.000243515
AFUB_013550	1360	EDP56643	DS499594	3823245	3823901	1	C2H2 finger domain protein, putative	protein_coding		AFUB_013550	441	409	481	430	443	382		414.861	401.614	400.355	493.909	436.226	435.953			430.486	-0.166404	0.203877	0.417758
AFUB_013560	1361	EDP56644	DS499594	3824181	3827000	-1	chromosome segregation protein BIR1, putative	protein_coding		AFUB_013560	655	710	746	444	583	519		616.177	697.178	620.924	509.99	574.085	592.302			601.776	0.205605	0.104808	0.270129
AFUB_013570	1362	AFUB_013570-1	DS499594	3827428	3827512	1		tRNA		AFUB_013570	0	0	0	1	5	3		0	0	0	1.14863	4.92354	3.42371			1.58265	-4.24006	0.0212018	NA
AFUB_013580	1363	AFUB_013580-1	DS499594	3827944	3828028	1		tRNA		AFUB_013580	1	2	3	19	8	3		0.940729	1.96388	2.49701	21.8239	7.87767	3.42371			6.42115	-2.59931	0.00678208	0.0411594
AFUB_013590	1364	AFUB_013590-1	DS499594	3828568	3828652	-1		tRNA		AFUB_013590	1	1	1	9	5	0		0.940729	0.981941	0.832338	10.3376	4.92354	0			3.0027	-2.47248	0.072039	NA
AFUB_013600	1365	AFUB_013600-1	DS499594	3829000	3829084	-1		tRNA		AFUB_013600	8	6	5	5	8	9		7.52583	5.89165	4.16169	5.74313	7.87767	10.2711			6.91185	-0.449399	0.541408	0.74384
AFUB_013610	1366	AFUB_013610-1	DS499594	3829563	3829647	-1		tRNA		AFUB_013610	2	0	1	14	10	5		1.88146	0	0.832338	16.0808	9.84708	5.70619			5.72464	-3.53027	0.00157711	0.0145031
AFUB_013620	1367	EDP56645	DS499594	3832631	3834312	-1	integral membrane protein Pth11-like, putative	protein_coding		AFUB_013620	32	22	25	25	25	26		30.1033	21.6027	20.8085	28.7157	24.6177	29.6722			25.92	-0.194173	0.618779	0.794598
AFUB_013630	1368	EDP56646	DS499594	3836463	3837913	-1	histidinol-phosphate aminotransferase	protein_coding		AFUB_013630	2577	2326	2541	2769	3428	2371		2424.26	2283.99	2114.97	3180.55	3375.58	2705.87			2680.87	-0.441271	0.000146347	0.00232636
AFUB_013640	1369	EDP56647	DS499594	3838273	3839817	-1	conserved hypothetical protein	protein_coding		AFUB_013640	1177	1054	1303	770	1076	820		1107.24	1034.97	1084.54	884.442	1059.55	935.815			1017.76	0.163365	0.160139	0.356695
AFUB_013650	1370	EDP56648	DS499594	3840871	3841386	-1	RNA polymerase subunit	protein_coding		AFUB_013650	2765	2566	3182	2001	2433	1985		2601.12	2519.66	2648.5	2298.4	2395.8	2265.36			2454.8	0.158726	0.100761	0.263276
AFUB_013660	1371	EDP56649	DS499594	3842262	3844079	1	nuclear segregation protein (Bfr1), putative	protein_coding		AFUB_013660	4189	5443	5782	3704	3806	3986		3940.71	5344.7	4812.58	4254.51	3747.8	4548.97			4441.55	0.167787	0.191981	0.402165
AFUB_013670	1372	EDP56650	DS499594	3844605	3845684	-1	conserved hypothetical protein	protein_coding		AFUB_013670	8	10	15	2	7	14		7.52583	9.81941	12.4851	2.29725	6.89296	15.9773			9.16631	0.252895	0.718804	0.857761
AFUB_013680	1373	EDP56651	DS499594	3846077	3847082	-1	DUF409 domain protein	protein_coding		AFUB_013680	34	29	33	16	28	25		31.9848	28.4763	27.4672	18.378	27.5718	28.5309			27.0682	0.23515	0.539994	0.742394
AFUB_013690	1374	EDP56652	DS499594	3849360	3849791	1	conserved hypothetical protein	protein_coding		AFUB_013690	2763	2243	3331	2726	2872	2546		2599.23	2202.49	2772.52	3131.16	2828.08	2905.59			2739.85	-0.226551	0.0490524	0.164078
AFUB_013700	1375	EDP56653	DS499594	3850194	3851009	1	hypothetical protein	protein_coding		AFUB_013700	57	39	48	46	52	42		53.6215	38.2957	39.9522	52.8368	51.2048	47.932			47.3072	-0.205775	0.488946	0.702485
AFUB_013710	1376	EDP56654	DS499594	3851407	3854839	-1	beta-galactosidase, putative	protein_coding		AFUB_013710	59	53	61	55	67	56		55.503	52.0429	50.7726	63.1745	65.9755	63.9093			58.563	-0.287504	0.274197	0.499774
AFUB_013720	1377	EDP56655	DS499594	3856659	3859665	-1	methyltransferase (Ncl1), putative	protein_coding		AFUB_013720	3503	4547	4675	2706	2970	2760		3295.37	4464.89	3891.18	3108.18	2924.58	3149.82			3472.34	0.34357	0.00487792	0.0327278
AFUB_013730	1378	EDP56656	DS499594	3861016	3861602	1	DUF614 domain protein	protein_coding		AFUB_013730	124	143	192	58	101	132		116.65	140.418	159.809	66.6203	99.4555	150.643			122.266	0.398238	0.119853	0.295441
AFUB_013740	1379	EDP56657	DS499594	3862023	3863710	-1	mitochondrial processing peptidase beta subunit, putative	protein_coding		AFUB_013740	11767	13761	15051	9708	10713	10396		11069.6	13512.5	12527.5	11150.9	10549.2	11864.3			11779	0.144896	0.179274	0.383838
AFUB_013750	1380	EDP56658	DS499594	3864653	3865618	-1	nucleoside-diphosphate-sugar epimerase, putative	protein_coding		AFUB_013750	69	59	90	64	62	64		64.9103	57.9345	74.9104	73.5121	61.0519	73.0392			67.5597	-0.064131	0.801008	0.901999
AFUB_013760	1381	EDP56659	DS499594	3866341	3867526	-1	fibrillarin	protein_coding		AFUB_013760	10293	11680	12862	8853	10120	9216		9682.92	11469.1	10705.5	10168.8	9965.25	10517.6			10418.2	0.0556774	0.581173	0.771592
AFUB_013770	1382	EDP56660	DS499594	3868160	3868981	-1	conserved fungal protein	protein_coding		AFUB_013770	7	6	6	54	21	12		6.5851	5.89165	4.99403	62.0258	20.6789	13.6949			18.9784	-2.46359	4.97985e-05	0.00100569
AFUB_013780	1383	AFUB_013780-1	DS499594	3870219	3870307	1		tRNA		AFUB_013780	3	0	1	2	1	1		2.82219	0	0.832338	2.29725	0.984708	1.14124			1.34629	-0.265313	0.874704	NA
AFUB_013790	1384	EDP56661	DS499594	3870731	3873190	-1	Golgi membrane protein (Coy1), putative	protein_coding		AFUB_013790	543	587	673	467	594	505		510.816	576.399	560.164	536.409	584.917	576.325			557.505	-0.0437826	0.72436	0.861003
AFUB_013800	1385	EDP56662	DS499594	3873683	3875895	-1	potassium channel, putative	protein_coding		AFUB_013800	265	198	197	212	262	204		249.293	194.424	163.971	243.509	257.994	232.812			223.667	-0.275747	0.125973	0.304365
AFUB_013810	1386	EDP56663	DS499594	3878060	3881856	1	TGF beta receptor associated protein 1, putative	protein_coding		AFUB_013810	562	597	629	454	583	438		528.69	586.219	523.541	521.476	574.085	499.862			538.979	0.0368589	0.772909	0.886809
AFUB_013820	1387	EDP56664	DS499594	3882001	3883126	-1	catechol dioxygenase, putative	protein_coding		AFUB_013820	599	560	702	372	496	417		563.497	549.887	584.301	427.289	488.415	475.896			514.881	0.286401	0.023109	0.0982808
AFUB_013830	1388	EDP56665	DS499594	3884088	3886096	-1	C6 finger domain protein, putative	protein_coding		AFUB_013830	993	1071	1232	1066	993	846		934.144	1051.66	1025.44	1224.44	977.815	965.487			1029.83	-0.0725838	0.569766	0.764624
AFUB_013840	1389	EDP56666	DS499594	3888554	3889010	1	small nuclear ribonucleoprotein (LSM7), putative	protein_coding		AFUB_013840	845	759	894	860	807	758		794.916	745.293	744.11	987.819	794.66	865.058			821.976	-0.212157	0.0852173	0.235793
AFUB_013850	1390	EDP56667	DS499594	3890472	3892026	1	Fasciclin domain family	protein_coding		AFUB_013850	3294	2770	2906	3307	3715	2814		3098.76	2719.98	2418.77	3798.51	3658.19	3211.44			3150.94	-0.373289	0.00200153	0.0173459
AFUB_013860	1391	EDP56668	DS499594	3892636	3894528	-1	poly(A)-binding protein-dependent poly(A) ribonuclease, putative	protein_coding		AFUB_013860	1219	1100	1283	953	1127	896		1146.75	1080.14	1067.89	1094.64	1109.77	1022.55			1086.95	0.0296274	0.784318	0.894153
AFUB_013870	1392	EDP56669	DS499594	3896350	3897955	1	UBX domain protein	protein_coding		AFUB_013870	633	635	675	483	626	535		595.481	623.533	561.828	554.787	616.427	610.562			593.77	-0.00183228	0.988079	0.995326
AFUB_013880	1393	EDP56670	DS499594	3900108	3904867	1	ABC transporter, putative	protein_coding		AFUB_013880	7010	8053	7505	7570	7954	5827		6594.51	7907.57	6246.7	8695.1	7832.37	6649.99			7321.04	-0.1598	0.211597	0.427061
AFUB_013890	1394	EDP56671	DS499594	3905555	3907417	-1	metalloreductase, putative	protein_coding		AFUB_013890	2148	2248	2601	1840	2024	1923		2020.69	2207.4	2164.91	2113.47	1993.05	2194.6			2115.69	0.0211361	0.836247	0.921298
AFUB_013900	1395	EDP56672	DS499594	3909791	3910737	-1	2-deoxy-D-gluconate 3-dehydrogenase, putative	protein_coding		AFUB_013900	95	85	64	97	104	91		89.3692	83.465	53.2696	111.417	102.41	103.853			90.6305	-0.495396	0.0412812	0.145384
AFUB_013910	1396	EDP56673	DS499594	3912118	3914518	1	C6 transcription factor, putative	protein_coding		AFUB_013910	183	160	178	120	163	124		172.153	157.111	148.156	137.835	160.507	141.513			152.879	0.115263	0.527864	0.733429
AFUB_013920	1397	EDP56674	DS499594	3914885	3915774	1	3-ketoacyl-acyl carrier protein reductase	protein_coding		AFUB_013920	88	88	115	78	102	110		82.7841	86.4108	95.7189	89.5929	100.44	125.536			96.7472	-0.250139	0.264372	0.489175
AFUB_013930	1398	EDP56675	DS499594	3917676	3918451	-1	zinc-dependent alcohol dehydrogenase, putative	protein_coding		AFUB_013930	34	32	38	31	31	30		31.9848	31.4221	31.6288	35.6074	30.526	34.2371			32.5677	-0.0763701	0.823976	0.915098
AFUB_013940	1399	EDP56676	DS499594	3919155	3920489	1	hydroxyisocaproate dehydrogenase, putative	protein_coding		AFUB_013940	172	129	195	80	114	108		161.805	126.67	162.306	91.8901	112.257	123.254			129.697	0.462294	0.0247496	0.103295
AFUB_013950	1400	EDP56677	DS499594	3921114	3921929	1	60S ribosomal protein L17	protein_coding		AFUB_013950	20319	26116	26690	19095	19908	19891		19114.7	25644.4	22215.1	21933	19603.6	22700.4			21868.5	0.0602154	0.620463	0.796291
AFUB_013960	1401	EDP56678	DS499594	3923656	3924702	1	conserved hypothetical protein	protein_coding		AFUB_013960	4379	3062	4103	6433	6049	4611		4119.45	3006.7	3415.08	7389.11	5956.5	5262.25			4858.18	-0.819802	1.29419e-08	1.28346e-06
AFUB_013970	1402	EDP56679	DS499594	3925909	3926781	1	chitin binding protein, putative	protein_coding		AFUB_013970	413	525	648	316	307	295		388.521	515.519	539.355	362.966	302.305	336.665			407.555	0.528489	0.000785768	0.0085185
AFUB_013980	1403	EDP56680	DS499594	3926992	3928610	1	cation diffusion facilitator 1	protein_coding		AFUB_013980	1118	1448	1445	1028	1136	910		1051.73	1421.85	1202.73	1180.79	1118.63	1038.53			1169.04	0.139011	0.287826	0.513106
AFUB_013990	1404	EDP56681	DS499594	3928907	3931833	-1	exo-beta-1,3-glucanase Exg0	protein_coding		AFUB_013990	470	446	529	395	421	379		442.143	437.946	440.307	453.707	414.562	432.529			436.866	0.0222717	0.861424	0.93503
AFUB_014000	1405	EDP56682	DS499594	3933661	3935901	-1	fungal specific transcription factor, putative	protein_coding		AFUB_014000	195	159	205	156	165	121		183.442	156.129	170.629	179.186	162.477	138.09			164.992	0.0890144	0.625756	0.800451
AFUB_014010	1406	EDP56683	DS499594	3936724	3937630	1	hypothetical protein	protein_coding		AFUB_014010	165	134	123	139	160	131		155.22	131.58	102.378	159.659	157.553	149.502			142.649	-0.265342	0.186753	0.39502
AFUB_014020	1407	EDP56684	DS499594	3938911	3940403	-1	aminotransferase, putative	protein_coding		AFUB_014020	826	618	724	843	781	771		777.042	606.84	602.613	968.292	769.057	879.894			767.29	-0.397398	0.00497875	0.033198
AFUB_014030	1408	EDP56685	DS499594	3942180	3945552	1	conserved hypothetical protein	protein_coding		AFUB_014030	4049	4707	5495	4125	4371	3905		3809.01	4622	4573.7	4738.08	4304.16	4456.53			4417.25	-0.0536664	0.626754	0.800949
AFUB_014040	1409	EDP56686	DS499594	3946780	3950043	1	ankyrin repeat protein	protein_coding		AFUB_014040	395	531	546	300	375	343		371.588	521.411	454.457	344.588	369.266	391.445			408.792	0.285395	0.0618428	0.19064
AFUB_014050	1410	EDP56687	DS499594	3950857	3952494	1	pyridine nucleotide-disulphide oxidoreductase, putative	protein_coding		AFUB_014050	4	6	7	10	2	5		3.76292	5.89165	5.82637	11.4863	1.96942	5.70619			5.7738	-0.288846	0.732469	0.865925
AFUB_014060	1411	EDP56688	DS499594	3952741	3954609	1	general amidase, putative	protein_coding		AFUB_014060	30	31	31	31	50	29		28.2219	30.4402	25.8025	35.6074	49.2354	33.0959			33.7339	-0.489816	0.160486	0.357234
AFUB_014070	1412	EDP56689	DS499594	3954648	3955640	-1	oxidoreductase, short-chain dehydrogenase/reductase family	protein_coding		AFUB_014070	28	28	30	33	22	38		26.3404	27.4943	24.9701	37.9047	21.6636	43.367			30.29	-0.378446	0.31839	0.546107
AFUB_014080	1413	EDP56690	DS499594	3956373	3957120	1	Mn superoxide dismutase MnSOD	protein_coding		AFUB_014080	45	37	45	47	44	41		42.3328	36.3318	37.4552	53.9854	43.3272	46.7907			43.3705	-0.309207	0.310012	0.538403
AFUB_014090	1414	EDP56691	DS499594	3958378	3959975	-1	mannosidase MsdS	protein_coding		AFUB_014090	231	187	264	301	287	214		217.308	183.623	219.737	345.737	282.611	244.225			248.874	-0.489781	0.00451047	0.03097
AFUB_014100	1415	EDP56692	DS499594	3961660	3964324	1	phosphoribosyl-AMP cyclohydrolase, putative	protein_coding		AFUB_014100	2684	3291	3576	2292	2608	2301		2524.92	3231.57	2976.44	2632.65	2568.12	2625.99			2759.95	0.158062	0.166601	0.365676
AFUB_014110	1416	EDP56693	DS499594	3964614	3965574	-1	U3 small nucleolar RNA-associated protein Utp11, putative	protein_coding		AFUB_014110	1885	2275	2575	1461	1761	1457		1773.27	2233.92	2143.27	1678.14	1734.07	1662.78			1870.91	0.277202	0.0170975	0.0794047
AFUB_014120	1417	EDP56694	DS499594	3965929	3966441	1	conserved hypothetical protein	protein_coding		AFUB_014120	516	558	723	383	456	453		485.416	547.923	601.78	439.924	449.027	516.981			506.842	0.219058	0.111978	0.28269
AFUB_014130	1418	EDP56695	DS499594	3966672	3967592	-1	transcription initiation factor TFIID, 31kD subunit, putative	protein_coding		AFUB_014130	565	596	707	420	564	423		531.512	585.237	588.463	482.423	555.376	482.744			537.626	0.164354	0.201134	0.414181
AFUB_014140	1419	EDP56696	DS499594	3968330	3970851	-1	lipin Smp2, putative	protein_coding		AFUB_014140	1621	1248	1633	1391	1396	1201		1524.92	1225.46	1359.21	1597.74	1374.65	1370.63			1408.77	-0.0793244	0.517413	0.725259
AFUB_014150	1420	EDP56697	DS499594	3971818	3975194	1	Fibronectin type III domain protein	protein_coding		AFUB_014150	1734	1834	2096	1406	1706	1281		1631.22	1800.88	1744.58	1614.97	1679.91	1461.93			1655.58	0.121688	0.261276	0.485449
AFUB_014160	1421	EDP56698	DS499594	3975478	3976955	1	tRNAHis guanylyltransferase Thg1, putative	protein_coding		AFUB_014160	1658	1317	1419	1726	1819	1494		1559.73	1293.22	1181.09	1982.53	1791.18	1705.01			1585.46	-0.44189	0.000524551	0.00621978
AFUB_014170	1422	EDP56699	DS499594	3977092	3977952	-1	conserved hypothetical protein	protein_coding		AFUB_014170	1300	1204	1386	1071	1198	954		1222.95	1182.26	1153.62	1230.18	1179.68	1088.74			1176.24	0.024417	0.822088	0.913893
AFUB_014180	1423	AFUB_014180-1	DS499594	3978379	3978474	1		tRNA		AFUB_014180	0	1	1	2	0	1		0	0.981941	0.832338	2.29725	0	1.14124			0.875462	-0.894615	0.674358	NA
AFUB_014190	1424	EDP56700	DS499594	3978821	3980226	-1	WD repeat protein	protein_coding		AFUB_014190	873	804	870	733	852	755		821.256	789.481	724.134	841.943	838.972	861.634			812.903	-0.123382	0.280338	0.505913
AFUB_014200	1425	EDP56701	DS499594	3987134	3988400	1	regulator of secondary metabolism LaeA	protein_coding		AFUB_014200	1511	1303	1477	1245	1487	1132		1421.44	1279.47	1229.36	1430.04	1464.26	1291.88			1352.74	-0.0915168	0.41882	0.644112
AFUB_014210	1426	EDP56702	DS499594	3989493	3991166	-1	WD repeat protein	protein_coding		AFUB_014210	1379	1596	1475	1091	1356	1148		1297.27	1567.18	1227.7	1253.15	1335.26	1310.14			1331.78	0.0691893	0.568839	0.764425
AFUB_014220	1427	EDP56703	DS499594	3991951	3997394	1	DNA-dependent RNA polymerase II largest subunit, putative	protein_coding		AFUB_014220	6042	7159	7270	4596	5829	4603		5683.88	7029.72	6051.1	5279.09	5739.86	5253.12			5839.46	0.205454	0.0626761	0.191988
AFUB_014230	1428	EDP56704	DS499594	3998252	4000964	1	ubiquitin-protein ligase Sel1/Ubx2, putative	protein_coding		AFUB_014230	885	880	1090	526	715	643		832.545	864.108	907.249	604.177	704.066	733.816			774.327	0.350522	0.00425298	0.0297879
AFUB_014240	1429	EDP56705	DS499594	4001245	4002134	1	DNA repair protein Dds20/Sfr1, putative	protein_coding		AFUB_014240	143	109	162	141	138	107		134.524	107.032	134.839	161.956	135.89	122.112			132.726	-0.155474	0.441338	0.664402
AFUB_014250	1430	EDP56706	DS499594	4002981	4004769	1	MFS allantoate transporter, putative	protein_coding		AFUB_014250	19	13	23	16	14	10		17.8738	12.7652	19.1438	18.378	13.7859	11.4124			15.5599	0.198307	0.691464	0.840329
AFUB_014260	1431	EDP56707	DS499594	4005166	4006880	-1	beta-glucosidase, putative	protein_coding		AFUB_014260	1214	1021	1182	1145	1209	1030		1142.04	1002.56	983.824	1315.18	1190.51	1175.47			1134.93	-0.234731	0.0424655	0.147825
AFUB_014270	1432	EDP56708	DS499594	4007670	4010057	-1	Kelch motif domain protein	protein_coding		AFUB_014270	1058	1035	1118	853	1069	839		995.291	1016.31	930.554	979.778	1052.65	957.498			988.681	-0.0241138	0.82824	0.917005
AFUB_014280	1433	EDP56709	DS499594	4010630	4012489	1	cell division cycle protein Cdc20, putative	protein_coding		AFUB_014280	2159	2201	2381	1544	2122	1889		2031.03	2161.25	1981.8	1773.48	2089.55	2155.8			2032.15	0.0363929	0.746384	0.872553
AFUB_014290	1434	EDP56710	DS499594	4013363	4015114	1	transcription factor TFIIA complex subunit Toa1, putative	protein_coding		AFUB_014290	762	897	910	664	870	623		716.835	880.801	757.428	762.688	856.696	710.991			780.907	0.0139384	0.914747	0.961433
AFUB_014300	1435	EDP56711	DS499594	4016501	4018686	-1	C2H2 transcription factor (Sfp1), putative	protein_coding		AFUB_014300	2203	2251	2550	1422	2118	1527		2072.43	2210.35	2122.46	1633.35	2085.61	1742.67			1977.81	0.229252	0.0511351	0.168909
AFUB_014310	1436	EDP56712	DS499594	4022333	4024628	1	tRNA dihydrouridine synthase, putative	protein_coding		AFUB_014310	2605	2568	2850	2280	2411	2022		2450.6	2521.62	2372.16	2618.87	2374.13	2307.58			2440.83	0.00862432	0.932859	0.969174
AFUB_014320	1437	EDP56713	DS499594	4025117	4026060	1	BAP31 domain protein, putative	protein_coding		AFUB_014320	4769	4098	5344	3460	4163	3955		4486.34	4023.99	4448.01	3974.25	4099.34	4513.6			4257.59	0.0420617	0.683605	0.835637
AFUB_014330	1438	EDP56714	DS499594	4026609	4027928	-1	mitochondrial inheritance component mdm12	protein_coding		AFUB_014330	1001	715	734	996	854	671		941.67	702.088	610.936	1144.03	840.941	765.771			834.239	-0.287049	0.101061	0.263739
AFUB_014340	1439	EDP56715	DS499594	4033770	4034615	1	conserved hypothetical protein	protein_coding		AFUB_014340	28	24	29	36	33	39		26.3404	23.5666	24.1378	41.3506	32.4954	44.5083			32.0665	-0.672701	0.0570342	0.181259
AFUB_014350	1440	EDP56716	DS499594	4036520	4040129	-1	serine/threonine protein kinase (Kin4), putative	protein_coding		AFUB_014350	1093	1418	1430	810	1161	887		1028.22	1392.39	1190.24	930.387	1143.25	1012.28			1116.13	0.225786	0.0981461	0.258455
AFUB_014360	1441	EDP56717	DS499594	4041011	4042399	-1	hypothetical protein	protein_coding		AFUB_014360	69	90	104	57	67	43		64.9103	88.3747	86.5632	65.4717	65.9755	49.0732			70.0614	0.408348	0.116295	0.290492
AFUB_014370	1442	EDP56718	DS499594	4043215	4044774	-1	conserved hypothetical protein	protein_coding		AFUB_014370	1811	1944	2480	1249	1764	1486		1703.66	1908.89	2064.2	1434.63	1737.03	1695.88			1757.38	0.221772	0.0666482	0.200365
AFUB_014380	1443	EDP56719	DS499594	4045961	4046779	1	Ser/Thr protein phosphatase superfamily	protein_coding		AFUB_014380	103	120	110	119	131	118		96.8951	117.833	91.5572	136.687	128.997	134.666			117.772	-0.388472	0.0555226	0.178108
AFUB_014390	1444	EDP56720	DS499594	4047191	4048665	1	acyl-CoA dehydrogenase, putative	protein_coding		AFUB_014390	454	484	474	671	600	468		427.091	475.259	394.528	770.728	590.825	534.099			532.089	-0.54799	0.000399085	0.00501846
AFUB_014400	1445	EDP56721	DS499594	4049408	4050392	-1	bZIP transcription factor, putative	protein_coding		AFUB_014400	278	270	322	202	248	229		261.523	265.124	268.013	232.023	244.208	261.343			255.372	0.107774	0.471517	0.689158
AFUB_014410	1446	EDP56722	DS499594	4053836	4055418	1	GPI anchor biosynthesis protein Gwt1, putative	protein_coding		AFUB_014410	58	38	63	43	67	62		54.5623	37.3138	52.4373	49.3909	65.9755	70.7567			55.0727	-0.365454	0.205575	0.419564
AFUB_014420	1447	EDP56723	DS499594	4055668	4057653	1	N-acylethanolamine amidohydrolase, putative	protein_coding		AFUB_014420	60	78	81	49	58	66		56.4437	76.5914	67.4194	56.2827	57.1131	75.3217			64.862	0.0883578	0.739028	0.869116
AFUB_014430	1448	EDP56724	DS499594	4058240	4060127	-1	cAMP-specific phosphodiesterase, putative	protein_coding		AFUB_014430	153	145	182	148	144	104		143.932	142.381	151.486	169.997	141.798	118.689			144.714	0.0253376	0.896178	0.951916
AFUB_014440	1449	EDP56725	DS499594	4062509	4063751	1	conserved hypothetical protein	protein_coding		AFUB_014440	7	2	9	3	3	5		6.5851	1.96388	7.49104	3.44588	2.95413	5.70619			4.69104	0.424786	0.642746	NA
AFUB_014450	1450	EDP56726	DS499594	4064712	4066389	-1	endosomal SPRY domain protein, putative	protein_coding		AFUB_014450	1853	2101	2264	1728	1884	1714		1743.17	2063.06	1884.41	1984.83	1855.19	1956.08			1914.46	-0.0264313	0.806803	0.905358
AFUB_014460	1451	EDP56727	DS499594	4067050	4068653	1	peptidase D, putative	protein_coding		AFUB_014460	2551	2204	2404	1749	2125	1660		2399.8	2164.2	2000.94	2008.95	2092.51	1894.45			2093.47	0.130381	0.237803	0.458764
AFUB_014470	1452	EDP56728	DS499594	4070067	4070504	1	conserved hypothetical protein	protein_coding		AFUB_014470	12547	10716	18619	10460	11226	11787		11803.3	10522.5	15497.3	12014.6	11054.3	13451.8			12390.6	0.0506781	0.716669	0.856793
AFUB_014480	1453	EDP56729	DS499594	4071784	4074219	1	protein translocation complex componenet (Npl1), putative	protein_coding		AFUB_014480	1832	1768	2009	1539	1691	1572		1723.42	1736.07	1672.17	1767.74	1665.14	1794.03			1726.43	-0.0263849	0.792952	0.89848
AFUB_014490	1454	EDP56730	DS499594	4074998	4076202	-1	C6 transcription factor, putative	protein_coding		AFUB_014490	277	284	308	229	290	221		260.582	278.871	256.36	263.035	285.565	252.214			266.105	-0.0109282	0.941665	0.972949
AFUB_014500	1455	EDP56731	DS499594	4078512	4078868	-1	hypothetical protein	protein_coding		AFUB_014500	16	7	15	10	27	13		15.0517	6.87359	12.4851	11.4863	26.5871	14.8361			14.5533	-0.626731	0.252866	0.476211
AFUB_014510	1456	EDP56732	DS499594	4079591	4081502	-1	sugar 1,4-lactone oxidase, putative	protein_coding		AFUB_014510	1821	1940	2104	1403	1572	1482		1713.07	1904.97	1751.24	1611.52	1547.96	1691.31			1703.35	0.146582	0.16297	0.360609
AFUB_014520	1457	EDP56733	DS499594	4081992	4087092	-1	gelsolin repeat protein, putative	protein_coding		AFUB_014520	1616	2230	2193	1435	1680	1347		1520.22	2189.73	1825.32	1648.28	1654.31	1537.25			1729.18	0.193427	0.148876	0.341456
AFUB_014530	1458	EDP56734	DS499594	4088550	4089399	-1	ADP-ribosylation factor family protein	protein_coding		AFUB_014530	442	480	517	420	408	396		415.802	471.332	430.319	482.423	401.761	451.93			442.261	-0.0194358	0.88626	0.946426
AFUB_014540	1459	EDP56735	DS499594	4090695	4092627	1	conserved hypothetical protein	protein_coding		AFUB_014540	137	89	121	276	208	168		128.88	87.3927	100.713	317.021	204.819	191.728			171.759	-1.16897	1.68189e-07	9.55856e-06
AFUB_014550	1460	EDP56736	DS499594	4093286	4095834	1	ATP-dependent RNA helicase (Drs1), putative	protein_coding		AFUB_014550	3053	3439	3671	2578	2795	2379		2872.05	3376.9	3055.51	2961.16	2752.26	2715			2955.48	0.142633	0.178319	0.382406
AFUB_014560	1461	EDP56737	DS499594	4096687	4098833	1	2-isopropylmalate synthase	protein_coding		AFUB_014560	3779	3972	4653	4632	4231	3399		3555.01	3900.27	3872.87	5320.44	4166.3	3879.07			4115.66	-0.23851	0.0598247	0.186097
AFUB_014570	1462	EDP56738	DS499594	4099618	4105576	-1	AMP binding domain protein, putative	protein_coding		AFUB_014570	1099	1423	1441	897	1048	885		1033.86	1397.3	1199.4	1030.32	1031.97	1010			1117.14	0.240585	0.0600635	0.18665
AFUB_014580	1463	EDP56739	DS499594	4106597	4107537	1	40S ribosomal protein S5, putative	protein_coding		AFUB_014580	75794	71482	89656	55667	65560	59034		71301.6	70191.1	74624.1	63940.6	64557.5	67371.8			68664.5	0.141923	0.112917	0.28464
AFUB_014590	1464	EDP56740	DS499594	4108381	4110551	1	SDA1 domain protein	protein_coding		AFUB_014590	4019	4372	5004	3152	3944	3231		3780.79	4293.05	4165.02	3620.47	3883.69	3687.34			3905.06	0.12895	0.198828	0.411422
AFUB_014600	1465	EDP56741	DS499594	4111188	4111994	1	conserved hypothetical protein	protein_coding		AFUB_014600	337	305	336	210	300	259		317.026	299.492	279.666	241.212	295.413	295.581			288.065	0.105033	0.492165	0.704928
AFUB_014610	1466	EDP56742	DS499594	4112494	4115487	-1	Hsp70 family chaperone Lhs1/Orp150, putative	protein_coding		AFUB_014610	354	414	450	268	362	414		333.018	406.524	374.552	307.832	356.464	472.472			375.144	-0.0287646	0.864422	0.936587
AFUB_014620	1467	EDP56743	DS499594	4116126	4117913	-1	conserved hypothetical protein	protein_coding		AFUB_014620	1087	1075	1073	726	923	869		1022.57	1055.59	893.099	833.903	908.886	991.736			950.964	0.119168	0.331449	0.55938
AFUB_014630	1468	EDP56744	DS499594	4118500	4120359	1	conserved hypothetical protein	protein_coding		AFUB_014630	891	819	882	683	822	595		838.189	804.21	734.122	784.512	809.43	679.036			774.917	0.0631913	0.609788	0.788271
AFUB_014640	1469	EDP56745	DS499594	4120934	4121827	-1	conserved hypothetical protein	protein_coding		AFUB_014640	565	478	459	412	514	416		531.512	469.368	382.043	473.234	506.14	474.755			472.842	-0.0742164	0.612288	0.790098
AFUB_014650	1470	EDP56746	DS499594	4123549	4124511	1	EBP domain protein, putative	protein_coding		AFUB_014650	130	98	127	95	93	99		122.295	96.2302	105.707	109.12	91.5779	112.983			106.319	0.0507346	0.812462	0.908437
AFUB_014660	1471	EDP56747	DS499594	4125665	4130806	1	conserved hypothetical protein	protein_coding		AFUB_014660	382	472	448	251	381	277		359.358	463.476	372.887	288.305	375.174	316.123			362.554	0.284751	0.0723977	0.212078
AFUB_014670	1472	EDP56748	DS499594	4131144	4134107	-1	dsDNA-dependent ATPase (Rad54b), putative	protein_coding		AFUB_014670	846	814	973	570	741	589		795.857	799.3	809.865	654.717	729.669	672.189			743.599	0.225131	0.0501386	0.166562
AFUB_014680	1473	EDP56749	DS499594	4135323	4136519	-1	GPI anchored transmidase, putative	protein_coding		AFUB_014680	808	691	833	652	764	697		760.109	678.521	693.338	748.904	752.317	795.443			738.105	-0.107248	0.357701	0.586539
AFUB_014690	1474	EDP56750	DS499594	4137371	4138590	-1	mitochondrial phosphate carrier protein (Mir1), putative	protein_coding		AFUB_014690	15481	16631	21166	9841	12338	12172		14563.4	16330.7	17617.3	11303.6	12149.3	13891.1			14309.2	0.377483	0.0010276	0.0104643
AFUB_014700	1475	EDP56751	DS499594	4143419	4145502	1	alpha-amylase, putative	protein_coding		AFUB_014700	270	219	292	233	253	237		253.997	215.045	243.043	267.63	249.131	270.473			249.887	-0.143112	0.353228	0.582173
AFUB_014710	1476	EDP56752	DS499594	4147686	4148489	1	conserved hypothetical protein	protein_coding		AFUB_014710	5853	4205	5430	8926	7588	6513		5506.09	4129.06	4519.6	10252.6	7471.97	7432.88			6552.04	-0.829627	1.02363e-08	1.06348e-06
AFUB_014720	1477	EDP56753	DS499594	4149285	4150700	1	acyl-CoA thioesterase II	protein_coding		AFUB_014720	134	91	116	250	214	137		126.058	89.3566	96.5512	287.157	210.728	156.35			161.033	-1.06821	3.07574e-06	0.000110008
AFUB_014730	1478	EDP56754	DS499594	4151217	4152403	-1	conserved hypothetical protein	protein_coding		AFUB_014730	403	394	465	298	380	399		379.114	386.885	387.037	342.291	374.189	455.354			387.478	-0.0228332	0.8755	0.941179
AFUB_014740	1479	EDP56755	DS499594	4154096	4155189	1	hypothetical protein	protein_coding		AFUB_014740	6	5	3	4	6	9		5.64437	4.9097	2.49701	4.59451	5.90825	10.2711			5.6375	-0.678738	0.412572	0.638625
AFUB_014750	1480	EDP56756	DS499594	4156151	4158553	-1	Hsp70 family protein	protein_coding		AFUB_014750	2648	2968	3876	2099	2493	2079		2491.05	2914.4	3226.14	2410.97	2454.88	2372.63			2645.01	0.254104	0.0285107	0.114567
AFUB_014760	1481	EDP56757	DS499594	4160205	4161317	-1	conserved hypothetical protein	protein_coding		AFUB_014760	194	176	204	124	177	131		182.501	172.822	169.797	142.43	174.293	149.502			165.224	0.16867	0.34253	0.570143
AFUB_014770	1482	EDP56758	DS499594	4161997	4162570	1	conserved hypothetical protein	protein_coding		AFUB_014770	255	253	309	146	182	168		239.886	248.431	257.192	167.699	179.217	191.728			214.026	0.4693	0.003412	0.025733
AFUB_014780	1483	EDP56759	DS499594	4168243	4170895	1	C6 transcription factor, putative	protein_coding		AFUB_014780	581	678	780	582	696	487		546.563	665.756	649.224	668.501	685.357	555.783			628.531	-0.0373337	0.784501	0.894245
AFUB_014790	1484	EDP56760	DS499594	4171341	4171987	-1	prefoldin subunit 4, putative	protein_coding		AFUB_014790	1084	1107	1293	1098	1018	976		1019.75	1087.01	1076.21	1261.19	1002.43	1113.85			1093.41	-0.0848028	0.479828	0.696285
AFUB_014800	1485	EDP56761	DS499594	4173060	4174194	1	autophagy protein Atg27, putative	protein_coding		AFUB_014800	756	715	832	429	601	582		711.191	702.088	692.505	492.761	591.81	664.2			642.426	0.267717	0.0460071	0.156715
AFUB_014810	1486	EDP56762	DS499594	4174726	4176326	-1	conserved hypothetical protein	protein_coding		AFUB_014810	8682	8066	9741	7648	8035	7233		8167.41	7920.34	8107.81	8784.69	7912.13	8254.57			8191.16	-0.0442935	0.636888	0.806094
AFUB_014820	1487	EDP56763	DS499594	4178219	4181212	1	heat shock protein Hsp98/Hsp104/ClpA, putative	protein_coding		AFUB_014820	4802	7029	8342	2849	4367	3956		4517.38	6902.06	6943.36	3272.44	4300.22	4514.74			5075.03	0.603247	0.000198295	0.00293308
AFUB_014830	1488	EDP56764	DS499594	4181404	4183282	-1	polysaccharide deacetylase family protein	protein_coding		AFUB_014830	727	989	844	819	959	812		683.91	971.14	702.493	940.725	944.335	926.685			861.548	-0.255101	0.0748245	0.216941
AFUB_014840	1489	EDP56765	DS499594	4188375	4189526	-1	conserved hypothetical protein	protein_coding		AFUB_014840	68	103	100	61	86	98		63.9696	101.14	83.2338	70.0662	84.6849	111.841			85.8226	-0.102665	0.689264	0.838403
AFUB_014850	1490	EDP56766	DS499594	4194281	4196079	1	choline transport protein, putative	protein_coding		AFUB_014850	391	367	348	424	431	397		367.825	360.372	289.654	487.018	424.409	453.071			397.058	-0.423777	0.00362278	0.0267628
AFUB_014860	1491	EDP56767	DS499594	4197350	4199993	1	DNA replication initiation factor Cdc45	protein_coding		AFUB_014860	888	1200	1257	633	885	715		835.367	1178.33	1046.25	727.081	871.467	815.985			912.413	0.34109	0.0163841	0.077039
AFUB_014870	1492	EDP56768	DS499594	4200859	4202414	1	conserved hypothetical protein	protein_coding		AFUB_014870	17	9	7	18	14	14		15.9924	8.83747	5.82637	20.6753	13.7859	15.9773			13.5158	-0.722722	0.196314	0.408399
AFUB_014880	1493	EDP56769	DS499594	4203218	4205383	-1	poly(A) polymerase Pap	protein_coding		AFUB_014880	1761	1598	1767	1180	1479	1091		1656.62	1569.14	1470.74	1355.38	1456.38	1245.09			1458.89	0.210527	0.0601806	0.186903
AFUB_014890	1494	EDP56770	DS499594	4205879	4207194	-1	homoserine acetyltransferase family protein	protein_coding		AFUB_014890	32	28	18	38	42	26		30.1033	27.4943	14.9821	43.6478	41.3578	29.6722			31.2096	-0.670122	0.0797191	0.226615
AFUB_014900	1495	EDP56771	DS499594	4208116	4208898	1	conserved hypothetical protein	protein_coding		AFUB_014900	108	111	145	87	84	86		101.599	108.995	120.689	99.9305	82.7155	98.1464			102.013	0.242871	0.256852	0.480442
AFUB_014910	1496	EDP56772	DS499594	4210428	4214068	1	C6 transcription factor, putative	protein_coding		AFUB_014910	319	393	476	273	351	292		300.093	385.903	396.193	313.575	345.633	333.241			345.773	0.124899	0.412684	0.638625
AFUB_014920	1497	EDP56773	DS499594	4214972	4217077	1	conserved hypothetical protein	protein_coding		AFUB_014920	528	467	634	265	411	331		496.705	458.566	527.702	304.386	404.715	377.75			428.304	0.447384	0.00220659	0.0186418
AFUB_014930	1498	EDP56774	DS499594	4219096	4219959	1	DUF1014 domain protein	protein_coding		AFUB_014930	1807	1955	1999	1609	1812	1449		1699.9	1919.69	1663.84	1848.14	1784.29	1653.65			1761.59	-0.00108113	0.992141	0.996824
AFUB_014940	1499	EDP56775	DS499594	4220442	4221568	-1	peroxisome biosynthesis protein (Peroxine-7), putative	protein_coding		AFUB_014940	270	289	257	205	235	249		253.997	283.781	213.911	235.468	231.406	284.168			250.455	0.000255375	0.998789	0.999332
AFUB_014950	1500	EDP56776	DS499594	4222882	4224363	1	CUE domain protein, putative	protein_coding		AFUB_014950	102	87	91	87	86	68		95.9543	85.4289	75.7428	99.9305	84.6849	77.6042			86.5576	-0.0293585	0.8992	0.953449
AFUB_014960	1501	EDP56777	DS499594	4224617	4225758	1	conserved hypothetical protein	protein_coding		AFUB_014960	101	75	76	115	94	103		95.0136	73.6456	63.2577	132.092	92.5626	117.547			95.6865	-0.560645	0.0192811	0.0867349
AFUB_014970	1502	AFUB_014970-1	DS499594	4226966	4227037	1		tRNA		AFUB_014970	0	0	0	0	0	0		0	0	0	0	0	0			0	NA	NA	NA
AFUB_014980	1503	EDP56778	DS499594	4227544	4228786	1	lipase/esterase, putative	protein_coding		AFUB_014980	2705	2223	2917	1942	2369	2078		2544.67	2182.85	2427.93	2230.63	2332.77	2371.49			2348.39	0.0452634	0.666452	0.82358
AFUB_014990	1504	EDP56779	DS499594	4231657	4239048	1	alpha-1,3-glucan synthase, putative	protein_coding		AFUB_014990	1421	1607	1790	2002	1984	1614		1336.78	1577.98	1489.89	2299.55	1953.66	1841.96			1749.97	-0.468531	0.000120055	0.00199186
AFUB_015000	1505	EDP56780	DS499594	4240356	4241826	-1	adenylosuccinate synthetase AdB	protein_coding		AFUB_015000	5667	6799	6975	5538	5366	5320		5331.11	6676.22	5805.56	6361.09	5283.94	6071.38			5921.55	0.0079109	0.946647	0.974221
AFUB_015010	1506	EDP56781	DS499594	4242660	4245503	-1	DnaJ domain protein	protein_coding		AFUB_015010	1337	1560	1569	1132	1252	1148		1257.75	1531.83	1305.94	1300.25	1232.85	1310.14			1323.13	0.091598	0.429409	0.653865
AFUB_015020	1507	EDP56782	DS499594	4246940	4250263	-1	C6 transcription factor (UaY), putative	protein_coding		AFUB_015020	405	464	476	215	365	321		380.995	455.621	396.193	246.955	359.419	366.337			367.587	0.34001	0.0415588	0.145877
AFUB_015030	1508	EDP56783	DS499594	4251890	4253924	-1	MFS multidrug transporter, putative	protein_coding		AFUB_015030	11670	12437	13007	6768	9568	9126		10978.3	12212.4	10826.2	7773.9	9421.69	10414.9			10271.2	0.300978	0.0128647	0.0644118
AFUB_015040	1509	EDP56784	DS499594	4263994	4265670	1	GTP-binding protein Obg	protein_coding		AFUB_015040	2055	1825	1832	1670	1786	1438		1933.2	1792.04	1524.84	1918.21	1758.69	1641.1			1761.35	-0.0188832	0.876662	0.94208
AFUB_015050	1510	EDP56785	DS499594	4266196	4267911	1	JmjC domain protein, putative	protein_coding		AFUB_015050	369	313	359	296	376	276		347.129	307.348	298.809	339.993	370.25	314.982			329.752	-0.106692	0.463332	0.683139
AFUB_015060	1511	EDP56786	DS499594	4268123	4272111	-1	urea amidolyase, putative	protein_coding		AFUB_015060	80	78	82	44	52	76		75.2583	76.5914	68.2517	50.5396	51.2048	86.7341			68.0966	0.226374	0.408813	0.63539
AFUB_015070	1512	EDP56787	DS499594	4272713	4273538	1	lactam utilization protein LamB	protein_coding		AFUB_015070	9	10	11	20	13	10		8.46656	9.81941	9.15572	22.9725	12.8012	11.4124			12.438	-0.777917	0.170068	0.370305
AFUB_015080	1513	EDP56788	DS499594	4273781	4274754	1	hypothetical protein	protein_coding		AFUB_015080	169	160	241	156	184	101		158.983	157.111	200.593	179.186	181.186	115.265			165.387	0.11936	0.564691	0.761443
AFUB_015090	1514	EDP56789	DS499594	4275871	4278484	1	homeobox and C2H2 transcription factor, putative	protein_coding		AFUB_015090	3163	3928	4606	1791	2397	2022		2975.53	3857.06	3833.75	2057.19	2360.35	2307.58			2898.58	0.665326	9.57869e-08	6.19209e-06
AFUB_015100	1515	EDP56790	DS499594	4279266	4280469	1	hypothetical protein	protein_coding		AFUB_015100	2473	1692	2025	2905	2538	2096		2326.42	1661.44	1685.48	3336.76	2499.19	2392.03			2316.89	-0.536281	0.000580344	0.00671705
AFUB_015110	1516	EDP56791	DS499594	4280809	4281727	1	ubiquitin-conjugating enzyme, putative	protein_coding		AFUB_015110	231	208	260	178	223	167		217.308	204.244	216.408	204.456	219.59	190.587			208.765	0.0527893	0.743227	0.870824
AFUB_015120	1517	EDP56792	DS499594	4283186	4284004	1	acetylserotonin methytransferase-like protein (ASMTL), putative	protein_coding		AFUB_015120	734	777	950	565	618	532		690.495	762.968	790.721	648.974	608.55	607.138			684.808	0.267885	0.025627	0.105836
AFUB_015130	1518	EDP56793	DS499594	4284255	4285178	-1	succinate dehydrogenase subunit CybS, putative	protein_coding		AFUB_015130	3679	3757	4103	3132	3305	3489		3460.94	3689.15	3415.08	3597.5	3254.46	3981.78			3566.49	-0.036057	0.740036	0.869335
AFUB_015140	1519	EDP56794	DS499594	4285712	4286746	-1	oxidoreductase, zinc-binding dehydrogenase family, putative	protein_coding		AFUB_015140	143	169	149	175	170	139		134.524	165.948	124.018	201.01	167.4	158.632			158.589	-0.313924	0.102469	0.26588
AFUB_015150	1520	EDP56795	DS499594	4288540	4290571	1	DEAD box RNA helicase HelA, putative	protein_coding		AFUB_015150	2045	2658	2943	1487	1830	1728		1923.79	2610	2449.57	1708.01	1802.02	1972.06			2077.57	0.349246	0.00697123	0.0418705
AFUB_015160	1521	EDP56796	DS499594	4290597	4292192	-1	hypothetical protein	protein_coding		AFUB_015160	37	24	22	22	35	41		34.807	23.5666	18.3114	25.2698	34.4648	46.7907			30.5351	-0.478587	0.221355	0.438142
AFUB_015170	1522	EDP56797	DS499594	4293082	4293585	1	conserved hypothetical protein	protein_coding		AFUB_015170	131	152	172	105	108	91		123.235	149.255	143.162	120.606	106.349	103.853			124.41	0.33038	0.0963273	0.255516
AFUB_015180	1523	EDP56798	DS499594	4294488	4298301	1	conserved hypothetical protein	protein_coding		AFUB_015180	3	10	14	4	6	8		2.82219	9.81941	11.6527	4.59451	5.90825	9.1299			7.32116	0.315732	0.676434	0.831303
AFUB_015190	1524	EDP56799	DS499594	4299359	4300221	1	conserved hypothetical protein	protein_coding		AFUB_015190	6	7	7	20	15	8		5.64437	6.87359	5.82637	22.9725	14.7706	9.1299			10.8696	-1.35437	0.0307609	0.120283
AFUB_015200	1525	EDP56800	DS499594	4301488	4303393	1	laccase TilA, putative	protein_coding		AFUB_015200	23	40	51	10	32	31		21.6368	39.2776	42.4492	11.4863	31.5107	35.3784			30.2898	0.396646	0.353552	0.582173
AFUB_015210	1526	EDP56801	DS499594	4303939	4305792	1	C6 finger domain protein, putative	protein_coding		AFUB_015210	57	58	45	41	65	55		53.6215	56.9526	37.4552	47.0937	64.006	62.7681			53.6495	-0.23974	0.412322	0.638625
AFUB_015220	1527	EDP56802	DS499594	4306721	4307653	1	conserved hypothetical protein	protein_coding		AFUB_015220	51	45	75	41	59	58		47.9772	44.1873	62.4254	47.0937	58.0978	66.1918			54.3289	-0.144737	0.614303	0.791123
AFUB_015230	1528	EDP56803	DS499594	4312620	4314461	1	conserved hypothetical protein	protein_coding		AFUB_015230	275	364	372	196	239	283		258.7	357.427	309.63	225.131	235.345	322.97			284.867	0.241504	0.180373	0.385813
AFUB_015240	1529	EDP56804	DS499594	4314991	4317788	1	anaphase-promoting complex component Cut20/Apc4, putative	protein_coding		AFUB_015240	645	594	717	478	610	483		606.77	583.273	596.786	549.043	600.672	551.218			581.294	0.0703908	0.558371	0.756309
AFUB_015250	1530	EDP56805	DS499594	4319495	4322613	1	importin beta-1 subunit	protein_coding		AFUB_015250	3406	4315	4318	3477	3657	3265		3204.12	4237.08	3594.04	3993.77	3601.08	3726.14			3726.04	-0.0369006	0.758248	0.878984
AFUB_015260	1531	EDP56806	DS499594	4323946	4324620	1	40S ribosomal protein S22	protein_coding		AFUB_015260	34235	31486	42715	25595	29942	29670		32205.9	30917.4	35553.3	29399.1	29484.1	33860.5			31903.4	0.0894915	0.394352	0.622276
AFUB_015270	1532	EDP56807	DS499594	4325030	4326097	1	conserved hypothetical protein	protein_coding		AFUB_015270	58	52	59	38	51	51		54.5623	51.0609	49.1079	43.6478	50.2201	58.2031			51.1337	0.0242823	0.931857	0.968478
AFUB_015280	1533	EDP56808	DS499594	4326525	4328120	-1	conserved fungal protein	protein_coding		AFUB_015280	304	305	334	195	293	272		285.982	299.492	278.001	223.982	288.52	310.417			281.065	0.0680319	0.672043	0.827596
AFUB_015290	1534	EDP56809	DS499594	4329146	4330792	1	phosphatidylserine decarboxylase, putative	protein_coding		AFUB_015290	2625	2583	2851	2292	2422	2109		2469.41	2536.35	2373	2632.65	2384.96	2406.87			2467.21	-0.00888618	0.9296	0.967492
AFUB_015300	1535	EDP56810	DS499594	4331183	4332616	1	anaphase promoting complex subunit 10 (APC10), putative	protein_coding		AFUB_015300	248	231	271	134	182	130		233.301	226.828	225.564	153.916	179.217	148.361			194.531	0.507323	0.00251182	0.0206799
AFUB_015310	1536	EDP56811	DS499594	4332992	4334429	-1	3-isopropylmalate dehydrogenase Leu2A	protein_coding		AFUB_015310	364	541	759	201	215	236		342.425	531.23	631.745	230.874	211.712	269.332			369.553	1.08244	4.41288e-08	3.19896e-06
AFUB_015320	1537	EDP56812	DS499594	4335261	4336265	-1	CDP-diacylglycerol-inositol 3-phosphatidyltransferase PIS	protein_coding		AFUB_015320	206	259	270	154	232	174		193.79	254.323	224.731	176.888	228.452	198.575			212.793	0.153098	0.384005	0.61298
AFUB_015330	1538	EDP56813	DS499594	4337296	4340970	-1	protein phosphatase 2C, putative	protein_coding		AFUB_015330	838	730	787	554	788	598		788.331	716.817	655.05	636.339	775.95	682.46			709.158	0.0428442	0.742573	0.870558
AFUB_015340	1539	EDP56814	DS499594	4341945	4343814	-1	RNA splicing factor (Pad-1), putative	protein_coding		AFUB_015340	2370	2405	2608	2333	2402	2076		2229.53	2361.57	2170.74	2679.75	2365.27	2369.21			2362.68	-0.132862	0.205055	0.419188
AFUB_015350	1540	EDP56815	DS499594	4344532	4346192	-1	fatty acid hydroxylase, putative	protein_coding		AFUB_015350	1957	1611	2579	1442	1673	1551		1841.01	1581.91	2146.6	1656.32	1647.42	1770.06			1773.88	0.135111	0.28227	0.507892
AFUB_015360	1541	EDP56816	DS499594	4348596	4349954	1	conserved hypothetical protein	protein_coding		AFUB_015360	219	217	242	191	202	174		206.02	213.081	201.426	219.388	198.911	198.575			206.233	0.0086886	0.956857	0.9793
AFUB_015370	1542	EDP56817	DS499594	4350653	4352362	1	conserved hypothetical protein	protein_coding		AFUB_015370	617	509	567	452	596	432		580.43	499.808	471.936	519.179	586.886	493.015			525.209	-0.044584	0.745134	0.872038
AFUB_015380	1543	EDP56818	DS499594	4353186	4355445	-1	C6 transcription factor, putative	protein_coding		AFUB_015380	166	152	169	126	149	119		156.161	149.255	140.665	144.727	146.722	135.807			145.556	0.0607072	0.738645	0.868988
AFUB_015390	1544	EDP56819	DS499594	4357953	4359907	-1	Coatomer subunit delta, putative	protein_coding		AFUB_015390	1894	1824	2058	1144	1604	1566		1781.74	1791.06	1712.95	1314.03	1579.47	1787.18			1661.07	0.175216	0.160504	0.357234
AFUB_015400	1545	EDP56820	DS499594	4360136	4362812	1	conserved glutamic acid-rich protein	protein_coding		AFUB_015400	2818	2539	2414	3284	3026	2488		2650.97	2493.15	2009.26	3772.09	2979.73	2839.4			2790.77	-0.423233	0.00223301	0.0187922
AFUB_015410	1546	EDP56821	DS499594	4365098	4366663	1	DUF803 domain membrane protein	protein_coding		AFUB_015410	1055	810	955	978	1040	917		992.469	795.372	794.883	1123.36	1024.1	1046.51			962.782	-0.30646	0.0150398	0.0727162
AFUB_015420	1547	EDP56822	DS499594	4367417	4370481	1	SacI domain protein	protein_coding		AFUB_015420	1018	1017	1321	736	962	801		957.662	998.634	1099.52	845.389	947.289	914.131			960.437	0.174982	0.131276	0.31336
AFUB_015430	1548	EDP56823	DS499594	4371525	4374520	1	importin beta-2 subunit, putative	protein_coding		AFUB_015430	1824	2393	2514	1439	1986	1617		1715.89	2349.78	2092.5	1652.87	1955.63	1845.38			1935.34	0.174878	0.181991	0.388135
AFUB_015440	1549	EDP56824	DS499594	4382353	4384235	1	C6 transcription factor RosA-like, putative	protein_coding		AFUB_015440	435	545	423	321	444	362		409.217	535.158	352.079	368.709	437.211	413.128			419.25	0.0863223	0.599714	0.782084
AFUB_015450	1550	EDP56825	DS499594	4386117	4387183	1	26S proteasome-associated ubiquitin C-terminal hydrolase, putative	protein_coding		AFUB_015450	474	488	648	303	477	392		445.905	479.187	539.355	348.034	469.706	447.365			454.925	0.210536	0.160685	0.357365
AFUB_015460	1551	EDP56826	DS499594	4387408	4389822	-1	choline kinase, putative	protein_coding		AFUB_015460	1953	2187	2115	2667	2529	1985		1837.24	2147.5	1760.4	3063.39	2490.33	2265.36			2260.7	-0.444806	0.000798134	0.00856743
AFUB_015470	1552	EDP56827	DS499594	4393277	4395094	-1	Auxin Efflux Carrier superfamily	protein_coding		AFUB_015470	3598	3215	3748	2816	3393	2840		3384.74	3156.94	3119.6	3234.53	3341.12	3241.12			3246.34	-0.023165	0.809548	0.907092
AFUB_015480	1553	EDP56828	DS499594	4398160	4400194	1	MAP kinase kinase (Pbs2), putative	protein_coding		AFUB_015480	4414	4669	4548	3934	4283	3745		4152.38	4584.68	3785.47	4518.7	4217.51	4273.94			4255.45	-0.0552473	0.60376	0.784312
AFUB_015490	1554	EDP56829	DS499594	4401304	4402850	1	glutathione reductase	protein_coding		AFUB_015490	1422	1651	2029	951	1310	1103		1337.72	1621.18	1688.81	1092.34	1289.97	1258.79			1381.47	0.352003	0.00517632	0.0340691
AFUB_015500	1555	AFUB_015500-1	DS499594	4403169	4403267	-1		tRNA		AFUB_015500	0	0	2	1	2	1		0	0	1.66468	1.14863	1.96942	1.14124			0.987326	-1.30017	0.520683	NA
AFUB_015510	1556	EDP56830	DS499594	4407997	4409302	1	aldo-keto reductase (AKR13), putative	protein_coding		AFUB_015510	22	23	28	8	20	17		20.696	22.5846	23.3055	9.18901	19.6942	19.401			19.1451	0.457528	0.322443	0.550032
AFUB_015520	1557	EDP56831	DS499594	4409653	4410408	-1	conserved hypothetical protein	protein_coding		AFUB_015520	2	1	1	0	3	0		1.88146	0.981941	0.832338	0	2.95413	0			1.10831	0.264382	0.88958	NA
AFUB_015530	1558	EDP56832	DS499594	4416810	4418112	1	extracellular cell wall glucanase Crf1/allergen Asp F9	protein_coding		AFUB_015530	12527	14548	18966	8683	11598	11515		11784.5	14285.3	15786.1	9973.52	11420.6	13141.4			12731.9	0.277387	0.0368962	0.135405
AFUB_015540	1559	EDP56833	DS499594	4418523	4419908	-1	conserved hypothetical protein	protein_coding		AFUB_015540	77	70	55	66	62	48		72.4361	68.7359	45.7786	75.8093	61.0519	54.7794			63.0985	-0.0393716	0.887653	0.947011
AFUB_015550	1560	EDP56834	DS499594	4420211	4421818	1	threonyl-tRNA synthetase	protein_coding		AFUB_015550	742	865	991	450	649	583		698.021	849.379	824.847	516.882	639.076	665.342			698.924	0.380833	0.00581744	0.0368929
AFUB_015560	1561	EDP56835	DS499594	4422989	4425501	1	C6 transcription factor, putative	protein_coding		AFUB_015560	341	382	422	240	296	242		320.789	375.101	351.247	275.67	291.474	276.18			315.077	0.311406	0.0301959	0.118756
AFUB_015570	1562	EDP56836	DS499594	4425733	4427491	-1	MFS quinate transporter, putative	protein_coding		AFUB_015570	876	792	880	582	739	630		824.078	777.697	732.458	668.501	727.699	718.98			741.569	0.141397	0.228589	0.447789
AFUB_015580	1563	EDP56837	DS499594	4428599	4429426	1	TIM barrel metal-dependent hydrolase, putative	protein_coding		AFUB_015580	139	115	166	85	109	119		130.761	112.923	138.168	97.6332	107.333	135.807			120.438	0.166938	0.425051	0.649384
AFUB_015590	1564	EDP56838	DS499594	4430895	4433848	-1	alpha-glucosidase, putative	protein_coding		AFUB_015590	85	91	94	46	96	78		79.962	89.3566	78.2398	52.8368	94.532	89.0165			80.6573	0.061261	0.811715	0.908068
AFUB_015600	1565	EDP56839	DS499594	4434465	4434716	1	hypothetical protein	protein_coding		AFUB_015600	1	2	4	0	2	1		0.940729	1.96388	3.32935	0	1.96942	1.14124			1.55744	0.981189	0.537495	NA
AFUB_015610	1566	EDP56840	DS499594	4435601	4436843	-1	xylitol dehydrogenase XdhB, putative	protein_coding		AFUB_015610	52	53	58	43	42	49		48.9179	52.0429	48.2756	49.3909	41.3578	55.9206			49.3176	0.0280989	0.922515	0.965868
AFUB_015620	1567	EDP56841	DS499594	4439898	4440737	1	mitochondrial F1F0-ATP synthase g subunit, putative	protein_coding		AFUB_015620	5071	4952	6779	4008	4343	4535		4770.44	4862.57	5642.42	4603.69	4276.59	5175.51			4888.54	0.120331	0.292832	0.517575
AFUB_015630	1568	EDP56842	DS499594	4441416	4443635	1	ATP dependent RNA helicase (Rok1), putative	protein_coding		AFUB_015630	1654	2148	2072	1430	1568	1318		1555.97	2109.21	1724.6	1642.54	1544.02	1504.15			1680.08	0.200215	0.115684	0.289633
AFUB_015640	1569	EDP56843	DS499594	4443715	4444453	-1	conserved hypothetical protein	protein_coding		AFUB_015640	235	133	197	207	260	213		221.071	130.598	163.971	237.766	256.024	243.084			208.752	-0.515088	0.00752265	0.043876
AFUB_015650	1570	EDP56844	DS499594	4444947	4446101	-1	glucose-inducible SAM-dependent methyltransferase Rrg1, putative	protein_coding		AFUB_015650	867	531	615	628	635	506		815.612	521.411	511.888	721.337	625.29	577.466			628.834	-0.057774	0.739986	0.869335
AFUB_015660	1571	EDP56845	DS499594	4446483	4447325	-1	vacuolar protein sorting-associated protein Vps28, putative	protein_coding		AFUB_015660	592	531	601	437	531	437		556.911	521.411	500.235	501.95	522.88	498.721			517.018	0.0503475	0.684941	0.836134
AFUB_015670	1572	EDP56846	DS499594	4447543	4449909	1	ribosome assembly protein Noc2, putative	protein_coding		AFUB_015670	5946	7605	8289	4436	5851	4517		5593.57	7467.66	6899.25	5095.31	5761.53	5154.97			5995.38	0.317897	0.00933405	0.0511031
AFUB_015680	1573	EDP56847	DS499594	4450254	4452473	-1	potassium transporter, putative	protein_coding		AFUB_015680	1909	1805	2057	1803	1975	1470		1795.85	1772.4	1712.12	2070.97	1944.8	1677.62			1828.96	-0.108835	0.333666	0.561732
AFUB_015690	1574	EDP56848	DS499594	4453651	4454422	1	hypothetical protein	protein_coding		AFUB_015690	718	674	713	761	744	613		675.443	661.828	593.457	874.105	732.623	699.579			706.173	-0.256599	0.0491298	0.164274
AFUB_015700	1575	EDP56849	DS499594	4454602	4454856	-1	hypothetical protein	protein_coding		AFUB_015700	1	2	4	0	1	2		0.940729	1.96388	3.32935	0	0.984708	2.28248			1.58352	0.944181	0.551004	NA
AFUB_015710	1576	EDP56850	DS499594	4455846	4456640	-1	molybdenum cofactor biosynthesis protein (MoaC), putative	protein_coding		AFUB_015710	262	256	271	430	388	292		246.471	251.377	225.564	493.909	382.067	333.241			322.105	-0.741436	8.68988e-06	0.000257073
AFUB_015720	1577	EDP56851	DS499594	4456779	4458101	-1	molybdopterin cofactor biosynthetic protein	protein_coding		AFUB_015720	1060	849	905	1640	1410	968		997.173	833.668	753.266	1883.75	1388.44	1104.72			1160.17	-0.760416	8.91475e-06	0.000261071
AFUB_015730	1578	EDP56852	DS499594	4458414	4460014	-1	MFS hexose transporter, putative	protein_coding		AFUB_015730	101	85	101	79	66	85		95.0136	83.465	84.0661	90.7415	64.9908	97.0052			85.8804	0.0595981	0.802526	0.902647
AFUB_015740	1579	EDP56853	DS499594	4460560	4462161	1	beta-glucosidase, putative	protein_coding		AFUB_015740	14	21	24	18	13	14		13.1702	20.6208	19.9761	20.6753	12.8012	15.9773			17.2035	0.128118	0.78938	0.896411
AFUB_015750	1580	EDP56854	DS499594	4462214	4464109	-1	C6 transcription factor, putative	protein_coding		AFUB_015750	58	64	75	49	49	40		54.5623	62.8442	62.4254	56.2827	48.2507	45.6495			55.0025	0.261451	0.341425	0.568847
AFUB_015760	1581	EDP56855	DS499594	4464625	4466553	1	GPI anchored protein, putative	protein_coding		AFUB_015760	10	9	12	8	13	21		9.40729	8.83747	9.98806	9.18901	12.8012	23.966			12.3648	-0.697815	0.227478	0.446413
AFUB_015770	1582	EDP56856	DS499594	4467156	4469743	-1	hypothetical protein	protein_coding		AFUB_015770	35	29	21	58	56	19		32.9255	28.4763	17.4791	66.6203	55.1437	21.6835			37.0547	-0.870578	0.0325588	0.124897
AFUB_015780	1583	EDP56857	DS499594	4470063	4472619	-1	ABC ATPase, putative	protein_coding		AFUB_015780	2765	2034	2089	3975	4179	2676		2601.12	1997.27	1738.75	4565.79	4115.1	3053.95			3012	-0.889143	4.26603e-08	3.15505e-06
AFUB_015790	1584	EDP56858	DS499594	4473517	4473783	1	conserved hypothetical protein	protein_coding		AFUB_015790	66	39	36	88	104	43		62.0881	38.2957	29.9642	101.079	102.41	49.0732			63.8183	-0.960661	0.00381442	0.0277305
AFUB_015800	1585	EDP56859	DS499594	4477154	4479164	1	bZIP transcription factor (LziP), putative	protein_coding		AFUB_015800	1260	1428	1677	1281	1311	1142		1185.32	1402.21	1395.83	1471.39	1290.95	1303.29			1341.5	-0.0290902	0.804966	0.90411
AFUB_015810	1586	EDP56860	DS499594	4480119	4483364	1	tRNA processing endoribonuclease Trz1, putative	protein_coding		AFUB_015810	1078	1620	1372	887	966	848		1014.11	1590.74	1141.97	1018.83	951.228	967.77			1114.11	0.350578	0.0217891	0.0941142
AFUB_015820	1587	EDP56861	DS499594	4483600	4484774	-1	acid phosphatase, putative	protein_coding		AFUB_015820	538	595	860	363	506	459		506.112	584.255	715.811	416.951	498.262	523.828			540.87	0.328466	0.0331305	0.126147
AFUB_015830	1588	EDP56862	DS499594	4486020	4486961	-1	short chain dehydrogenase/reductase, putative	protein_coding		AFUB_015830	192	99	126	155	161	128		180.62	97.2122	104.875	178.037	158.538	146.078			144.227	-0.335462	0.149671	0.34301
AFUB_015840	1589	EDP56863	DS499594	4487868	4489269	1	small monomeric GTPase (Gtr2), putative	protein_coding		AFUB_015840	762	679	792	551	619	541		716.835	666.738	659.212	632.893	609.534	617.41			650.437	0.135384	0.24771	0.470478
AFUB_015850	1590	EDP56864	DS499594	4490484	4491295	1	heme/steroid binding domain protein, putative	protein_coding		AFUB_015850	412	409	533	285	379	306		387.58	401.614	443.636	327.359	373.204	349.219			380.435	0.231668	0.0936332	0.250738
AFUB_015860	1591	EDP56865	DS499594	4491612	4491900	1	conserved hypothetical protein	protein_coding		AFUB_015860	138	157	206	136	137	92		129.821	154.165	171.462	156.213	134.905	104.994			141.927	0.202585	0.32619	0.554472
AFUB_015870	1592	EDP56866	DS499594	4492547	4494124	-1	WD40 domain protein	protein_coding		AFUB_015870	380	281	331	302	343	307		357.477	275.925	275.504	346.885	337.755	350.36			323.984	-0.187749	0.22016	0.436867
AFUB_015880	1593	EDP56867	DS499594	4494777	4496427	1	dihydrouridine synthase family protein, putative	protein_coding		AFUB_015880	1594	1435	1680	1143	1323	1200		1499.52	1409.09	1398.33	1312.88	1302.77	1369.49			1382.01	0.112079	0.27887	0.504393
AFUB_015890	1594	EDP56868	DS499594	4496733	4497447	-1	conserved hypothetical protein	protein_coding		AFUB_015890	561	533	681	365	456	408		527.749	523.375	566.822	419.249	449.027	465.625			491.974	0.278874	0.0275076	0.111863
AFUB_015900	1595	EDP56869	DS499594	4497907	4498862	-1	phosphatase, putative	protein_coding		AFUB_015900	342	241	224	671	519	474		321.729	236.648	186.444	770.728	511.064	540.947			427.927	-1.29204	6.90426e-11	1.64476e-08
AFUB_015910	1596	EDP56870	DS499594	4499095	4500430	-1	MIF domain protein	protein_coding		AFUB_015910	607	334	427	1510	960	764		571.022	327.968	355.408	1734.43	945.32	871.906			801.008	-1.50144	0.000211623	0.00308319
AFUB_015920	1597	EDP56871	DS499594	4500604	4501118	-1	DUF455 domain protein	protein_coding		AFUB_015920	7168	4904	5226	14832	12079	8581		6743.14	4815.44	4349.8	17036.4	11894.3	9792.96			9105.34	-1.28344	3.93608e-05	0.000829714
AFUB_015930	1598	AFUB_015930-1	DS499594	4501679	4501750	-1		tRNA		AFUB_015930	0	0	0	0	0	0		0	0	0	0	0	0			0	NA	NA	NA
AFUB_015940	1599	EDP56872	DS499594	4502113	4503284	1	MIND kinetochore complex component Mtw1, putative	protein_coding		AFUB_015940	1163	605	670	1881	1544	1059		1094.07	594.074	557.667	2160.57	1520.39	1208.57			1189.22	-1.12254	0.00462126	0.0315816
AFUB_015950	1600	EDP56873	DS499594	4504269	4507252	1	conserved hypothetical protein	protein_coding		AFUB_015950	68	87	101	67	83	72		63.9696	85.4289	84.0661	76.958	81.7308	82.1691			79.0537	-0.044668	0.851599	0.930367
AFUB_015960	1601	EDP56874	DS499594	4517438	4518718	1	C2H2 type conidiation transcription factor BrlA	protein_coding		AFUB_015960	28	26	58	30	29	41		26.3404	25.5305	48.2756	34.4588	28.5565	46.7907			34.9921	-0.119912	0.748048	0.87334
AFUB_015970	1602	EDP56875	DS499594	4525818	4526760	1	ribonuclease T2, putative	protein_coding		AFUB_015970	418	439	477	345	380	386		393.225	431.072	397.025	396.276	374.189	440.518			405.384	0.0128098	0.924907	0.966692
AFUB_015980	1603	EDP56876	DS499594	4527431	4528574	-1	Swr1p complex component (Swc5), putative	protein_coding		AFUB_015980	785	749	796	576	744	509		738.472	735.474	662.541	661.609	732.623	580.89			685.268	0.111734	0.387976	0.616222
AFUB_015990	1604	EDP56877	DS499594	4528871	4530736	1	C6 transcription factor, putative	protein_coding		AFUB_015990	315	285	321	250	264	235		296.33	279.853	267.181	287.157	259.963	268.191			276.446	0.0490205	0.739249	0.869152
AFUB_016000	1605	EDP56878	DS499594	4531705	4532849	1	short chain dehydrogenase family protein	protein_coding		AFUB_016000	117	109	130	84	140	91		110.065	107.032	108.204	96.4846	137.859	103.853			110.583	-0.0606381	0.777267	0.889718
AFUB_016010	1606	EDP56879	DS499594	4533121	4534029	-1	hypothetical protein	protein_coding		AFUB_016010	267	198	219	182	201	201		251.175	194.424	182.282	209.05	197.926	229.389			210.708	-0.0194984	0.91224	0.95998
AFUB_016020	1607	EDP56880	DS499594	4534390	4535186	-1	conserved hypothetical protein	protein_coding		AFUB_016020	38	33	32	20	45	25		35.7477	32.4041	26.6348	22.9725	44.3119	28.5309			31.767	-0.0277128	0.940724	0.972483
AFUB_016030	1608	EDP56881	DS499594	4535974	4537336	-1	conserved hypothetical protein	protein_coding		AFUB_016030	678	643	862	444	555	492		637.814	631.388	717.475	509.99	546.513	561.489			600.778	0.296699	0.0168489	0.0786407
AFUB_016040	1609	EDP56882	DS499594	4538058	4539904	1	eukaryotic translation initiation factor subunit eIF2B-gamma, putative	protein_coding		AFUB_016040	2965	2923	3287	2849	2904	2585		2789.26	2870.21	2735.9	3272.44	2859.59	2950.1			2912.92	-0.113319	0.264841	0.489779
AFUB_016050	1610	EDP56883	DS499594	4540168	4541193	-1	conserved hypothetical protein	protein_coding		AFUB_016050	0	0	0	0	0	0		0	0	0	0	0	0			0	NA	NA	NA
AFUB_016060	1611	EDP56884	DS499594	4548744	4551191	1	conserved hypothetical protein	protein_coding		AFUB_016060	1097	1450	1414	932	1121	909		1031.98	1423.81	1176.93	1070.52	1103.86	1037.39			1140.75	0.17718	0.177693	0.38139
AFUB_016070	1612	EDP56885	DS499594	4555623	4557491	1	MFS transporter, putative	protein_coding		AFUB_016070	139	151	164	101	135	154		130.761	148.273	136.503	116.011	132.936	175.751			140.039	-0.0310446	0.87859	0.943223
AFUB_016080	1613	EDP56886	DS499594	4557694	4561017	-1	beta galactosidase, putative	protein_coding		AFUB_016080	605	660	637	466	566	484		569.141	648.081	530.199	535.26	557.345	552.359			565.398	0.0859531	0.503572	0.7137
AFUB_016090	1614	EDP56887	DS499594	4562281	4563993	-1	fatty acid elongase (Gig30), putative	protein_coding		AFUB_016090	3485	3473	3658	2237	3210	2544		3278.44	3410.28	3044.69	2569.48	3160.91	2903.31			3061.19	0.172522	0.122712	0.300057
AFUB_016100	1615	EDP56888	DS499594	4565757	4566857	-1	conserved hypothetical protein	protein_coding		AFUB_016100	188	162	148	159	179	133		176.857	159.074	123.186	182.632	176.263	151.785			161.633	-0.156799	0.417528	0.643046
AFUB_016110	1616	EDP56889	DS499594	4569356	4571598	-1	pseudouridine synthase TruD/Pus7, putative	protein_coding		AFUB_016110	1320	1445	1472	1146	1241	1067		1241.76	1418.9	1225.2	1316.33	1222.02	1217.7			1273.65	0.0487906	0.66409	0.822408
AFUB_016120	1617	EDP56890	DS499594	4572851	4573408	1	conserved hypothetical protein	protein_coding		AFUB_016120	0	3	0	0	0	0		0	2.94582	0	0	0	0			0.49097	2.27931	0.469385	NA
AFUB_016130	1618	EDP56891	DS499594	4579740	4582118	1	PHD finger domain protein	protein_coding		AFUB_016130	2366	2608	3001	1902	2239	2045		2225.76	2560.9	2497.85	2184.69	2204.76	2333.83			2334.63	0.115753	0.268901	0.494249
AFUB_016140	1619	EDP56892	DS499594	4582813	4584001	1	mitochondrial cation transporter, putative	protein_coding		AFUB_016140	1562	1576	1930	1640	1646	1537		1469.42	1547.54	1606.41	1883.75	1620.83	1754.08			1647	-0.185186	0.0877782	0.24059
AFUB_016150	1620	EDP56893	DS499594	4584377	4585146	1	acetyltransferase, GNAT family family	protein_coding		AFUB_016150	711	506	559	1080	1019	755		668.858	496.862	465.277	1240.52	1003.42	861.634			789.428	-0.929498	1.49602e-08	1.4191e-06
AFUB_016160	1621	EDP56894	DS499594	4585205	4586780	-1	amidase	protein_coding		AFUB_016160	50	30	46	32	32	44		47.0364	29.4582	38.2876	36.756	31.5107	50.2145			38.8772	-0.039757	0.906759	0.956924
AFUB_016170	1622	EDP56895	DS499594	4588358	4590627	-1	protein kinase (Lkh1), putative	protein_coding		AFUB_016170	1348	1486	1682	1103	1325	1117		1268.1	1459.16	1399.99	1266.93	1304.74	1274.76			1328.95	0.101512	0.347721	0.575818
AFUB_016180	1623	EDP56896	DS499594	4592857	4594614	-1	conserved hypothetical protein	protein_coding		AFUB_016180	1314	1341	1517	978	1093	882		1236.12	1316.78	1262.66	1123.36	1076.29	1006.57			1170.3	0.250882	0.0201657	0.0896537
AFUB_016190	1624	EDP56897	DS499594	4595300	4598418	1	cleavage and polyadenylation specifity factor, 73 kDa subunit, putative	protein_coding		AFUB_016190	1645	1542	1937	1030	1450	1110		1547.5	1514.15	1612.24	1183.09	1427.83	1266.77			1425.26	0.268912	0.0169725	0.0790811
AFUB_016200	1625	EDP56898	DS499594	4598661	4600518	-1	aminotransferase, class III	protein_coding		AFUB_016200	414	333	400	384	493	417		389.462	326.986	332.935	441.073	485.461	475.896			408.636	-0.419145	0.00232019	0.0193578
AFUB_016210	1626	EDP56899	DS499594	4602025	4602885	1	signal recognition particle 19 kDa protein homolog	protein_coding		AFUB_016210	891	728	865	726	779	762		838.189	714.853	719.972	833.903	767.088	869.623			790.605	-0.119864	0.328863	0.556955
AFUB_016220	1627	EDP56900	DS499594	4603677	4607018	1	C6 transcription factor, putative	protein_coding		AFUB_016220	408	442	467	287	363	306		383.817	434.018	388.702	329.656	357.449	349.219			373.81	0.218179	0.110054	0.279523
AFUB_016230	1628	EDP56901	DS499594	4607392	4608148	-1	TCTP family protein	protein_coding		AFUB_016230	56921	55873	66897	51401	51339	50089		53547.2	54864	55680.9	59040.5	50553.9	57163.5			55141.7	-0.023229	0.813185	0.908683
AFUB_016240	1629	EDP56902	DS499594	4609326	4610665	1	sphinganine hydroxylase Sur2, putative	protein_coding		AFUB_016240	1039	1051	1769	621	992	894		977.417	1032.02	1472.41	713.297	976.831	1020.27			1032.04	0.361666	0.0330689	0.125985
AFUB_016250	1630	EDP56903	DS499594	4611175	4612641	-1	conserved hypothetical protein	protein_coding		AFUB_016250	1	12	3	7	12	7		0.940729	11.7833	2.49701	8.04038	11.8165	7.98866			7.17776	-0.896542	0.277031	0.502838
AFUB_016260	1631	EDP56904	DS499594	4613315	4614924	1	hypothetical protein	protein_coding		AFUB_016260	16	13	32	4	6	13		15.0517	12.7652	26.6348	4.59451	5.90825	14.8361			13.2984	1.11975	0.0626482	0.191988
AFUB_016270	1632	EDP56905	DS499594	4615263	4620326	1	ABC multidrug transporter, putative	protein_coding		AFUB_016270	623	566	578	557	683	493		586.074	555.779	481.091	639.785	672.556	562.63			582.986	-0.209868	0.117212	0.291675
AFUB_016280	1633	EDP56906	DS499594	4620799	4622094	1	transesterase (LovD), putative	protein_coding		AFUB_016280	33	20	36	33	44	35		31.0441	19.6388	29.9642	37.9047	43.3272	39.9433			33.637	-0.584536	0.0949758	0.253467
AFUB_016290	1634	EDP56907	DS499594	4627520	4628521	1	hypothetical protein	protein_coding		AFUB_016290	36	13	24	20	31	20		33.8662	12.7652	19.9761	22.9725	30.526	22.8248			23.8218	-0.199877	0.649249	0.813965
AFUB_016300	1635	EDP56908	DS499594	4629820	4631642	1	MFS multidrug transporter, putative	protein_coding		AFUB_016300	29	22	38	27	39	37		27.2811	21.6027	31.6288	31.0129	38.4036	42.2258			32.0258	-0.467286	0.190666	0.400601
AFUB_016310	1636	EDP56909	DS499594	4632488	4634866	-1	beta-xylosidase XylA	protein_coding		AFUB_016310	40	44	36	33	32	26		37.6292	43.2054	29.9642	37.9047	31.5107	29.6722			34.981	0.158041	0.644245	0.81069
AFUB_016320	1637	EDP56910	DS499594	4639200	4640347	1	phosphatidylserine decarboxylase, putative	protein_coding		AFUB_016320	3	1	2	1	1	5		2.82219	0.981941	1.66468	1.14863	0.984708	5.70619			2.21805	-0.503289	0.704304	NA
AFUB_016330	1638	EDP56911	DS499594	4640700	4643270	-1	DEAD/DEAH box helicase, putative	protein_coding		AFUB_016330	1793	1539	1699	1257	1494	1182		1686.73	1511.21	1414.14	1443.82	1471.15	1348.94			1479.33	0.112759	0.315923	0.543691
AFUB_016340	1639	EDP56912	DS499594	4643678	4645303	1	phosphatidylinositol:UDP-GlcNAc transferase subunit PIG-A	protein_coding		AFUB_016340	472	361	452	338	376	331		444.024	354.481	376.217	388.236	370.25	377.75			385.16	0.0483389	0.732763	0.866037
AFUB_016350	1640	EDP56913	DS499594	4645502	4646170	-1	conserved hypothetical protein	protein_coding		AFUB_016350	3	8	8	6	8	8		2.82219	7.85553	6.6587	6.89176	7.87767	9.1299			6.87262	-0.462497	0.534498	0.738882
AFUB_016360	1641	EDP56914	DS499594	4646973	4647777	-1	ADP-ribosylation factor family protein	protein_coding		AFUB_016360	1119	820	954	896	1036	843		1052.68	805.192	794.051	1029.17	1020.16	962.063			943.885	-0.1838	0.167816	0.367141
AFUB_016370	1642	EDP56915	DS499594	4648648	4650385	1	conserved hypothetical protein	protein_coding		AFUB_016370	1848	1231	1408	1691	1667	1238		1738.47	1208.77	1171.93	1942.33	1641.51	1412.85			1519.31	-0.278773	0.0818268	0.230281
AFUB_016380	1643	EDP56916	DS499594	4650607	4651776	-1	mRNA splicing factor (Prp18), putative	protein_coding		AFUB_016380	265	227	328	169	224	193		249.293	222.901	273.007	194.118	220.575	220.259			230.025	0.231737	0.153034	0.346981
AFUB_016390	1644	EDP56917	DS499594	4652088	4652894	1	Sin3-associated polypeptide Sap18, putative	protein_coding		AFUB_016390	339	294	415	235	281	234		318.907	288.691	345.42	269.927	276.703	267.05			294.45	0.229022	0.119751	0.295404
AFUB_016400	1645	EDP56918	DS499594	4654335	4655233	1	glutathione S-transferase, putative	protein_coding		AFUB_016400	83	59	74	63	70	70		78.0805	57.9345	61.593	72.3635	68.9296	79.8866			69.798	-0.161514	0.521775	0.729412
AFUB_016410	1646	EDP56919	DS499594	4655584	4657617	-1	UDP-glucose dehydrogenase	protein_coding		AFUB_016410	121	125	141	105	135	104		113.828	122.743	117.36	120.606	132.936	118.689			121.027	-0.0746596	0.70219	0.846645
AFUB_016420	1647	EDP56920	DS499594	4658238	4659671	1	glycosyl transferase, putative	protein_coding		AFUB_016420	28	25	33	32	37	22		26.3404	24.5485	27.4672	36.756	36.4342	25.1072			29.4423	-0.328165	0.371989	0.601845
AFUB_016430	1648	EDP56921	DS499594	4659777	4660820	-1	D-lactate dehydrogenase, putative	protein_coding		AFUB_016430	189	190	315	116	135	127		177.798	186.569	262.186	133.241	132.936	144.937			172.944	0.611292	0.00185952	0.0163883
AFUB_016440	1649	EDP56922	DS499594	4662826	4663679	1	hypothetical protein	protein_coding		AFUB_016440	46	32	36	24	38	33		43.2735	31.4221	29.9642	27.567	37.4189	37.6608			34.5511	0.0235687	0.945958	0.974221
AFUB_016450	1650	EDP56923	DS499594	4667984	4668930	1	HLH DNA binding domain protein, putative	protein_coding		AFUB_016450	40	21	23	57	45	37		37.6292	20.6208	19.1438	65.4717	44.3119	42.2258			38.2338	-0.975273	0.0073233	0.0432119
AFUB_016460	1651	EDP56924	DS499594	4673619	4674690	1	FYVE domain protein, putative	protein_coding		AFUB_016460	994	913	977	943	1092	906		935.085	896.512	813.194	1083.15	1075.3	1033.96			972.868	-0.272117	0.0157456	0.0749193
AFUB_016470	1652	EDP56925	DS499594	4675139	4675801	-1	acetyltransferase, GNAT family, putative	protein_coding		AFUB_016470	178	131	183	129	152	119		167.45	128.634	152.318	148.173	149.676	135.807			147.01	0.0485483	0.796837	0.900043
AFUB_016480	1653	EDP56926	DS499594	4676048	4677799	1	NOL1/NOP2/sun domain protein, putative	protein_coding		AFUB_016480	1101	1137	1301	876	1007	825		1035.74	1116.47	1082.87	1006.2	991.601	941.521			1029.07	0.138169	0.201696	0.414554
AFUB_016490	1654	EDP56927	DS499594	4677881	4678990	-1	conserved hypothetical protein	protein_coding		AFUB_016490	215	226	263	154	173	197		202.257	221.919	218.905	176.888	170.355	224.824			202.525	0.170774	0.323127	0.550659
AFUB_016500	1655	EDP56928	DS499594	4681082	4683451	1	long chain fatty alcohol oxidase, putative	protein_coding		AFUB_016500	188	225	232	137	206	198		176.857	220.937	193.102	157.362	202.85	225.965			196.179	0.0101105	0.956198	0.978855
AFUB_016510	1656	EDP56929	DS499594	4683679	4684428	-1	translation elongation factor eEF-1B gamma subunit, putative	protein_coding		AFUB_016510	103	89	164	112	71	109		96.8951	87.3927	136.503	128.646	69.9143	124.395			107.291	-0.000997975	0.996935	0.999225
AFUB_016520	1657	EDP56930	DS499594	4685089	4685652	1	F-box domain protein	protein_coding		AFUB_016520	19	4	15	4	12	7		17.8738	3.92776	12.4851	4.59451	11.8165	7.98866			9.78106	0.483669	0.4813	0.69712
AFUB_016530	1658	EDP56931	DS499594	4685706	4686999	-1	voltage-gated K+ channel beta subunit (KCNAB), putative	protein_coding		AFUB_016530	723	836	895	444	601	533		680.147	820.903	744.943	509.99	591.81	608.28			659.345	0.392597	0.00267631	0.0217469
AFUB_016540	1659	EDP56932	DS499594	4688203	4690250	1	C6 transcription factor, putative	protein_coding		AFUB_016540	134	80	108	109	134	90		126.058	78.5553	89.8925	125.2	131.951	102.711			109.061	-0.290943	0.206472	0.421099
AFUB_016550	1660	EDP56933	DS499594	4690323	4692263	-1	MFS transporter, putative	protein_coding		AFUB_016550	3	3	3	0	3	2		2.82219	2.94582	2.49701	0	2.95413	2.28248			2.25027	0.633204	0.628428	NA
AFUB_016560	1661	EDP56934	DS499594	4693158	4694410	1	TfdA family taurine dioxygenase, putative	protein_coding		AFUB_016560	3	6	3	3	4	3		2.82219	5.89165	2.49701	3.44588	3.93883	3.42371			3.66988	0.0386859	0.969017	NA
AFUB_016570	1662	EDP56935	DS499594	4694499	4695952	-1	pyridine nucleotide-disulphide oxidoreductase, putative	protein_coding		AFUB_016570	8183	8495	11051	6209	7725	5758		7697.98	8341.59	9198.17	7131.82	7606.87	6571.25			7757.95	0.244039	0.0242616	0.101845
AFUB_016580	1663	EDP56936	DS499594	4697304	4699287	-1	long-chain-fatty-acid-CoA ligase, putative	protein_coding		AFUB_016580	902	1135	1373	941	934	789		848.537	1114.5	1142.8	1080.86	919.718	900.437			1001.14	0.0990009	0.478047	0.694938
AFUB_016590	1664	EDP56937	DS499594	4701015	4715356	1	nonribosomal peptide synthase SidC	protein_coding		AFUB_016590	5182	5660	6898	4383	5454	4044		4874.86	5557.79	5741.47	5034.43	5370.6	4615.17			5199.05	0.106716	0.327444	0.555845
AFUB_016600	1665	EDP56938	DS499594	4715948	4717809	-1	conserved hypothetical protein	protein_coding		AFUB_016600	0	0	0	2	0	0		0	0	0	2.29725	0	0			0.382875	-2.17093	0.531602	NA
AFUB_016610	1666	EDP56939	DS499594	4718492	4719807	-1	extracellular polygalacturonase, putative	protein_coding		AFUB_016610	36	27	37	71	43	24		33.8662	26.5124	30.7965	81.5525	42.3425	27.3897			40.41	-0.726776	0.0572107	0.18149
AFUB_016620	1667	EDP56940	DS499594	4720577	4722710	-1	conserved hypothetical protein	protein_coding		AFUB_016620	58	67	65	53	68	42		54.5623	65.79	54.102	60.8772	66.9602	47.932			58.3706	-0.0162099	0.952712	0.977695
AFUB_016630	1668	EDP56941	DS499594	4723716	4725535	-1	C6 transcription factor, putative	protein_coding		AFUB_016630	134	132	152	78	111	88		126.058	129.616	126.515	89.5929	109.303	100.429			113.586	0.349937	0.0839706	0.233752
AFUB_016640	1669	EDP56942	DS499594	4727612	4728135	-1	conidial hydrophobin RodB	protein_coding		AFUB_016640	7	7	7	0	1	11		6.5851	6.87359	5.82637	0	0.984708	12.5536			5.47056	0.525613	0.596959	0.780577
AFUB_016650	1670	EDP56943	DS499594	4730305	4731265	-1	hypothetical protein	protein_coding		AFUB_016650	10	9	15	6	6	6		9.40729	8.83747	12.4851	6.89176	5.90825	6.84743			8.39621	0.653471	0.328414	0.556518
AFUB_016660	1671	EDP56944	DS499594	4732024	4734547	-1	plasma membrane ferric-chelate reductase (Fre2), putative	protein_coding		AFUB_016660	338	278	596	218	270	207		317.966	272.98	496.073	250.401	265.871	236.236			306.588	0.532398	0.00741129	0.0435251
AFUB_016670	1672	EDP56945	DS499594	4735523	4736707	1	conserved hypothetical protein	protein_coding		AFUB_016670	1156	972	1264	881	1120	776		1087.48	954.447	1052.08	1011.94	1102.87	885.6			1015.74	0.043838	0.721534	0.859723
AFUB_016680	1673	EDP56946	DS499594	4736819	4738225	-1	conserved hypothetical protein	protein_coding		AFUB_016680	259	224	315	177	229	184		243.649	219.955	262.186	203.307	225.498	209.988			227.43	0.184498	0.248292	0.470876
AFUB_016690	1674	EDP56947	DS499594	4743217	4745328	-1	MFS lactose permease, putative	protein_coding		AFUB_016690	45	41	37	53	30	38		42.3328	40.2596	30.7965	60.8772	29.5413	43.367			41.1957	-0.234913	0.492649	0.705218
AFUB_016700	1675	EDP56948	DS499594	4749425	4750513	-1	endo-arabinanase, putative	protein_coding		AFUB_016700	241	155	278	177	209	175		226.716	152.201	231.39	203.307	205.804	199.717			203.189	0.00570744	0.975624	0.988987
AFUB_016710	1676	EDP56949	DS499594	4751866	4753372	1	dioxygenase, putative	protein_coding		AFUB_016710	7	12	14	9	13	4		6.5851	11.7833	11.6527	10.3376	12.8012	4.56495			9.62082	0.107782	0.867693	0.937607
AFUB_016720	1677	EDP56950	DS499594	4756178	4758210	-1	CP2 transcription factor, putative	protein_coding		AFUB_016720	524	655	601	485	623	562		492.942	643.171	500.235	557.084	613.473	641.376			574.714	-0.148224	0.294447	0.519329
AFUB_016730	1678	EDP56951	DS499594	4761616	4762476	1	bZIP transcription factor (BACH2), putative	protein_coding		AFUB_016730	438	422	413	355	444	383		412.039	414.379	343.756	407.762	437.211	437.094			408.707	-0.133473	0.334534	0.562032
AFUB_016740	1679	EDP56952	DS499594	4764432	4764726	1	heat shock protein Awh11/Hsp9, putative	protein_coding		AFUB_016740	181	156	206	244	206	233		170.272	153.183	171.462	280.265	202.85	265.908			207.323	-0.594243	0.000797107	0.00856694
AFUB_016750	1680	EDP56953	DS499594	4765614	4766489	1	3-oxoacyl-(acyl-carrier-protein) reductase, putative	protein_coding		AFUB_016750	10	31	24	18	12	18		9.40729	30.4402	19.9761	20.6753	11.8165	20.5423			18.8096	0.178623	0.723767	0.860783
AFUB_016760	1681	EDP56954	DS499594	4768108	4768595	-1	conserved hypothetical protein	protein_coding		AFUB_016760	28	32	39	21	29	24		26.3404	31.4221	32.4612	24.1212	28.5565	27.3897			28.3819	0.171431	0.642348	0.809732
AFUB_016770	1682	EDP56955	DS499594	4769901	4772802	1	conserved hypothetical protein	protein_coding		AFUB_016770	231	263	308	129	195	143		217.308	258.25	256.36	148.173	192.018	163.197			205.884	0.537382	0.00196702	0.0170978
AFUB_016780	1683	EDP56956	DS499594	4773298	4775897	-1	beta-glucosidase, putative	protein_coding		AFUB_016780	9	8	21	11	8	13		8.46656	7.85553	17.4791	12.6349	7.87767	14.8361			11.525	-0.0440501	0.941346	0.972895
AFUB_016790	1684	EDP56957	DS499594	4776490	4778100	1	hypothetical protein	protein_coding		AFUB_016790	0	4	4	0	2	5		0	3.92776	3.32935	0	1.96942	5.70619			2.48879	-0.0744039	0.956785	NA
AFUB_016800	1685	EDP56958	DS499594	4779842	4782149	-1	tyrosinase	protein_coding		AFUB_016800	2	3	2	18	4	10		1.88146	2.94582	1.66468	20.6753	3.93883	11.4124			7.08641	-2.4733	0.00538407	0.0350125
AFUB_016810	1686	EDP56959	DS499594	4783364	4787931	-1	ABC drug exporter AbcA	protein_coding		AFUB_016810	4	4	1	0	3	2		3.76292	3.92776	0.832338	0	2.95413	2.28248			2.29327	0.666694	0.618723	NA
AFUB_016820	1687	EDP56960	DS499594	4791215	4793267	1	C6 transcription factor, putative	protein_coding		AFUB_016820	592	425	512	719	652	543		556.911	417.325	426.157	825.862	642.03	619.692			581.33	-0.575766	0.000239854	0.00339806
AFUB_016830	1688	EDP56961	DS499594	4794520	4796195	1	high affinity nitrate transporter NrtB	protein_coding		AFUB_016830	155	135	197	228	231	205		145.813	132.562	163.971	261.887	227.468	233.954			194.276	-0.706073	3.85395e-05	0.000814369
AFUB_016840	1689	EDP56962	DS499594	4796226	4797712	-1	conserved hypothetical protein	protein_coding		AFUB_016840	2	8	2	4	5	5		1.88146	7.85553	1.66468	4.59451	4.92354	5.70619			4.43765	-0.43681	0.646366	NA
AFUB_016850	1690	EDP56963	DS499594	4798165	4800289	1	glucokinase regulator family protein, putative	protein_coding		AFUB_016850	8	12	20	16	20	32		7.52583	11.7833	16.6468	18.378	19.6942	36.5196			18.4246	-1.0402	0.0374623	0.136353
AFUB_016870	1691	EDP56964	DS499594	4802885	4805111	-1	D-lactate dehydrogenase (cytochrome), putative	protein_coding		AFUB_016870	249	260	308	146	203	175		234.241	255.305	256.36	167.699	199.896	199.717			218.87	0.393852	0.0153316	0.0736778
AFUB_016880	1692	EDP56965	DS499594	4805466	4807194	1	MFS transporter, putative	protein_coding		AFUB_016880	131	117	134	102	141	99		123.235	114.887	111.533	117.16	138.844	112.983			119.774	-0.0810091	0.685502	0.836145
AFUB_016890	1693	EDP56966	DS499594	4808665	4809953	1	hypothetical protein	protein_coding		AFUB_016890	5	0	4	2	0	2		4.70364	0	3.32935	2.29725	0	2.28248			2.10212	0.84935	0.565557	NA
AFUB_016900	1694	EDP56967	DS499594	4810723	4812921	1	conserved hypothetical protein	protein_coding		AFUB_016900	114	114	130	102	124	103		107.243	111.941	108.204	117.16	122.104	117.547			114.033	-0.125082	0.527809	0.733429
AFUB_016910	1695	EDP56968	DS499594	4813735	4814649	-1	hypothetical protein	protein_coding		AFUB_016910	14	13	20	11	15	15		13.1702	12.7652	16.6468	12.6349	14.7706	17.1186			14.5177	-0.0600656	0.905774	0.956405
AFUB_016920	1696	EDP56969	DS499594	4815072	4815334	1	hypothetical protein	protein_coding		AFUB_016920	0	0	0	0	0	0		0	0	0	0	0	0			0	NA	NA	NA
AFUB_016930	1697	EDP56970	DS499594	4820174	4822555	1	HET domain protein	protein_coding		AFUB_016930	111	73	149	84	93	122		104.421	71.6817	124.018	96.4846	91.5779	139.231			104.569	-0.118619	0.63578	0.805524
AFUB_016940	1698	EDP56971	DS499594	4823255	4824064	1	GPI anchored protein, putative	protein_coding		AFUB_016940	1	0	3	2	6	2		0.940729	0	2.49701	2.29725	5.90825	2.28248			2.32095	-1.5792	0.246257	NA
AFUB_016950	1699	EDP56972	DS499594	4829274	4831810	-1	urea active transporter, putative	protein_coding		AFUB_016950	0	0	0	0	0	0		0	0	0	0	0	0			0	NA	NA	NA
AFUB_016960	1700	EDP56973	DS499594	4832599	4834348	1	xenobiotic compound monooxygenase, DszA family, putative	protein_coding		AFUB_016960	1	2	0	1	0	0		0.940729	1.96388	0	1.14863	0	0			0.67554	1.29153	0.59981	NA
AFUB_016970	1701	EDP56974	DS499594	4835466	4836886	1	phosphoesterase superfamily protein	protein_coding		AFUB_016970	0	1	1	3	0	1		0	0.981941	0.832338	3.44588	0	1.14124			1.0669	-1.31232	0.512107	NA
AFUB_016980	1702	EDP56975	DS499594	4837129	4837693	-1	conserved hypothetical protein	protein_coding		AFUB_016980	0	0	0	0	0	0		0	0	0	0	0	0			0	NA	NA	NA
AFUB_016990	1703	EDP56976	DS499594	4839761	4840819	1	hypothetical protein	protein_coding		AFUB_016990	0	0	0	0	1	1		0	0	0	0	0.984708	1.14124			0.354324	-2.07839	0.525837	NA
AFUB_017000	1704	EDP56977	DS499594	4841224	4842228	-1	TPR domain protein	protein_coding		AFUB_017000	1393	1208	1113	1374	1511	1233		1310.44	1186.18	926.392	1578.21	1487.89	1407.15			1316.04	-0.386744	0.00425055	0.0297879
AFUB_017010	1705	EDP56978	DS499594	4843040	4845130	-1	FAD/FMN-containing protein	protein_coding		AFUB_017010	36	10	26	8	27	24		33.8662	9.81941	21.6408	9.18901	26.5871	27.3897			21.4154	0.0457413	0.92904	0.967492
AFUB_017020	1706	EDP56979	DS499594	4850511	4853229	1	C6 transcription factor RegA	protein_coding		AFUB_017020	2	2	0	1	5	2		1.88146	1.96388	0	1.14863	4.92354	2.28248			2.03333	-1.16739	0.41324	NA
AFUB_017030	1707	EDP56980	DS499594	4853507	4854308	-1	short chain dehydrogenase, putative	protein_coding		AFUB_017030	0	1	2	1	0	0		0	0.981941	1.66468	1.14863	0	0			0.632541	1.18972	0.635155	NA
AFUB_017040	1708	EDP56981	DS499594	4854676	4856139	1	histidinol dehydrogenase, putative	protein_coding		AFUB_017040	1	1	3	3	4	6		0.940729	0.981941	2.49701	3.44588	3.93883	6.84743			3.10864	-1.65855	0.149895	NA
AFUB_017050	1709	EDP56982	DS499594	4856924	4859244	1	salicylate hydroxylase, putative	protein_coding		AFUB_017050	0	0	0	1	0	0		0	0	0	1.14863	0	0			0.191438	-1.21091	0.766651	NA
AFUB_017060	1710	EDP56983	DS499594	4859951	4861753	1	MFS transporter, putative	protein_coding		AFUB_017060	5	8	17	20	10	13		4.70364	7.85553	14.1497	22.9725	9.84708	14.8361			12.3941	-0.813966	0.176627	0.379666
AFUB_017070	1711	EDP56984	DS499594	4862818	4864318	1	FAD binding oxidoreductase, putative	protein_coding		AFUB_017070	3	2	1	1	3	3		2.82219	1.96388	0.832338	1.14863	2.95413	3.42371			2.19081	-0.440508	0.733143	NA
AFUB_017080	1712	EDP56985	DS499594	4864619	4865640	1	short chain dehydrogenase, putative	protein_coding		AFUB_017080	2	0	2	1	2	0		1.88146	0	1.66468	1.14863	1.96942	0			1.1107	0.175806	0.925518	NA
AFUB_017180	1713	EDP53677	DS499595	3011	6116	-1	C6 transcription factor Aro80, putative	protein_coding		AFUB_017180	2362	1885	2081	2652	2602	2233		2222	1850.96	1732.1	3046.16	2562.21	2548.38			2326.97	-0.490739	9.89489e-05	0.00170995
AFUB_017190	1714	EDP53678	DS499595	6709	8779	-1	MFS transporter, putative	protein_coding		AFUB_017190	29	24	30	25	24	27		27.2811	23.5666	24.9701	28.7157	23.633	30.8134			26.4967	-0.129236	0.734446	0.866619
AFUB_017200	1715	EDP53679	DS499595	9269	10429	1	carboxyvinyl-carboxyphosphonate phosphorylmutase	protein_coding		AFUB_017200	3	3	2	2	4	1		2.82219	2.94582	1.66468	2.29725	3.93883	1.14124			2.46833	-0.0147424	0.99027	NA
AFUB_017210	1716	EDP53680	DS499595	12279	13670	1	solid-state culture specific protein, putative	protein_coding		AFUB_017210	0	0	0	0	2	1		0	0	0	0	1.96942	1.14124			0.518442	-2.63428	0.351166	NA
AFUB_017220	1717	EDP53681	DS499595	13784	15996	-1	FAD monooxygenase, putative	protein_coding		AFUB_017220	0	1	0	0	1	0		0	0.981941	0	0	0.984708	0			0.327775	-0.249147	0.941881	NA
AFUB_017230	1718	EDP53682	DS499595	16500	17393	1	catecholamine-O-methyltransferase, putative	protein_coding		AFUB_017230	2	6	4	12	11	5		1.88146	5.89165	3.32935	13.7835	10.8318	5.70619			6.90399	-1.45927	0.0646447	0.196228
AFUB_017240	1719	EDP53683	DS499595	20798	21406	1	hypothetical protein	protein_coding		AFUB_017240	0	0	0	0	1	0		0	0	0	0	0.984708	0			0.164118	-1.21091	0.766651	NA
AFUB_017250	1720	EDP53684	DS499595	22021	23548	-1	glutathione-dependent formaldehyde dehydrogenase	protein_coding		AFUB_017250	0	1	0	3	0	1		0	0.981941	0	3.44588	0	1.14124			0.928176	-2.20177	0.324552	NA
AFUB_017260	1721	EDP53685	DS499595	26598	28327	1	neutral amino acid permease	protein_coding		AFUB_017260	2276	3256	4969	1193	1454	1414		2141.1	3197.2	4135.89	1370.31	1431.77	1613.71			2315	1.10161	5.8838e-10	1.02696e-07
AFUB_017270	1722	EDP53686	DS499595	30279	30868	1	conserved hypothetical protein	protein_coding		AFUB_017270	1	0	1	0	1	0		0.940729	0	0.832338	0	0.984708	0			0.459629	0.611897	0.828027	NA
AFUB_017280	1723	EDP53687	DS499595	31158	33273	-1	catalase, putative	protein_coding		AFUB_017280	6	2	5	5	12	5		5.64437	1.96388	4.16169	5.74313	11.8165	5.70619			5.83929	-0.988771	0.232884	0.453454
AFUB_017290	1724	EDP53688	DS499595	34553	35828	-1	conserved hypothetical protein	protein_coding		AFUB_017290	199	193	283	162	265	227		187.205	189.515	235.552	186.077	260.948	259.061			219.726	-0.205313	0.262059	0.486387
AFUB_017300	1725	EDP53689	DS499595	36560	38194	-1	aminopeptidase, putative	protein_coding		AFUB_017300	367	401	409	233	315	271		345.247	393.758	340.426	267.63	310.183	309.275			327.753	0.281385	0.0542353	0.175923
AFUB_017310	1726	EDP53690	DS499595	39040	40546	-1	Amid-like NADH oxidoreductase, putative	protein_coding		AFUB_017310	59	69	70	56	57	43		55.503	67.7539	58.2637	64.3231	56.1284	49.0732			58.5075	0.0975559	0.717884	0.857394
AFUB_017320	1727	EDP53691	DS499595	41261	42322	1	conserved hypothetical protein	protein_coding		AFUB_017320	436	212	253	728	561	436		410.158	208.171	210.582	836.2	552.421	497.58			452.519	-1.18629	0.00303578	0.0235915
AFUB_017330	1728	EDP53692	DS499595	42572	43450	-1	conserved hypothetical protein	protein_coding		AFUB_017330	18	12	25	11	12	11		16.9331	11.7833	20.8085	12.6349	11.8165	12.5536			14.4216	0.428281	0.409034	0.635619
AFUB_017340	1729	EDP53693	DS499595	44046	45092	-1	phenylacetaldoxime dehydratase family protein, putative	protein_coding		AFUB_017340	2	8	6	3	14	5		1.88146	7.85553	4.99403	3.44588	13.7859	5.70619			6.27817	-0.659873	0.430281	0.654432
AFUB_017350	1730	EDP53694	DS499595	46889	49725	1	conserved hypothetical protein	protein_coding		AFUB_017350	1	0	1	1	0	0		0.940729	0	0.832338	1.14863	0	0			0.486949	0.612361	0.824864	NA
AFUB_017360	1731	EDP53695	DS499595	50212	50580	-1	hypothetical protein	protein_coding		AFUB_017360	53	27	43	39	52	27		49.8586	26.5124	35.7905	44.7964	51.2048	30.8134			39.8294	-0.180402	0.603319	0.784145
AFUB_017370	1732	EDP53696	DS499595	50721	52463	1	amino acid transporter, putative	protein_coding		AFUB_017370	1045	824	919	735	944	778		983.062	809.119	764.919	844.24	929.565	887.883			869.798	-0.0586252	0.647994	0.812973
AFUB_017380	1733	EDP53697	DS499595	52861	53994	1	sterol delta 5,6-desaturase, putative	protein_coding		AFUB_017380	1021	800	1499	411	714	778		960.484	785.553	1247.67	472.085	703.082	887.883			842.794	0.537632	0.00671049	0.0408956
AFUB_017390	1734	EDP53698	DS499595	54378	55900	1	beta-alanine synthase, putative	protein_coding		AFUB_017390	147	157	249	98	135	127		138.287	154.165	207.252	112.565	132.936	144.937			148.357	0.358384	0.0841244	0.233956
AFUB_017400	1735	EDP53699	DS499595	56339	58600	1	diaminopropionate ammonia-lyase, putative	protein_coding		AFUB_017400	0	1	2	2	0	0		0	0.981941	1.66468	2.29725	0	0			0.823978	0.246916	0.913688	NA
AFUB_017410	1736	EDP53700	DS499595	59036	60865	1	homeobox and C2H2 transcription factor, putative	protein_coding		AFUB_017410	446	409	533	514	532	413		419.565	401.614	443.636	590.394	523.865	471.331			475.068	-0.325287	0.0166771	0.0781807
AFUB_017420	1737	EDP53701	DS499595	62052	64716	-1	conserved hypothetical protein	protein_coding		AFUB_017420	1385	1302	1416	1021	1169	993		1302.91	1278.49	1178.59	1172.75	1151.12	1133.25			1202.85	0.120824	0.257028	0.480626
AFUB_017430	1738	EDP53702	DS499595	67864	69356	1	GNAT family acetyltransferase, putative	protein_coding		AFUB_017430	32	33	57	28	43	22		30.1033	32.4041	47.4433	32.1615	42.3425	25.1072			34.927	0.141375	0.693678	0.841597
AFUB_017440	1739	EDP53703	DS499595	71135	72088	-1	hypothetical protein	protein_coding		AFUB_017440	3	1	0	2	3	2		2.82219	0.981941	0	2.29725	2.95413	2.28248			1.88966	-1.01376	0.484809	NA
AFUB_017450	1740	EDP53704	DS499595	72942	75059	1	cell wall cysteine-rich protein	protein_coding		AFUB_017450	0	1	1	0	0	0		0	0.981941	0.832338	0	0	0			0.30238	1.59586	0.645721	NA
AFUB_017460	1741	EDP53705	DS499595	75305	77412	-1	amidase family protein	protein_coding		AFUB_017460	66	37	58	39	57	30		62.0881	36.3318	48.2756	44.7964	56.1284	34.2371			46.9762	0.113953	0.722318	0.860185
AFUB_017470	1742	AFUB_017470-1	DS499595	78947	79018	-1		tRNA		AFUB_017470	0	0	0	1	0	0		0	0	0	1.14863	0	0			0.191438	-1.21091	0.766651	NA
AFUB_017480	1743	EDP53706	DS499595	80631	81782	1	RTA1 domain protein	protein_coding		AFUB_017480	62	52	26	75	67	41		58.3252	51.0609	21.6408	86.147	65.9755	46.7907			54.99	-0.609663	0.0816029	0.229799
AFUB_017490	1744	EDP53707	DS499595	82179	85527	-1	exo-beta-1,3-glucanase, putative	protein_coding		AFUB_017490	3	1	5	2	7	4		2.82219	0.981941	4.16169	2.29725	6.89296	4.56495			3.62016	-0.781165	0.451915	NA
AFUB_017500	1745	EDP53708	DS499595	87224	88010	1	conserved hypothetical protein	protein_coding		AFUB_017500	56	68	82	76	51	75		52.6808	66.772	68.2517	87.2956	50.2201	85.5928			68.4688	-0.242069	0.382544	0.612001
AFUB_017510	1746	EDP53709	DS499595	88345	89990	-1	hexokinase, putative	protein_coding		AFUB_017510	2	2	2	5	4	6		1.88146	1.96388	1.66468	5.74313	3.93883	6.84743			3.67323	-1.58228	0.12883	NA
AFUB_017520	1747	EDP53710	DS499595	92185	92892	-1	short-chain dehydrogenase/reductase family protein, putative	protein_coding		AFUB_017520	10	4	7	5	5	4		9.40729	3.92776	5.82637	5.74313	4.92354	4.56495			5.73217	0.333183	0.680655	0.834432
AFUB_017530	1748	EDP53711	DS499595	93239	94492	-1	C6 transcription factor, putative	protein_coding		AFUB_017530	5	16	8	17	5	14		4.70364	15.7111	6.6587	19.5266	4.92354	15.9773			11.2502	-0.575864	0.385757	0.614325
AFUB_017540	1749	EDP53712	DS499595	94901	96200	1	aryl-alcohol dehydrogenase (AAD), putative	protein_coding		AFUB_017540	0	0	0	2	0	0		0	0	0	2.29725	0	0			0.382875	-2.17093	0.531602	NA
AFUB_017550	1750	EDP53713	DS499595	99029	99915	1	glycosyl hydrolase, family 31	protein_coding		AFUB_017550	2	1	0	3	0	5		1.88146	0.981941	0	3.44588	0	5.70619			2.00258	-1.68704	0.282674	NA
AFUB_017560	1751	EDP53714	DS499595	100112	101528	-1	conserved hypothetical protein	protein_coding		AFUB_017560	110	148	174	89	95	76		103.48	145.327	144.827	102.228	93.5473	86.7341			112.691	0.479603	0.0277098	0.112476
AFUB_017570	1752	EDP53715	DS499595	104415	105665	1	cellulose-binding GDSL lipase/acylhydrolase, putative	protein_coding		AFUB_017570	0	0	0	0	0	0		0	0	0	0	0	0			0	NA	NA	NA
AFUB_017580	1753	EDP53716	DS499595	106873	107845	1	conserved hypothetical protein	protein_coding		AFUB_017580	1	0	0	1	0	0		0.940729	0	0	1.14863	0	0			0.348226	-0.249147	0.940628	NA
AFUB_017590	1754	EDP53717	DS499595	107897	108991	-1	DUF1275 domain protein	protein_coding		AFUB_017590	22	12	24	13	4	10		20.696	11.7833	19.9761	14.9321	3.93883	11.4124			13.7898	0.814634	0.157092	0.35282
AFUB_017600	1755	EDP53718	DS499595	110085	111168	1	carboxyphosphonoenolpyruvate phosphonomutase, putative	protein_coding		AFUB_017600	0	3	5	8	1	1		0	2.94582	4.16169	9.18901	0.984708	1.14124			3.07041	-0.643433	0.610475	NA
AFUB_017610	1756	EDP53719	DS499595	112332	113836	-1	hypothetical protein	protein_coding		AFUB_017610	3	3	2	3	2	4		2.82219	2.94582	1.66468	3.44588	1.96942	4.56495			2.90216	-0.423682	0.70412	NA
AFUB_017620	1757	EDP53720	DS499595	113992	114711	1	conserved hypothetical protein	protein_coding		AFUB_017620	0	0	1	1	1	1		0	0	0.832338	1.14863	0.984708	1.14124			0.684485	-1.73155	0.455718	NA
AFUB_017630	1758	EDP53721	DS499595	115381	116242	1	GNAT family acetyltransferase, putative	protein_coding		AFUB_017630	5239	3777	4446	5169	5544	4819		4928.48	3708.79	3700.58	5937.25	5459.22	5499.62			4872.32	-0.453631	0.000310937	0.00414615
AFUB_017640	1759	EDP53722	DS499595	117044	117774	1	conserved hypothetical protein	protein_coding		AFUB_017640	1228	794	840	1843	1640	1186		1155.22	779.661	699.164	2116.92	1614.92	1353.51			1286.56	-0.949351	2.5023e-07	1.31552e-05
AFUB_017650	1760	EDP53723	DS499595	118766	119528	1	glutathione S-transferase, putative	protein_coding		AFUB_017650	29	25	23	33	29	25		27.2811	24.5485	19.1438	37.9047	28.5565	28.5309			27.6609	-0.422335	0.267666	0.492915
AFUB_017660	1761	EDP53724	DS499595	119728	120324	1	conserved hypothetical protein	protein_coding		AFUB_017660	0	0	0	0	0	0		0	0	0	0	0	0			0	NA	NA	NA
AFUB_017670	1762	EDP53725	DS499595	120699	122523	1	GDSL-like lipase/acylhydrolase domain protein	protein_coding		AFUB_017670	0	0	0	0	1	1		0	0	0	0	0.984708	1.14124			0.354324	-2.07839	0.525837	NA
AFUB_017680	1763	EDP53726	DS499595	126579	127271	-1	conserved hypothetical protein	protein_coding		AFUB_017680	8	6	10	4	16	4		7.52583	5.89165	8.32338	4.59451	15.7553	4.56495			7.77594	-0.21369	0.771155	0.886573
AFUB_017690	1764	EDP53727	DS499595	127773	128926	-1	GDSL lipase/acylhydrolase family protein	protein_coding		AFUB_017690	11	12	10	6	9	4		10.348	11.7833	8.32338	6.89176	8.86238	4.56495			8.4623	0.569859	0.395781	0.623687
AFUB_017700	1765	EDP53728	DS499595	129533	131776	-1	beta-N-hexosaminidase, putative	protein_coding		AFUB_017700	2	4	5	4	7	4		1.88146	3.92776	4.16169	4.59451	6.89296	4.56495			4.33722	-0.689598	0.455294	NA
AFUB_017710	1766	EDP53729	DS499595	133322	134904	1	arabinosidase, putative	protein_coding		AFUB_017710	0	0	1	0	0	0		0	0	0.832338	0	0	0			0.138723	0.712639	0.861358	NA
AFUB_017720	1767	AFUB_017720-1	DS499595	135240	135312	-1		tRNA		AFUB_017720	0	0	0	0	0	0		0	0	0	0	0	0			0	NA	NA	NA
AFUB_017730	1768	EDP53730	DS499595	135958	136458	-1	hypothetical protein	protein_coding		AFUB_017730	1	0	2	0	0	0		0.940729	0	1.66468	0	0	0			0.434234	2.12929	0.477931	NA
AFUB_017740	1769	EDP53731	DS499595	137082	140673	-1	osmolarity two-component system protein sln1	protein_coding		AFUB_017740	477	482	523	489	481	384		448.728	473.296	435.313	561.678	473.645	438.235			471.816	-0.118522	0.390556	0.618805
AFUB_017750	1770	EDP53732	DS499595	141727	142970	1	protein kinase, putative	protein_coding		AFUB_017750	10	10	17	14	8	20		9.40729	9.81941	14.1497	16.0808	7.87767	22.8248			13.3599	-0.469836	0.405638	0.63203
AFUB_017760	1771	EDP53733	DS499595	143705	144925	-1	glycosyl hydrolase, putative	protein_coding		AFUB_017760	106	82	120	65	120	56		99.7173	80.5192	99.8806	74.6607	118.165	63.9093			89.4753	0.120275	0.640717	0.808493
AFUB_017770	1772	EDP53734	DS499595	145382	147441	-1	glucan 1,4-alpha-glucosidase, putative	protein_coding		AFUB_017770	6	13	6	15	18	8		5.64437	12.7652	4.99403	17.2294	17.7248	9.1299			11.2479	-0.931232	0.132698	0.315375
AFUB_017780	1773	EDP53735	DS499595	148285	148980	1	hypothetical protein	protein_coding		AFUB_017780	0	0	0	0	0	0		0	0	0	0	0	0			0	NA	NA	NA
AFUB_017790	1774	EDP53736	DS499595	149091	151340	1	alpha-amylase, putative	protein_coding		AFUB_017790	9	2	24	1	8	14		8.46656	1.96388	19.9761	1.14863	7.87767	15.9773			9.23503	0.296435	0.718879	0.857761
AFUB_017800	1775	EDP53737	DS499595	153434	155121	1	aldehyde dehydrogenase, putative	protein_coding		AFUB_017800	513	611	775	516	642	479		482.594	599.966	645.062	592.691	632.183	546.653			583.191	-0.0361595	0.797418	0.900043
AFUB_017810	1776	EDP53738	DS499595	155281	156468	-1	FAD binding domain protein	protein_coding		AFUB_017810	1046	980	1250	807	1059	807		984.002	962.302	1040.42	926.942	1042.81	920.979			979.576	0.0467612	0.680417	0.834422
AFUB_017820	1777	EDP53739	DS499595	156901	157986	-1	conserved hypothetical protein	protein_coding		AFUB_017820	4035	3652	4516	2391	3221	2317		3795.84	3586.05	3758.84	2746.37	3171.75	2644.25			3283.85	0.379448	0.000392862	0.00495639
AFUB_017830	1778	EDP53740	DS499595	158384	159621	-1	oxidoreductase, 2OG-Fe(II) oxygenase family, putative	protein_coding		AFUB_017830	78	107	125	76	73	62		73.3769	105.068	104.042	87.2956	71.8837	70.7567			85.4038	0.299371	0.215926	0.431309
AFUB_017840	1779	EDP53741	DS499595	160597	161770	-1	pectate lyase A	protein_coding		AFUB_017840	474	455	584	330	452	374		445.905	446.783	486.085	379.047	445.088	426.823			438.289	0.139983	0.294081	0.519103
AFUB_017850	1780	EDP53742	DS499595	163179	164559	-1	salicylate hydroxylase	protein_coding		AFUB_017850	414	462	574	297	436	326		389.462	453.657	477.762	341.142	429.333	372.043			410.566	0.208212	0.156141	0.351651
AFUB_017860	1781	EDP53743	DS499595	165971	167724	-1	MFS multidrug transporter, putative	protein_coding		AFUB_017860	2241	1945	2150	2396	2310	1870		2108.17	1909.88	1789.53	2752.11	2274.68	2134.11			2161.41	-0.302222	0.0148148	0.0719333
AFUB_017870	1782	EDP53744	DS499595	168822	169208	-1	conserved hypothetical protein	protein_coding		AFUB_017870	109	113	131	139	118	147		102.539	110.959	109.036	159.659	116.196	167.762			127.692	-0.45609	0.0273876	0.111479
AFUB_017880	1783	EDP53745	DS499595	170404	171782	-1	pectate lyase, putative	protein_coding		AFUB_017880	13	16	14	13	11	18		12.2295	15.7111	11.6527	14.9321	10.8318	20.5423			14.3166	-0.222261	0.670392	0.826336
[truncated: 8,326 more rows]

## Sheet: Key to DESeq2 Output
aspFumA1163 - Aspergillis fumigatus A1163 - using gene annotation from CADRE/Ensembl Fungi v44
Genome: JCVI, INSDC Assembly GCA_000150145.1, Apr 2008
[truncated: 21 more rows]
