# Supplementary material for: Antagonism of the Azoles to Olorofim and Cross-Resistance Are Governed by Linked Transcriptional Networks in Aspergillus fumigatus
Source: mBio. 2022 Oct 26;13(6):e02215-22. doi: 10.1128/mbio.02215-22 (PMC9765627; doi:10.1128/mbio.02215-22)
Supplement: DATA SET S2 [file mbio.02215-22-s0003.xlsx]

## Sheet: DESeq2 Output
Gene stable ID	Order	Transcript stable ID	scaffold name	Gene start (bp)	Gene end (bp)	Strand	Gene description	Gene type	Raw counts	gene_id	SH1_WT_MIC_rep1	SH2_WT_MIC_rep2	SH3_WT_MIC_rep3	SH4_WT_NoD_rep1	SH5_WT_NoD_rep2	SH6_WT_NoD_rep3	SH7_d1H6_MIC_rep1	SH8_d1H6_MIC_rep2	SH9_d1H6_MIC_rep3	SH10_d1H6_NoD_rep1	SH11_d1H6_NoD_rep2	SH12_d1H6_NoD_rep3	SH13_d2H1_MIC_rep1	SH14_d2H1_MIC_rep2	SH15_d2H1_MIC_rep3	SH16_d2H1_NoD_rep1	SH17_d2H1_NoD_rep2	SH18_d2H1_NoD_rep3	Normalised counts	SH1_WT_MIC_rep1	SH2_WT_MIC_rep2	SH3_WT_MIC_rep3	SH4_WT_NoD_rep1	SH5_WT_NoD_rep2	SH6_WT_NoD_rep3	SH7_d1H6_MIC_rep1	SH8_d1H6_MIC_rep2	SH9_d1H6_MIC_rep3	SH10_d1H6_NoD_rep1	SH11_d1H6_NoD_rep2	SH12_d1H6_NoD_rep3	SH13_d2H1_MIC_rep1	SH14_d2H1_MIC_rep2	SH15_d2H1_MIC_rep3	SH16_d2H1_NoD_rep1	SH17_d2H1_NoD_rep2	SH18_d2H1_NoD_rep3	Differential Expression	KO_MIC_vs_WT_MIC
AFUB_000010	1	EDP55311	DS499594	7437	9931	-1	dynamin family GTPase, putative	protein_coding		AFUB_000010	14	17	22	16	17	19	24	5	2	6	3	6	3	4	3	4	2	3		12.8174	16.2876	18.0743	18.028	16.3695	21.3405	23.417	5.1314	2.2625	4.96439	3.65696	5.89658	3.22796	4.45465	3.26496	3.20946	2.25637	2.71654
AFUB_000020	2	EDP55312	DS499594	10883	12116	-1	conserved hypothetical protein	protein_coding		AFUB_000020	249	196	183	477	395	349	91	44	42	103	65	79	60	45	54	106	64	77		227.967	187.786	150.346	537.459	380.351	391.991	88.7895	45.1563	47.5126	85.2221	79.2342	77.6383	64.5593	50.1148	58.7692	85.0508	72.2039	69.7244
AFUB_000030	3	EDP55313	DS499594	13209	13727	1	cytochrome P450 monooxygenase, putative	protein_coding		AFUB_000030	13	6	9	29	8	10	0	2	2	1	2	0	1	0	2	1	2	1		11.9019	5.74855	7.39404	32.6757	7.70332	11.2318	0	2.05256	2.2625	0.827399	2.43797	0	1.07599	0	2.17664	0.802366	2.25637	0.905512
AFUB_000040	4	EDP55314	DS499594	14553	15567	-1	hypothetical protein	protein_coding		AFUB_000040	501	372	405	682	581	481	112	93	63	121	108	92	116	109	129	294	194	279		458.681	356.41	332.732	768.442	559.453	540.251	109.279	95.444	71.2689	100.115	131.651	90.4142	124.815	121.389	140.393	235.896	218.868	252.638
AFUB_000050	5	EDP55315	DS499594	16046	17088	-1	RTM1-like protein, putative	protein_coding		AFUB_000050	195	136	166	227	257	207	23	6	2	3	3	3	2	5	5	2	1	8		178.528	130.3	136.379	255.772	247.469	232.499	22.4413	6.15768	2.2625	2.4822	3.65696	2.94829	2.15198	5.56831	5.44159	1.60473	1.12819	7.2441
AFUB_000060	6	EDP55316	DS499594	17859	18861	1	RTM1-like protein, putative	protein_coding		AFUB_000060	58	42	24	78	88	74	4	0	1	5	1	0	1	2	2	1	1	6		53.1008	40.2399	19.7174	87.8864	84.7365	83.1156	3.90284	0	1.13125	4.137	1.21899	0	1.07599	2.22732	2.17664	0.802366	1.12819	5.43307
AFUB_000070	7	EDP55317	DS499594	19317	20456	1	D-amino acid oxidase, putative	protein_coding		AFUB_000070	3	3	0	4	1	2	1	0	2	3	1	3	0	0	0	0	2	1		2.74659	2.87428	0	4.50699	0.962915	2.24637	0.975709	0	2.2625	2.4822	1.21899	2.94829	0	0	0	0	2.25637	0.905512
AFUB_000080	8	EDP55318	DS499594	20545	21003	-1	endoribonuclease L-PSP, putative	protein_coding		AFUB_000080	13	8	9	9	7	5	18	13	7	22	11	14	28	18	20	35	21	21		11.9019	7.66473	7.39404	10.1407	6.7404	5.61592	17.5628	13.3416	7.91876	18.2028	13.4089	13.7587	30.1277	20.0459	21.7664	28.0828	23.6919	19.0158
AFUB_000090	9	EDP55319	DS499594	22791	24287	1	conserved hypothetical protein	protein_coding		AFUB_000090	4	3	3	8	3	4	2	3	1	4	4	5	4	0	1	5	7	7		3.66212	2.87428	2.46468	9.01399	2.88874	4.49273	1.95142	3.07884	1.13125	3.3096	4.87595	4.91382	4.30395	0	1.08832	4.01183	7.8973	6.33859
AFUB_000100	10	EDP55320	DS499594	24630	25770	1	tartrate dehydrogenase, putative	protein_coding		AFUB_000100	12	10	6	15	14	11	7	4	5	0	1	4	4	2	13	24	11	14		10.9864	9.58092	4.92936	16.9012	13.4808	12.355	6.82996	4.10512	5.65626	0	1.21899	3.93105	4.30395	2.22732	14.1481	19.2568	12.41	12.6772
AFUB_000110	11	EDP55321	DS499594	27035	29765	1	PrnA-like fungal specific transcription factor, putative	protein_coding		AFUB_000110	599	654	719	491	553	430	544	760	714	1023	577	753	586	688	708	1054	846	975		548.403	626.592	590.702	553.233	532.492	482.969	530.786	779.972	807.714	846.429	703.356	740.021	630.529	766.199	770.53	845.694	954.445	882.874
AFUB_000120	12	EDP55322	DS499594	30233	31981	-1	succinate-semialdehyde dehydrogenase, putative	protein_coding		AFUB_000120	9	13	5	22	16	14	17	2	4	3	4	4	0	3	3	7	2	0		8.23977	12.4552	4.1078	24.7885	15.4066	15.7246	16.5871	2.05256	4.52501	2.4822	4.87595	3.93105	0	3.34099	3.26496	5.61656	2.25637	0
AFUB_000130	13	EDP55323	DS499594	32190	33233	-1	TatD family hydrolase, putative	protein_coding		AFUB_000130	7	5	14	13	6	5	9	3	0	13	7	9	6	5	7	7	4	5		6.40871	4.79046	11.5018	14.6477	5.77749	5.61592	8.78138	3.07884	0	10.7562	8.53291	8.84487	6.45593	5.56831	7.61823	5.61656	4.51274	4.52756
AFUB_000140	14	EDP55324	DS499594	33460	34173	-1	2-haloalkanoic acid dehalogenase, putative	protein_coding		AFUB_000140	18	7	21	23	8	10	11	9	5	8	8	10	23	15	28	27	36	32		16.4795	6.70664	17.2528	25.9152	7.70332	11.2318	10.7328	9.23651	5.65626	6.61919	9.7519	9.82763	24.7477	16.7049	30.4729	21.6639	40.6147	28.9764
AFUB_000150	15	EDP55325	DS499594	34544	36121	1	4-aminobutyrate aminotransferase, putative	protein_coding		AFUB_000150	5	7	4	9	7	2	5	0	1	1	1	5	7	4	4	12	8	20		4.57765	6.70664	3.28624	10.1407	6.7404	2.24637	4.87855	0	1.13125	0.827399	1.21899	4.91382	7.53191	4.45465	4.35327	9.62839	9.02548	18.1102
AFUB_000160	16	EDP55326	DS499594	42448	45187	-1	alfa-L-rhamnosidase, putative	protein_coding		AFUB_000160	6	2	11	4	7	2	3	2	0	1	0	2	0	0	3	1	1	0		5.49318	1.91618	9.03716	4.50699	6.7404	2.24637	2.92713	2.05256	0	0.827399	0	1.96553	0	0	3.26496	0.802366	1.12819	0
AFUB_000170	17	EDP55327	DS499594	45394	46905	1	beta-glucosidase, putative	protein_coding		AFUB_000170	1	2	0	4	4	4	0	1	0	1	0	0	1	3	0	3	0	0		0.91553	1.91618	0	4.50699	3.85166	4.49273	0	1.02628	0	0.827399	0	0	1.07599	3.34099	0	2.4071	0	0
AFUB_000180	18	EDP55328	DS499594	47670	49445	1	MFS alpha-glucoside transporter, putative	protein_coding		AFUB_000180	1	0	0	0	2	2	1	0	0	0	0	0	0	0	1	0	0	0		0.91553	0	0	0	1.92583	2.24637	0.975709	0	0	0	0	0	0	0	1.08832	0	0	0
AFUB_000190	19	EDP55329	DS499594	50200	50939	-1	C6 finger domain protein, putative	protein_coding		AFUB_000190	0	0	0	1	0	0	0	2	0	2	0	1	0	0	0	2	2	0		0	0	0	1.12675	0	0	0	2.05256	0	1.6548	0	0.982763	0	0	0	1.60473	2.25637	0
AFUB_000200	20	EDP55330	DS499594	51515	53380	1	conserved hypothetical protein	protein_coding		AFUB_000200	1	3	1	2	8	1	0	1	1	4	1	1	0	0	0	0	1	4		0.91553	2.87428	0.82156	2.2535	7.70332	1.12318	0	1.02628	1.13125	3.3096	1.21899	0.982763	0	0	0	0	1.12819	3.62205
AFUB_000210	21	EDP55331	DS499594	54576	56285	-1	hexose transporter, putative	protein_coding		AFUB_000210	5	3	0	1	3	4	4	0	1	0	0	0	0	0	2	0	1	1		4.57765	2.87428	0	1.12675	2.88874	4.49273	3.90284	0	1.13125	0	0	0	0	0	2.17664	0	1.12819	0.905512
AFUB_000220	22	EDP55332	DS499594	56942	58536	-1	xylosidase/arabinosidase, putative	protein_coding		AFUB_000220	0	0	0	1	0	0	2	0	0	0	1	0	1	0	0	0	1	0		0	0	0	1.12675	0	0	1.95142	0	0	0	1.21899	0	1.07599	0	0	0	1.12819	0
AFUB_000230	23	EDP55333	DS499594	65075	66042	1	endo-1,3(4)-beta-glucanase, putative	protein_coding		AFUB_000230	0	0	0	0	0	0	0	0	0	0	0	0	0	0	1	0	0	0		0	0	0	0	0	0	0	0	0	0	0	0	0	0	1.08832	0	0	0
AFUB_000240	24	EDP55334	DS499594	68231	69138	1	L-cystine transporter, putative	protein_coding		AFUB_000240	262	282	343	142	227	231	192	342	318	461	307	408	261	206	220	395	311	415		239.869	270.182	281.795	159.998	218.582	259.455	187.336	350.987	359.738	381.431	374.229	400.967	280.833	229.414	239.43	316.935	350.866	375.788
AFUB_000250	25	EDP55335	DS499594	69721	71182	-1	PTR family peptide transporter, putative	protein_coding		AFUB_000250	0	0	0	0	0	0	0	0	0	0	0	0	0	0	0	0	0	0		0	0	0	0	0	0	0	0	0	0	0	0	0	0	0	0	0	0
AFUB_000260	26	EDP55336	DS499594	76695	78146	1	monooxygenase, putative	protein_coding		AFUB_000260	19	34	35	20	37	23	11	20	24	33	13	15	38	23	26	9	19	13		17.3951	32.5751	28.7546	22.535	35.6278	25.8332	10.7328	20.5256	27.15	27.3042	15.8468	14.7414	40.8875	25.6142	28.2963	7.22129	21.4355	11.7717
AFUB_000270	27	EDP55337	DS499594	79615	81514	-1	MFS sugar transporter, putative	protein_coding		AFUB_000270	0	2	0	0	1	2	1	0	2	6	3	4	1	1	1	0	0	0		0	1.91618	0	0	0.962915	2.24637	0.975709	0	2.2625	4.96439	3.65696	3.93105	1.07599	1.11366	1.08832	0	0	0
AFUB_000280	28	EDP55338	DS499594	82098	84683	-1	beta-glucosidase, putative	protein_coding		AFUB_000280	54	37	56	22	30	25	49	40	48	69	70	58	15	14	18	34	17	29		49.4386	35.4494	46.0074	24.7885	28.8874	28.0796	47.8097	41.0512	54.3001	57.0905	85.3291	57.0003	16.1398	15.5913	19.5897	27.2804	19.1792	26.2599
AFUB_000290	29	EDP55339	DS499594	87436	88968	1	alpha-1,3-mannosyltransferase, putative	protein_coding		AFUB_000290	2	1	1	0	5	3	14	2	2	4	0	0	1	0	1	0	1	0		1.83106	0.958092	0.82156	0	4.81457	3.36955	13.6599	2.05256	2.2625	3.3096	0	0	1.07599	0	1.08832	0	1.12819	0
AFUB_000300	30	EDP55340	DS499594	89693	90443	1	conserved hypothetical protein	protein_coding		AFUB_000300	7	5	13	5	4	13	5	8	3	5	4	9	16	17	19	76	38	61		6.40871	4.79046	10.6803	5.63374	3.85166	14.6014	4.87855	8.21023	3.39376	4.137	4.87595	8.84487	17.2158	18.9323	20.6781	60.9798	42.871	55.2362
AFUB_000310	31	EDP55341	DS499594	91337	92050	1	haloalkanoic acid dehalogenase, putative	protein_coding		AFUB_000310	1582	1641	1739	1007	1293	1274	1422	1472	1507	2302	1300	1735	1541	1395	1523	1710	1653	1707		1448.37	1572.23	1428.69	1134.64	1245.05	1430.94	1387.46	1510.68	1704.8	1904.67	1584.68	1705.09	1658.1	1553.56	1657.51	1372.05	1864.89	1545.71
AFUB_000320	32	EDP55342	DS499594	92365	93917	1	hypothetical protein	protein_coding		AFUB_000320	12	6	7	8	13	11	11	12	10	25	17	22	7	6	11	22	12	8		10.9864	5.74855	5.75092	9.01399	12.5179	12.355	10.7328	12.3154	11.3125	20.685	20.7228	21.6208	7.53191	6.68197	11.9715	17.652	13.5382	7.2441
AFUB_000330	33	EDP55343	DS499594	94806	96978	-1	MFS monosaccharide transporter, putative	protein_coding		AFUB_000330	0	10	10	7	9	8	10	4	4	1	3	2	6	8	6	10	9	10		0	9.58092	8.2156	7.88724	8.66623	8.98547	9.75709	4.10512	4.52501	0.827399	3.65696	1.96553	6.45593	8.9093	6.52991	8.02366	10.1537	9.05512
AFUB_000340	34	EDP55344	DS499594	100970	102900	1	ADAM family of metalloprotease ADM-A	protein_coding		AFUB_000340	1239	709	818	1375	1450	1049	5010	178	169	891	334	262	420	377	333	210	183	154		1134.34	679.287	672.036	1549.28	1396.23	1178.22	4888.3	182.678	191.182	737.213	407.142	257.484	451.915	419.851	362.41	168.497	206.458	139.449
AFUB_000350	35	EDP55345	DS499594	103117	104981	-1	amidase family protein	protein_coding		AFUB_000350	91	122	132	66	89	82	121	101	102	92	56	84	108	102	96	104	81	103		83.3133	116.887	108.446	74.3654	85.6994	92.1011	118.061	103.654	115.388	76.1207	68.2633	82.5521	116.207	113.594	104.479	83.4461	91.383	93.2678
AFUB_000360	36	EDP55346	DS499594	107218	108628	1	conserved hypothetical protein	protein_coding		AFUB_000360	6	11	15	8	8	8	5	12	2	18	6	12	19	10	7	22	10	14		5.49318	10.539	12.3234	9.01399	7.70332	8.98547	4.87855	12.3154	2.2625	14.8932	7.31392	11.7932	20.4438	11.1366	7.61823	17.652	11.2819	12.6772
AFUB_000370	37	EDP55347	DS499594	108876	110091	1	extracelular cellulose binding protein (Cip2), putative	protein_coding		AFUB_000370	3	0	0	1	1	0	0	3	3	0	1	1	1	0	0	0	0	1		2.74659	0	0	1.12675	0.962915	0	0	3.07884	3.39376	0	1.21899	0.982763	1.07599	0	0	0	0	0.905512
AFUB_000380	38	EDP55348	DS499594	111100	111796	1	AraC-like ligand binding domain protein, putative	protein_coding		AFUB_000380	211	192	241	254	178	223	106	72	78	117	144	128	46	23	27	13	22	11		193.177	183.954	197.996	286.194	171.399	250.47	103.425	73.8921	88.2377	96.8057	175.534	125.794	49.4954	25.6142	29.3846	10.4308	24.8201	9.96063
AFUB_000390	39	EDP55349	DS499594	111906	113403	-1	cytochrome P450 monooxygenase, putative	protein_coding		AFUB_000390	735	566	898	724	728	653	512	494	505	259	295	426	458	662	739	701	696	766		672.915	542.28	737.761	815.766	701.002	733.439	499.563	506.982	571.282	214.296	359.601	418.657	492.802	737.244	804.267	562.459	785.217	693.622
AFUB_000400	40	EDP55350	DS499594	114353	116745	1	C6 transcription factor, putative	protein_coding		AFUB_000400	412	332	454	482	465	381	365	309	308	326	209	327	210	232	237	325	255	361		377.199	318.086	372.988	543.093	447.755	427.933	356.134	317.12	348.426	269.732	254.768	321.364	225.957	258.37	257.932	260.769	287.687	326.89
AFUB_000410	41	EDP55351	DS499594	117460	118966	1	glucooligosaccharide oxidase, putative	protein_coding		AFUB_000410	2318	1503	2176	3202	3072	2130	323	1085	1105	882	517	815	4489	3349	3337	4316	2588	3630		2122.2	1440.01	1787.72	3607.85	2958.07	2392.38	315.154	1113.51	1250.03	729.766	630.216	800.952	4830.11	3729.65	3631.72	3463.01	2919.74	3287.01
AFUB_000420	42	EDP55352	DS499594	119755	123647	1	5-oxo-L-prolinase, putative	protein_coding		AFUB_000420	771	627	690	2142	1612	1128	491	301	257	403	261	308	322	332	358	577	421	598		705.874	600.723	566.877	2413.5	1552.22	1266.95	479.073	308.91	290.732	333.442	318.156	302.691	346.468	369.736	389.618	462.965	474.966	541.496
AFUB_000430	43	EDP55353	DS499594	124962	126941	1	conserved hypothetical protein	protein_coding		AFUB_000430	1199	1329	1536	1106	1107	1044	889	641	574	823	611	705	812	1056	1084	1225	1120	1191		1097.72	1273.3	1261.92	1246.18	1065.95	1172.6	867.405	657.845	649.339	680.949	744.801	692.848	873.702	1176.03	1179.74	982.898	1263.57	1078.47
AFUB_000440	44	EDP55354	DS499594	127471	129660	1	5'-nucleotidase, putative	protein_coding		AFUB_000440	349	370	465	254	332	273	543	362	288	479	228	320	537	513	617	587	452	554		319.52	354.494	382.026	286.194	319.688	306.629	529.81	371.513	325.801	396.324	277.929	314.484	577.805	571.309	671.493	470.989	509.94	501.654
AFUB_000450	45	EDP55355	DS499594	129896	131422	-1	FAD binding domain protein	protein_coding		AFUB_000450	3485	2603	3408	3183	3440	2923	3172	1477	1517	1362	1564	1725	1231	1147	1173	1673	1111	1494		3190.62	2493.91	2799.88	3586.44	3312.43	3283.07	3094.95	1515.81	1716.11	1126.92	1906.5	1695.27	1324.54	1277.37	1276.6	1342.36	1253.41	1352.84
AFUB_000460	46	EDP55356	DS499594	131773	133865	-1	conserved hypothetical protein	protein_coding		AFUB_000460	199	203	230	151	164	120	197	179	132	252	118	162	247	170	194	284	201	280		182.191	194.493	188.959	170.139	157.918	134.782	192.215	183.704	149.325	208.505	143.841	159.208	265.769	189.323	211.134	227.872	226.765	253.543
AFUB_000470	47	EDP55357	DS499594	135765	137374	1	conserved hypothetical protein	protein_coding		AFUB_000470	986	936	1193	473	832	846	1333	792	1082	741	1370	1030	231	288	258	492	360	396		902.713	896.774	980.121	532.952	801.145	950.213	1300.62	812.813	1224.01	613.103	1670.01	1012.25	248.553	320.735	280.786	394.764	406.147	358.583
AFUB_000480	48	EDP55358	DS499594	137675	138176	-1	conserved hypothetical protein	protein_coding		AFUB_000480	102	99	126	84	113	96	201	73	94	127	181	163	85	94	72	105	52	81		93.3841	94.8511	103.517	94.6469	108.809	107.826	196.118	74.9184	106.338	105.08	220.637	160.19	91.459	104.684	78.3589	84.2484	58.6656	73.3465
AFUB_000490	49	EDP55359	DS499594	138838	140025	-1	U3 small nucleolar ribonucleoprotein protein Lcp5, putative	protein_coding		AFUB_000490	3016	2980	3174	2510	2778	2280	1952	2055	1702	2814	1803	2252	3678	2715	2714	2244	1490	1947		2761.24	2855.11	2607.63	2828.14	2674.98	2560.86	1904.58	2109	1925.39	2328.3	2197.83	2213.18	3957.48	3023.59	2953.7	1800.51	1681	1763.03
AFUB_000500	50	EDP55360	DS499594	140480	142590	1	endosomal integral membrane protein (P24a), putative	protein_coding		AFUB_000500	888	834	846	595	844	637	882	954	798	1125	635	918	1142	1023	1120	1388	1010	1329		812.991	799.048	695.04	670.415	812.7	715.468	860.575	979.07	902.739	930.824	774.057	902.177	1228.78	1139.28	1218.92	1113.68	1139.47	1203.43
AFUB_000510	51	EDP55361	DS499594	143621	144560	1	calcium sensor (NCS-1), putative	protein_coding		AFUB_000510	380	398	442	319	349	326	479	533	525	796	428	551	915	974	914	1045	755	875		347.902	381.32	363.13	359.433	336.057	366.158	467.365	547.007	593.907	658.61	521.727	541.503	984.529	1084.71	994.723	838.472	851.78	792.323
AFUB_000520	52	EDP55362	DS499594	145538	147284	1	conserved hypothetical protein	protein_coding		AFUB_000520	257	253	251	210	245	186	204	269	214	351	174	211	236	273	234	366	281	366		235.291	242.397	206.212	236.617	235.914	208.912	199.045	276.069	242.088	290.417	212.104	207.363	253.933	304.03	254.667	293.666	317.02	331.417
AFUB_000530	53	EDP55363	DS499594	147908	150843	-1	kinesin family protein (KinA), putative	protein_coding		AFUB_000530	1607	2421	2267	1266	1479	1341	2564	2281	2039	3028	1551	2316	2168	2352	2503	2858	2267	2913		1471.26	2319.54	1862.48	1426.46	1424.15	1506.19	2501.72	2340.94	2306.62	2505.36	1890.65	2276.08	2332.74	2619.33	2724.06	2293.16	2557.6	2637.76
AFUB_000540	54	EDP55364	DS499594	151836	152585	-1	ubiquitin conjugating enzyme (UbcB), putative	protein_coding		AFUB_000540	824	804	870	687	778	791	1048	919	731	1205	779	942	553	675	722	932	779	883		754.397	770.306	714.757	774.076	749.148	888.438	1022.54	943.151	826.945	997.016	949.591	925.763	595.021	751.722	785.766	747.805	878.856	799.567
AFUB_000550	55	EDP55365	DS499594	153219	154642	1	acetyl-CoA-acetyltransferase, putative	protein_coding		AFUB_000550	338	259	376	383	377	396	744	388	375	171	328	323	280	362	477	276	233	403		309.449	248.146	308.907	431.545	363.019	444.781	725.928	398.196	424.219	141.485	399.828	317.433	301.277	403.146	519.128	221.453	262.867	364.921
AFUB_000560	56	EDP55366	DS499594	155078	157464	1	conserved hypothetical protein	protein_coding		AFUB_000560	208	249	296	212	253	150	230	265	198	304	204	272	184	146	142	387	203	229		190.43	238.565	243.182	238.871	243.617	168.478	224.413	271.964	223.988	251.529	248.673	267.312	197.982	162.595	154.541	310.516	229.022	207.362
AFUB_000570	57	EDP55367	DS499594	157548	159065	-1	beta-1,4-mannosyltransferase (Alg1), putative	protein_coding		AFUB_000570	343	336	322	171	245	210	383	555	438	686	365	453	770	714	781	760	517	570		314.027	321.919	264.542	192.674	235.914	235.869	373.697	569.585	495.488	567.596	444.93	445.192	828.511	795.155	849.977	609.798	583.272	516.142
AFUB_000580	58	EDP55368	DS499594	159700	162490	1	CDF zinc transporter (Msc2), putative	protein_coding		AFUB_000580	981	1132	1078	538	840	641	903	1134	869	1521	754	1078	1095	848	896	1669	1000	1385		898.135	1084.56	885.642	606.191	808.848	719.961	881.065	1163.8	983.058	1258.47	919.117	1059.42	1178.21	944.385	975.133	1339.15	1128.19	1254.13
AFUB_000590	59	EDP55369	DS499594	163292	164521	1	conserved hypothetical protein	protein_coding		AFUB_000590	4	7	5	7	6	2	7	3	5	13	10	2	15	25	24	10	16	21		3.66212	6.70664	4.1078	7.88724	5.77749	2.24637	6.82996	3.07884	5.65626	10.7562	12.1899	1.96553	16.1398	27.8415	26.1196	8.02366	18.051	19.0158
AFUB_000600	60	EDP55370	DS499594	164735	165991	-1	C6 transcription factor, putative	protein_coding		AFUB_000600	143	134	131	140	131	91	146	102	127	176	78	107	62	64	51	122	95	112		130.921	128.384	107.624	157.745	126.142	102.21	142.454	104.68	143.669	145.622	95.081	105.156	66.7112	71.2744	55.5042	97.8886	107.178	101.417
AFUB_000610	61	EDP55371	DS499594	167026	168003	1	RTA1 domain protein, putative	protein_coding		AFUB_000610	1029	894	1029	1277	1110	1026	365	432	433	597	517	547	462	520	438	757	587	681		942.081	856.534	845.386	1438.86	1068.84	1152.39	356.134	443.353	489.832	493.957	630.216	537.572	497.106	579.104	476.684	607.391	662.245	616.654
AFUB_000620	62	EDP55372	DS499594	168515	169184	-1	ubiquitin conjugating enzyme, putative	protein_coding		AFUB_000620	1808	1850	2184	1570	1747	1621	2248	2225	2106	2185	1660	2038	1955	1985	2060	2045	1573	1866		1655.28	1772.47	1794.29	1768.99	1682.21	1820.68	2193.39	2283.47	2382.42	1807.87	2023.52	2002.87	2103.56	2210.62	2241.94	1640.84	1774.64	1689.69
AFUB_000630	63	EDP55373	DS499594	169983	171170	-1	conserved hypothetical protein	protein_coding		AFUB_000630	52752	48420	63345	34598	50323	38008	50155	25683	24169	22331	23560	26219	19053	20234	20841	17801	14395	18248		48296.1	46390.8	52041.7	38983.2	48456.7	42690	48936.7	26357.9	27341.2	18476.6	28719.3	25767.1	20500.8	22533.8	22681.6	14282.9	16240.2	16523.8
AFUB_000640	64	EDP55374	DS499594	171320	171888	-1	hypothetical protein	protein_coding		AFUB_000640	31	26	31	62	38	42	51	32	31	50	56	55	40	26	31	39	57	81		28.3814	24.9104	25.4684	69.8584	36.5908	47.1737	49.7612	32.8409	35.0688	41.37	68.2633	54.052	43.0395	28.9552	33.7379	31.2923	64.3066	73.3465
AFUB_000650	65	EDP55375	DS499594	172092	173297	-1	mitochondrial carnitine:acyl carnitine carrier, putative	protein_coding		AFUB_000650	494	544	648	520	563	566	740	794	790	932	678	807	687	679	683	848	807	944		452.272	521.202	532.371	585.909	542.121	635.722	722.025	814.866	893.689	771.136	826.473	793.09	739.204	756.176	743.322	680.406	910.446	854.804
AFUB_000660	66	EDP55376	DS499594	174579	175587	-1	CFEM domain protein	protein_coding		AFUB_000660	11967	12790	14855	8319	10540	10780	8578	6942	6681	12782	9949	10821	1294	1319	1195	1892	1655	2123		10956.2	12254	12204.3	9373.42	10149.1	12107.9	8369.63	7124.43	7557.89	10575.8	12127.7	10634.5	1392.33	1468.92	1300.54	1518.08	1867.15	1922.4
AFUB_000670	67	EDP55377	DS499594	179073	179984	1	hypothetical protein	protein_coding		AFUB_000670	78	52	65	137	90	89	65	43	31	42	27	28	24	21	31	29	10	45		71.4114	49.8208	53.4014	154.365	86.6623	99.9633	63.4211	44.13	35.0688	34.7508	32.9127	27.5174	25.8237	23.3869	33.7379	23.2686	11.2819	40.7481
AFUB_000680	68	AFUB_000680-1	DS499594	180969	181040	-1		tRNA		AFUB_000680	0	0	0	0	0	0	0	0	0	0	0	0	0	0	0	0	0	0		0	0	0	0	0	0	0	0	0	0	0	0	0	0	0	0	0	0
AFUB_000690	69	EDP55378	DS499594	181152	182166	-1	conserved hypothetical protein	protein_coding		AFUB_000690	1112	974	996	2167	1767	1485	1372	168	175	239	178	202	253	250	230	350	232	291		1018.07	933.181	818.274	2441.66	1701.47	1667.93	1338.67	172.415	197.969	197.748	216.98	198.518	272.225	278.415	250.313	280.828	261.739	263.504
AFUB_000700	70	EDP55379	DS499594	184529	186192	1	FAD binding domain protein	protein_coding		AFUB_000700	115	75	95	196	168	111	130	35	46	41	34	47	58	55	59	79	56	60		105.286	71.8569	78.0482	220.843	161.77	124.673	126.842	35.9198	52.0376	33.9234	41.4456	46.1899	62.4073	61.2514	64.2108	63.3869	63.1784	54.3307
AFUB_000710	71	EDP55380	DS499594	187001	188188	-1	glycosyl transferase, putative	protein_coding		AFUB_000710	0	0	1	0	0	0	0	1	2	1	1	1	0	1	0	6	1	2		0	0	0.82156	0	0	0	0	1.02628	2.2625	0.827399	1.21899	0.982763	0	1.11366	0	4.8142	1.12819	1.81102
AFUB_000720	72	EDP55381	DS499594	189222	190748	1	acyltransferase, putative	protein_coding		AFUB_000720	1	3	1	2	2	1	4	0	0	5	0	1	0	1	1	3	0	4		0.91553	2.87428	0.82156	2.2535	1.92583	1.12318	3.90284	0	0	4.137	0	0.982763	0	1.11366	1.08832	2.4071	0	3.62205
AFUB_000730	73	EDP55382	DS499594	191288	192736	1	conserved hypothetical protein	protein_coding		AFUB_000730	63	42	45	45	56	34	31	26	39	58	33	39	28	25	32	43	24	31		57.6784	40.2399	36.9702	50.7037	53.9232	38.1882	30.247	26.6833	44.1188	47.9891	40.2266	38.3278	30.1277	27.8415	34.8262	34.5017	27.0765	28.0709
AFUB_000740	74	EDP55383	DS499594	194084	194819	-1	GPI anchored protein, putative	protein_coding		AFUB_000740	2	1	6	3	3	2	6	1	1	1	1	2	4	4	0	2	1	1		1.83106	0.958092	4.92936	3.38025	2.88874	2.24637	5.85425	1.02628	1.13125	0.827399	1.21899	1.96553	4.30395	4.45465	0	1.60473	1.12819	0.905512
AFUB_000750	75	EDP55384	DS499594	196535	197929	-1	toxin biosynthesis protein Tri7-like , putative	protein_coding		AFUB_000750	34	29	47	14	50	31	5	9	10	15	11	6	6	3	2	3	6	8		31.128	27.7847	38.6133	15.7745	48.1457	34.8187	4.87855	9.23651	11.3125	12.411	13.4089	5.89658	6.45593	3.34099	2.17664	2.4071	6.76911	7.2441
AFUB_000760	76	EDP55385	DS499594	198684	200216	1	acetyltransferase, putative	protein_coding		AFUB_000760	43	38	73	28	35	30	12	12	22	8	12	5	6	6	9	14	5	14		39.3678	36.4075	59.9739	31.549	33.702	33.6955	11.7085	12.3154	24.8875	6.61919	14.6278	4.91382	6.45593	6.68197	9.79487	11.2331	5.64093	12.6772
AFUB_000770	77	EDP55386	DS499594	200512	201589	-1	UbiA-like prenyltransferase, putative	protein_coding		AFUB_000770	13	6	13	12	15	15	47	13	20	7	16	21	3	0	3	3	6	3		11.9019	5.74855	10.6803	13.521	14.4437	16.8478	45.8583	13.3416	22.625	5.79179	19.5038	20.638	3.22796	0	3.26496	2.4071	6.76911	2.71654
AFUB_000780	78	EDP55387	DS499594	201944	203586	-1	FAD-dependent monooxygenase (PaxM), putative	protein_coding		AFUB_000780	11	13	21	10	14	10	22	22	13	8	18	16	9	5	8	54	30	28		10.0708	12.4552	17.2528	11.2675	13.4808	11.2318	21.4656	22.5781	14.7063	6.61919	21.9418	15.7242	9.68389	5.56831	8.70655	43.3278	33.8456	25.3543
AFUB_000790	79	EDP55388	DS499594	203952	204739	-1	integral membrane protein	protein_coding		AFUB_000790	2	0	1	2	0	0	6	0	1	0	1	0	5	0	0	1	2	2		1.83106	0	0.82156	2.2535	0	0	5.85425	0	1.13125	0	1.21899	0	5.37994	0	0	0.802366	2.25637	1.81102
AFUB_000800	80	EDP55389	DS499594	205208	206984	-1	cytochrome P450	protein_coding		AFUB_000800	1	1	6	9	4	1	8	0	1	1	2	0	0	0	0	6	7	4		0.91553	0.958092	4.92936	10.1407	3.85166	1.12318	7.80567	0	1.13125	0.827399	2.43797	0	0	0	0	4.8142	7.8973	3.62205
AFUB_000810	81	EDP55390	DS499594	207813	209705	-1	cytochrome P450	protein_coding		AFUB_000810	14	11	13	12	5	4	4	9	14	12	2	6	3	4	1	14	15	21		12.8174	10.539	10.6803	13.521	4.81457	4.49273	3.90284	9.23651	15.8375	9.92879	2.43797	5.89658	3.22796	4.45465	1.08832	11.2331	16.9228	19.0158
AFUB_000820	82	EDP55391	DS499594	210196	217587	1	polyketide synthase, putative	protein_coding		AFUB_000820	16	26	31	12	23	13	26	36	20	31	20	11	41	31	20	18	7	15		14.6485	24.9104	25.4684	13.521	22.147	14.6014	25.3684	36.9461	22.625	25.6494	24.3797	10.8104	44.1155	34.5235	21.7664	14.4426	7.8973	13.5827
AFUB_000830	83	EDP55392	DS499594	217827	219681	1	adenylate-forming enzyme, putative	protein_coding		AFUB_000830	78	73	157	30	48	27	2	15	11	5	5	8	15	10	11	71	40	57		71.4114	69.9407	128.985	33.8025	46.2199	30.326	1.95142	15.3942	12.4438	4.137	6.09494	7.86211	16.1398	11.1366	11.9715	56.968	45.1274	51.6142
AFUB_000840	84	EDP55393	DS499594	221371	222754	-1	conserved hypothetical protein	protein_coding		AFUB_000840	224	211	235	171	210	202	213	299	264	341	221	270	315	288	299	390	254	347		205.079	202.157	193.067	192.674	202.212	226.883	207.826	306.857	298.651	282.143	269.396	265.346	338.936	320.735	325.407	312.923	286.559	314.213
AFUB_000850	85	EDP55394	DS499594	223477	224463	1	conserved hypothetical protein	protein_coding		AFUB_000850	369	375	493	218	348	278	434	393	308	416	267	317	434	349	511	434	314	335		337.831	359.284	405.029	245.631	335.094	312.245	423.458	403.328	348.426	344.198	325.47	311.536	466.979	388.668	556.131	348.227	354.25	303.347
AFUB_000860	86	EDP55395	DS499594	224633	226581	-1	MFS transporter, putative	protein_coding		AFUB_000860	0	0	0	0	1	0	4	1	0	1	0	0	0	0	1	3	0	0		0	0	0	0	0.962915	0	3.90284	1.02628	0	0.827399	0	0	0	0	1.08832	2.4071	0	0
AFUB_000870	87	EDP55396	DS499594	227784	228165	-1	conserved hypothetical protein	protein_coding		AFUB_000870	62	46	92	42	42	55	38	47	63	29	27	36	28	25	39	24	25	25		56.7629	44.0722	75.5835	47.3234	40.4424	61.7751	37.0769	48.2351	71.2689	23.9946	32.9127	35.3795	30.1277	27.8415	42.4444	19.2568	28.2046	22.6378
AFUB_000880	88	EDP55397	DS499594	230256	233071	1	GTPase activating protein (Evi5), putative	protein_coding		AFUB_000880	498	588	586	358	481	422	447	994	723	1004	616	872	1110	1000	1045	1897	1270	1767		455.934	563.358	481.434	403.376	463.162	473.983	436.142	1020.12	817.895	830.709	750.896	856.97	1194.35	1113.66	1137.29	1522.09	1432.8	1600.04
AFUB_000890	89	EDP55398	DS499594	233235	233755	-1	conserved hypothetical protein	protein_coding		AFUB_000890	160	143	197	116	147	138	166	193	211	206	174	178	220	206	210	160	129	123		146.485	137.007	161.847	130.703	141.548	154.999	161.968	198.072	238.694	170.444	212.104	174.932	236.717	229.414	228.547	128.379	145.536	111.378
AFUB_000900	90	EDP55399	DS499594	234478	235486	1	oxidoreductase, short chain dehydrogenase/reductase family	protein_coding		AFUB_000900	108	100	149	72	106	86	36	103	118	113	94	115	178	138	128	112	99	132		98.8773	95.8092	122.412	81.1259	102.069	96.5938	35.1255	105.707	133.488	93.4961	114.585	113.018	191.526	153.685	139.305	89.865	111.69	119.528
AFUB_000910	91	EDP55400	DS499594	236426	237507	1	conserved hypothetical protein	protein_coding		AFUB_000910	13	7	15	59	20	10	11	7	1	2	2	3	7	10	2	3	6	7		11.9019	6.70664	12.3234	66.4782	19.2583	11.2318	10.7328	7.18395	1.13125	1.6548	2.43797	2.94829	7.53191	11.1366	2.17664	2.4071	6.76911	6.33859
AFUB_000920	92	EDP55401	DS499594	237652	238837	-1	hypothetical protein	protein_coding		AFUB_000920	956	724	788	729	987	824	523	226	221	492	376	460	152	107	122	520	310	443		875.247	693.658	647.39	821.4	950.397	925.503	510.296	231.939	250.007	407.08	458.339	452.071	163.55	119.162	132.775	417.23	349.737	401.142
AFUB_000930	93	EDP55402	DS499594	239789	241182	-1	integral membrane protein Pth11-like, putative	protein_coding		AFUB_000930	5224	4705	5201	3293	4304	3561	2958	2341	2137	2666	1920	2418	2970	2494	2365	3056	1860	2482		4782.73	4507.82	4272.94	3710.38	4144.38	3999.66	2886.15	2402.52	2417.49	2205.85	2340.46	2376.32	3195.68	2777.47	2573.87	2452.03	2098.42	2247.48
AFUB_000940	94	EDP55403	DS499594	242088	244128	1	flavin-binding monooxygenase, putative	protein_coding		AFUB_000940	728	690	915	344	525	457	670	729	630	563	402	673	356	387	384	920	608	879		666.506	661.083	751.728	387.601	505.53	513.295	653.725	748.158	712.689	465.826	490.033	661.4	383.052	430.987	417.914	738.177	685.937	795.945
AFUB_000950	95	EDP55404	DS499594	245078	246960	1	MFS multidrug transporter, putative	protein_coding		AFUB_000950	8	18	14	5	14	13	28	13	10	12	8	10	4	10	8	16	15	19		7.32424	17.2457	11.5018	5.63374	13.4808	14.6014	27.3199	13.3416	11.3125	9.92879	9.7519	9.82763	4.30395	11.1366	8.70655	12.8379	16.9228	17.2047
AFUB_000960	96	EDP55405	DS499594	247785	250137	-1	C6 finger domain protein, putative	protein_coding		AFUB_000960	181	179	192	136	169	109	92	119	124	173	92	137	107	88	120	183	107	165		165.711	171.498	157.74	153.238	162.733	122.427	89.7652	122.127	140.275	143.14	112.147	134.639	115.131	98.0023	130.598	146.833	120.716	149.41
AFUB_000970	97	EDP55406	DS499594	250552	251515	1	PHD finger protein	protein_coding		AFUB_000970	68	61	90	61	37	42	52	46	42	59	25	45	28	36	45	50	30	40		62.2561	58.4436	73.9404	68.7317	35.6278	47.1737	50.7369	47.2088	47.5126	48.8165	30.4747	44.2243	30.1277	40.0918	48.9743	40.1183	33.8456	36.2205
AFUB_000980	98	EDP55407	DS499594	252516	254960	1	alpha-1,2-mannosidase, putative subfamily	protein_coding		AFUB_000980	163	194	215	125	166	132	123	118	115	168	97	131	93	108	98	172	141	164		149.231	185.87	176.635	140.844	159.844	148.26	120.012	121.101	130.094	139.003	118.242	128.742	100.067	120.275	106.655	138.007	159.074	148.504
AFUB_000990	99	EDP55408	DS499594	255084	257042	-1	ferric-chelate reductase, putative	protein_coding		AFUB_000990	35	43	44	19	24	21	32	24	23	65	24	34	18	36	27	68	61	52		32.0436	41.1979	36.1487	21.4082	23.1099	23.5869	31.2227	24.6307	26.0188	53.7809	29.2557	33.414	19.3678	40.0918	29.3846	54.5609	68.8193	47.0866
AFUB_001000	100	EDP55409	DS499594	257484	258438	-1	conserved hypothetical protein	protein_coding		AFUB_001000	124	177	276	56	62	82	20	27	47	43	35	42	3	4	3	5	2	2		113.526	169.582	226.751	63.0979	59.7007	92.1011	19.5142	27.7095	53.1688	35.5782	42.6646	41.2761	3.22796	4.45465	3.26496	4.01183	2.25637	1.81102
AFUB_001010	101	EDP55410	DS499594	260465	260632	-1	hypothetical protein	protein_coding		AFUB_001010	0	0	0	1	0	0	0	0	0	0	0	0	0	0	0	1	0	0		0	0	0	1.12675	0	0	0	0	0	0	0	0	0	0	0	0.802366	0	0
AFUB_001020	102	EDP55411	DS499594	262383	266843	-1	class V chitinase, putative	protein_coding		AFUB_001020	0	2	2	2	0	1	2	0	0	1	1	4	2	1	1	4	1	0		0	1.91618	1.64312	2.2535	0	1.12318	1.95142	0	0	0.827399	1.21899	3.93105	2.15198	1.11366	1.08832	3.20946	1.12819	0
AFUB_001030	103	EDP55412	DS499594	267538	269914	1	hypothetical protein	protein_coding		AFUB_001030	5	5	6	10	12	3	4	7	6	6	4	5	5	9	5	14	10	7		4.57765	4.79046	4.92936	11.2675	11.555	3.36955	3.90284	7.18395	6.78751	4.96439	4.87595	4.91382	5.37994	10.023	5.44159	11.2331	11.2819	6.33859
AFUB_001040	104	EDP55413	DS499594	270109	271038	-1	hypothetical protein	protein_coding		AFUB_001040	44	53	75	23	29	21	48	54	58	94	48	44	69	58	78	122	74	77		40.2833	50.7789	61.617	25.9152	27.9245	23.5869	46.834	55.4191	65.6126	77.7755	58.5114	43.2416	74.2432	64.5924	84.8888	97.8886	83.4857	69.7244
AFUB_001050	105	EDP55414	DS499594	272389	277511	1	DNA topoisomerase II	protein_coding		AFUB_001050	2282	3294	3462	1761	2263	1907	2002	2752	2116	4188	2363	3195	2495	2124	2279	4534	2918	4084		2089.24	3155.95	2844.24	1984.2	2179.08	2141.91	1953.37	2824.32	2393.73	3465.15	2880.47	3139.93	2684.59	2365.42	2480.28	3637.93	3292.05	3698.11
AFUB_001060	106	EDP55415	DS499594	278061	279673	-1	APSES transcription factor Xbp1, putative	protein_coding		AFUB_001060	325	329	349	361	381	295	326	342	285	450	329	405	323	210	259	546	382	527		297.547	315.212	286.725	406.756	366.87	331.339	318.081	350.987	322.407	372.33	401.047	398.019	347.544	233.869	281.875	438.092	430.967	477.205
AFUB_001070	107	EDP55416	DS499594	283557	284495	-1	conserved hypothetical protein	protein_coding		AFUB_001070	2952	3374	3801	1905	2508	2410	2572	2241	2152	3491	2527	2891	2070	1895	1817	3357	2677	3489		2702.65	3232.6	3122.75	2146.46	2414.99	2706.87	2509.52	2299.89	2434.45	2888.45	3080.38	2841.17	2227.29	2110.39	1977.47	2693.54	3020.15	3159.33
AFUB_001080	108	EDP55417	DS499594	286340	290408	1	conserved hypothetical protein	protein_coding		AFUB_001080	1299	1589	1842	924	1224	1019	1338	1398	1297	2088	1378	1825	1813	1817	1923	2610	1983	2363		1189.27	1522.41	1513.31	1041.12	1178.61	1144.52	1305.5	1434.74	1467.23	1727.61	1679.76	1793.54	1950.77	2023.52	2092.84	2094.18	2237.19	2139.73
AFUB_001090	109	AFUB_001090-1	DS499594	290897	290967	-1		tRNA		AFUB_001090	0	0	0	0	0	0	0	0	0	0	0	0	0	0	0	0	0	0		0	0	0	0	0	0	0	0	0	0	0	0	0	0	0	0	0	0
AFUB_001100	110	EDP55418	DS499594	293813	297055	-1	nuclear serine protease HtrA2/Nma111, putative	protein_coding		AFUB_001100	1681	2034	2169	1429	1710	1564	1137	1101	1082	1561	1098	1345	1250	1367	1207	1684	1284	1666		1539.01	1948.76	1781.96	1610.12	1646.58	1756.66	1109.38	1129.93	1224.01	1291.57	1338.45	1321.82	1344.98	1522.38	1313.6	1351.18	1448.59	1508.58
AFUB_001110	111	EDP55419	DS499594	298556	300006	-1	conserved hypothetical protein	protein_coding		AFUB_001110	889	887	904	816	879	686	588	494	459	680	478	581	624	618	549	885	614	787		813.907	849.827	742.691	919.427	846.402	770.504	573.717	506.982	519.245	562.631	582.676	570.985	671.416	688.243	597.487	710.094	692.706	712.638
AFUB_001120	112	EDP55420	DS499594	302495	304155	1	conserved hypothetical protein	protein_coding		AFUB_001120	3	4	3	7	2	7	5	2	6	2	4	4	5	3	4	17	5	16		2.74659	3.83237	2.46468	7.88724	1.92583	7.86229	4.87855	2.05256	6.78751	1.6548	4.87595	3.93105	5.37994	3.34099	4.35327	13.6402	5.64093	14.4882
AFUB_001130	113	EDP55421	DS499594	304672	306086	-1	endo-1,4-beta-xylanase, putative	protein_coding		AFUB_001130	11	9	14	9	7	12	15	25	18	18	12	19	9	9	3	21	8	6		10.0708	8.62283	11.5018	10.1407	6.7404	13.4782	14.6356	25.657	20.3625	14.8932	14.6278	18.6725	9.68389	10.023	3.26496	16.8497	9.02548	5.43307
AFUB_001140	114	EDP55422	DS499594	307468	308876	-1	TPR repeat protein	protein_coding		AFUB_001140	2228	2104	2020	1748	1892	1725	1461	1045	884	1969	986	1161	1521	1355	1410	1212	870	1017		2039.8	2015.82	1659.55	1969.56	1821.83	1937.49	1425.51	1072.46	1000.03	1629.15	1201.92	1140.99	1636.58	1509.01	1534.53	972.467	981.521	920.906
AFUB_001150	115	EDP55423	DS499594	309793	311018	1	3-isopropylmalate dehydrogenase	protein_coding		AFUB_001150	13	44	35	21	23	23	126	812	849	716	384	484	42	47	70	104	58	67		11.9019	42.156	28.7546	23.6617	22.147	25.8332	122.939	833.339	960.433	592.418	468.091	475.657	45.1915	52.3421	76.1823	83.4461	65.4348	60.6693
AFUB_001160	116	EDP55424	DS499594	311385	311855	1	conserved hypothetical protein	protein_coding		AFUB_001160	0	3	2	1	1	0	4	0	1	0	3	3	3	3	5	3	1	1		0	2.87428	1.64312	1.12675	0.962915	0	3.90284	0	1.13125	0	3.65696	2.94829	3.22796	3.34099	5.44159	2.4071	1.12819	0.905512
AFUB_001170	117	EDP55425	DS499594	312813	313839	1	cytochrome c peroxidase, putative	protein_coding		AFUB_001170	262	324	356	277	249	262	611	784	594	690	553	605	607	510	486	580	420	554		239.869	310.422	292.475	312.109	239.766	294.274	596.158	804.603	671.964	570.905	674.1	594.572	653.125	567.968	528.923	465.372	473.838	501.654
AFUB_001180	118	EDP55426	DS499594	314520	318547	-1	conserved hypothetical protein	protein_coding		AFUB_001180	60	45	50	61	60	61	57	24	24	76	40	42	20	17	24	73	46	61		54.9318	43.1141	41.078	68.7317	57.7749	68.5142	55.6154	24.6307	27.15	62.8823	48.7595	41.2761	21.5198	18.9323	26.1196	58.5727	51.8965	55.2362
AFUB_001190	119	EDP55427	DS499594	318854	319365	1	ribosomal protein S13p/S18e	protein_coding		AFUB_001190	27593	27802	30833	28705	26064	29451	22949	29018	23503	42862	30354	36817	38068	45712	50180	47404	51919	55286		25262.2	26636.9	25331.2	32343.3	25097.4	33078.9	22391.5	29780.6	26587.8	35464	37001.1	36182.4	40960.7	50907.7	54611.8	38035.4	58574.3	50062.2
AFUB_001200	120	EDP55428	DS499594	319898	321582	-1	carboxypeptidase CpyA/Prc1, putative	protein_coding		AFUB_001200	4208	3338	4070	3824	4528	3548	5250	3614	3555	3533	2942	3276	3076	3213	3170	3129	2354	2982		3852.55	3198.11	3343.75	4308.69	4360.08	3985.06	5122.47	3708.97	4021.6	2923.2	3586.26	3219.53	3309.74	3578.2	3449.97	2510.6	2655.75	2700.24
AFUB_001210	121	EDP55429	DS499594	322175	323269	1	UPF0023 family protein	protein_coding		AFUB_001210	2294	2468	2806	2096	2311	1860	1457	1368	1133	1720	1225	1457	1908	1835	1897	1383	991	1054		2100.23	2364.57	2305.3	2361.66	2225.3	2089.12	1421.61	1403.95	1281.71	1423.13	1493.26	1431.89	2052.98	2043.57	2064.54	1109.67	1118.03	954.41
AFUB_001220	122	EDP55430	DS499594	323592	324974	-1	tryptophan synthase	protein_coding		AFUB_001220	3235	3803	5126	1371	2598	2307	326	1104	1141	762	583	878	656	480	598	1565	792	1992		2961.74	3643.62	4211.32	1544.77	2501.65	2591.18	318.081	1133.01	1290.76	630.478	710.67	862.866	705.848	534.558	650.815	1255.7	893.523	1803.78
AFUB_001230	123	EDP55431	DS499594	327212	327971	-1	conserved hypothetical protein	protein_coding		AFUB_001230	249	184	277	185	188	190	1137	989	861	725	503	801	151	213	162	411	328	300		227.967	176.289	227.572	208.448	181.028	213.405	1109.38	1014.99	974.008	599.864	613.151	787.193	162.474	237.21	176.308	329.772	370.045	271.654
AFUB_001240	124	AFUB_001240-1	DS499594	330042	330113	1		tRNA		AFUB_001240	0	0	0	0	1	0	0	0	0	0	0	0	1	0	0	0	0	0		0	0	0	0	0.962915	0	0	0	0	0	0	0	1.07599	0	0	0	0	0
AFUB_001250	125	EDP55432	DS499594	332102	333820	1	conserved hypothetical protein	protein_coding		AFUB_001250	89	137	103	89	82	77	187	170	186	356	203	259	373	380	371	647	450	698		81.4822	131.259	84.6207	100.281	78.959	86.4851	182.458	174.467	210.413	294.554	247.454	254.536	401.343	423.192	403.766	519.131	507.683	632.048
AFUB_001260	126	EDP55433	DS499594	335018	336718	1	glutamate decarboxylase	protein_coding		AFUB_001260	1805	1632	2383	1564	1808	1573	4082	2081	1948	1226	1679	1836	1412	1762	1884	1374	1338	1781		1652.53	1563.61	1957.78	1762.23	1740.95	1766.77	3982.84	2135.69	2203.68	1014.39	2046.68	1804.35	1519.29	1962.27	2050.39	1102.45	1509.51	1612.72
AFUB_001270	127	EDP55434	DS499594	337023	337382	1	hypothetical protein	protein_coding		AFUB_001270	1	2	5	4	6	10	6	2	2	7	0	3	3	2	3	1	0	3		0.91553	1.91618	4.1078	4.50699	5.77749	11.2318	5.85425	2.05256	2.2625	5.79179	0	2.94829	3.22796	2.22732	3.26496	0.802366	0	2.71654
AFUB_001280	128	EDP55435	DS499594	337861	339099	1	conserved hypothetical protein	protein_coding		AFUB_001280	3	5	10	6	11	9	19	6	2	5	6	10	5	5	3	5	4	8		2.74659	4.79046	8.2156	6.76049	10.5921	10.1087	18.5385	6.15768	2.2625	4.137	7.31392	9.82763	5.37994	5.56831	3.26496	4.01183	4.51274	7.2441
AFUB_001290	129	EDP55436	DS499594	339440	341936	1	conserved hypothetical protein	protein_coding		AFUB_001290	631	886	820	523	715	526	990	641	506	870	473	650	574	565	583	711	620	664		577.7	848.869	673.679	589.289	688.484	590.795	965.952	657.845	572.413	719.837	576.581	638.796	617.617	629.219	634.49	570.482	699.475	601.26
AFUB_001300	130	EDP55437	DS499594	342027	343435	-1	nitrilase	protein_coding		AFUB_001300	238	272	367	153	259	205	574	534	469	489	347	462	355	410	332	437	298	347		217.896	260.601	301.513	172.393	249.395	230.253	560.057	548.033	530.557	404.598	422.989	454.037	381.976	456.601	361.322	350.634	336.199	314.213
AFUB_001310	131	EDP55438	DS499594	344044	345864	-1	choline sulfatase, putative	protein_coding		AFUB_001310	849	961	1081	421	689	524	511	1140	1072	1049	646	737	466	464	475	372	277	373		777.285	920.726	888.107	474.361	663.448	588.548	498.587	1169.96	1212.7	867.942	787.466	724.297	501.41	516.739	516.951	298.48	312.507	337.756
AFUB_001320	132	EDP55439	DS499594	348802	351126	-1	multispanning membrane protein, putative	protein_coding		AFUB_001320	1509	1354	1659	1062	1451	1119	1018	1315	1241	1743	1120	1345	1304	1101	1163	2211	1318	1886		1381.54	1297.26	1362.97	1196.61	1397.19	1256.84	993.272	1349.56	1403.88	1442.16	1365.27	1321.82	1403.09	1226.14	1265.71	1774.03	1486.95	1707.8
AFUB_001330	133	EDP55440	DS499594	352067	353555	-1	ubiquitin-like protein DskB, putative	protein_coding		AFUB_001330	2188	2222	2617	1476	1971	1579	2492	2279	2236	2446	1390	1782	2706	2558	2373	1735	1401	1771		2003.18	2128.88	2150.02	1663.08	1897.9	1773.51	2431.47	2338.89	2529.48	2023.82	1694.39	1751.28	2911.62	2848.75	2582.58	1392.1	1580.59	1603.66
AFUB_001340	134	EDP55441	DS499594	354189	358303	1	nuclear mRNA splicing factor, putative	protein_coding		AFUB_001340	9923	9160	11007	8493	9995	7649	6099	6242	5760	10467	6595	8152	6187	4969	4812	10423	6862	8407		9084.81	8776.12	9042.91	9569.47	9624.33	8591.23	5950.85	6406.03	6516.01	8660.39	8039.22	8011.49	6657.14	5533.79	5236.99	8363.06	7741.61	7612.64
AFUB_001350	135	EDP55442	DS499594	358868	359510	1	arsenate reductase (Arc2), putative	protein_coding		AFUB_001350	628	600	744	407	490	435	544	648	621	601	420	520	904	778	833	692	506	508		574.953	574.855	611.241	458.587	471.828	488.585	530.786	665.029	702.507	497.267	511.975	511.037	972.693	866.429	906.569	555.237	570.862	460
AFUB_001360	136	EDP55443	DS499594	360288	361899	1	conserved hypothetical protein	protein_coding		AFUB_001360	12	24	19	9	12	20	65	34	50	23	30	27	11	19	25	23	19	22		10.9864	22.9942	15.6096	10.1407	11.555	22.4637	63.4211	34.8935	56.5626	19.0302	36.5696	26.5346	11.8359	21.1596	27.208	18.4544	21.4355	19.9213
AFUB_001370	137	EDP55444	DS499594	365274	366870	1	conserved hypothetical protein	protein_coding		AFUB_001370	112	145	202	83	92	104	254	140	157	138	277	231	73	132	156	121	166	224		102.539	138.923	165.955	93.5201	88.5881	116.811	247.83	143.679	177.607	114.181	337.66	227.018	78.5471	147.003	169.778	97.0863	187.279	202.835
AFUB_001380	138	AFUB_001380-1	DS499594	367271	367381	-1		tRNA		AFUB_001380	0	1	0	3	1	6	6	0	0	4	3	0	2	1	0	1	4	1		0	0.958092	0	3.38025	0.962915	6.7391	5.85425	0	0	3.3096	3.65696	0	2.15198	1.11366	0	0.802366	4.51274	0.905512
AFUB_001390	139	AFUB_001390-1	DS499594	368081	368191	1		tRNA		AFUB_001390	0	1	1	3	3	0	2	1	0	0	1	2	3	0	0	2	2	0		0	0.958092	0.82156	3.38025	2.88874	0	1.95142	1.02628	0	0	1.21899	1.96553	3.22796	0	0	1.60473	2.25637	0
AFUB_001400	140	EDP55445	DS499594	368406	374017	-1	SSU processome component Utp10, putative	protein_coding		AFUB_001400	7669	9295	9895	5715	7032	5943	5285	4665	3981	7716	4677	5981	4992	4049	3935	5523	3503	4713		7021.2	8905.46	8129.34	6439.37	6771.21	6675.08	5156.62	4787.59	4503.51	6384.21	5701.2	5877.91	5371.33	4509.22	4282.53	4431.47	3952.03	4267.68
AFUB_001410	141	EDP55446	DS499594	374285	377882	1	conserved hypothetical protein	protein_coding		AFUB_001410	525	614	675	423	498	444	624	649	558	751	465	609	657	797	746	749	609	758		480.653	588.268	554.553	476.615	479.531	498.694	608.842	666.055	631.239	621.377	566.829	598.503	706.924	887.589	811.886	600.972	687.065	686.378
AFUB_001420	142	EDP55447	DS499594	378190	379996	-1	NADPH oxidase (NoxA), putative	protein_coding		AFUB_001420	1031	753	842	1035	1007	768	534	311	319	697	463	475	263	309	279	450	366	339		943.912	721.443	691.754	1166.18	969.655	862.605	521.029	319.173	360.869	576.697	564.391	466.813	282.985	344.122	303.641	361.065	412.916	306.969
AFUB_001430	143	EDP55448	DS499594	383025	385205	1	conserved hypothetical protein	protein_coding		AFUB_001430	761	494	596	754	720	611	1118	591	556	619	420	502	722	779	747	795	611	658		696.719	473.297	489.65	849.568	693.298	686.265	1090.84	606.531	628.976	512.16	511.975	493.347	776.863	867.543	812.974	637.881	689.321	595.827
AFUB_001440	144	EDP55449	DS499594	385478	385967	-1	conserved hypothetical protein	protein_coding		AFUB_001440	1687	1855	2529	1367	1480	1603	6093	2630	3258	2837	4592	3988	1410	1486	1660	1722	1461	1766		1544.5	1777.26	2077.73	1540.27	1425.11	1800.46	5945	2699.11	3685.62	2347.33	5597.59	3919.26	1517.14	1654.9	1806.61	1381.67	1648.28	1599.13
AFUB_001450	145	EDP55450	DS499594	386681	389422	-1	Rho guanyl nucleotide exchange factor, putative	protein_coding		AFUB_001450	9	11	6	7	18	8	15	5	9	17	6	14	6	1	1	9	11	7		8.23977	10.539	4.92936	7.88724	17.3325	8.98547	14.6356	5.1314	10.1813	14.0658	7.31392	13.7587	6.45593	1.11366	1.08832	7.22129	12.41	6.33859
AFUB_001460	146	EDP55451	DS499594	390056	390947	1	26S proteasome non-ATPase regulatory subunit 9, putative	protein_coding		AFUB_001460	1408	1193	1362	1155	1341	1064	1430	1522	1262	1641	924	1117	1898	1791	1666	1981	1327	1417		1289.07	1143	1118.97	1301.39	1291.27	1195.07	1395.26	1562	1427.64	1357.76	1126.34	1097.75	2042.22	1994.57	1813.14	1589.49	1497.1	1283.11
AFUB_001470	147	EDP55452	DS499594	391573	392608	1	GTP-binding nuclear protein Ran, putative	protein_coding		AFUB_001470	33386	33356	37933	30842	34354	30081	23670	21176	18585	28197	24175	25831	23332	26436	27410	19296	18661	20126		30565.9	31958.1	31164.2	34751.2	33080	33786.5	23095	21732.5	21024.3	23330.2	29469	25385.8	25104.9	29440.8	29830.8	15482.5	21053.1	18224.3
AFUB_001480	148	EDP55453	DS499594	393181	397462	-1	SWI/SNF family DNA-dependent ATPase Ris1, putative	protein_coding		AFUB_001480	1424	1332	1544	1171	1433	1039	896	763	645	1237	719	958	758	565	533	1293	811	958		1303.72	1276.18	1268.49	1319.42	1379.86	1166.99	874.235	783.051	729.658	1023.49	876.452	941.487	815.599	629.219	580.074	1037.46	914.958	867.481
AFUB_001490	149	EDP55454	DS499594	399248	399797	1	lipid transfer protein, putative	protein_coding		AFUB_001490	343	412	500	264	349	341	841	863	825	1141	742	965	633	736	757	756	608	678		314.027	394.734	410.78	297.462	336.057	383.006	820.571	885.679	933.283	944.062	904.489	948.367	681.1	819.655	823.857	606.589	685.937	613.937
AFUB_001500	150	EDP55455	DS499594	400024	402654	-1	exo-beta-1,3-glucanase, putative	protein_coding		AFUB_001500	18	30	14	35	30	18	30	13	19	52	27	21	17	14	22	52	42	43		16.4795	28.7428	11.5018	39.4362	28.8874	20.2173	29.2713	13.3416	21.4938	43.0247	32.9127	20.638	18.2918	15.5913	23.943	41.723	47.3838	38.937
AFUB_001510	151	EDP55456	DS499594	405930	412539	1	conserved hypothetical protein	protein_coding		AFUB_001510	2331	3183	3161	1665	2284	1760	1724	1527	1251	2231	1479	1764	1577	1500	1605	2086	1285	1822		2134.1	3049.61	2596.95	1876.04	2199.3	1976.8	1682.12	1567.13	1415.2	1845.93	1802.88	1733.59	1696.83	1670.49	1746.75	1673.74	1449.72	1649.84
AFUB_001520	152	EDP55457	DS499594	413009	413835	-1	60S ribosomal protein L31e	protein_coding		AFUB_001520	26178	26345	31613	22277	23461	23219	20712	30609	27918	34994	25109	30772	44484	43300	45202	44072	33954	40471		23966.8	25240.9	25972	25100.6	22590.9	26079.2	20208.9	31413.4	31582.3	28954	30607.6	30241.6	47864.2	48221.6	49194.2	35361.9	38306.4	36647
AFUB_001530	153	EDP55458	DS499594	414275	415220	-1	nitrilase family protein (Nit3), putative	protein_coding		AFUB_001530	370	391	451	282	344	374	549	764	845	1084	660	828	749	710	658	1049	824	972		338.746	374.614	370.524	317.743	331.243	420.071	535.664	784.077	955.908	896.901	804.532	813.728	805.915	790.7	716.114	841.682	929.625	880.158
AFUB_001540	154	EDP55459	DS499594	417905	418918	1	hypothetical protein	protein_coding		AFUB_001540	665	597	702	732	749	637	725	540	501	640	508	661	541	557	576	924	595	854		608.828	571.981	576.735	824.78	721.223	715.468	707.389	554.191	566.757	529.535	619.246	649.607	582.109	620.31	626.872	741.386	671.27	773.307
AFUB_001550	155	EDP55460	DS499594	419044	421647	-1	oxidoreductase, short-chain dehydrogenase/reductase family	protein_coding		AFUB_001550	7260	6707	8495	5139	5846	5267	3399	2969	2770	3175	2468	2957	4438	4589	4892	4699	3437	4294		6646.75	6425.92	6979.15	5790.36	5629.2	5915.81	3316.44	3047.02	3133.57	2626.99	3008.46	2906.03	4775.23	5110.59	5324.05	3770.32	3877.57	3888.27
AFUB_001560	156	EDP55461	DS499594	424532	431196	-1	autophagy regulatory protein Atg2, putative	protein_coding		AFUB_001560	1900	1949	2226	1962	2252	1542	2538	2265	1850	1715	1248	1867	1386	1609	1845	2073	1637	1760		1739.51	1867.32	1828.79	2210.68	2168.48	1731.95	2476.35	2324.52	2092.82	1418.99	1521.3	1834.82	1491.32	1791.88	2007.95	1663.3	1846.84	1593.7
AFUB_001570	157	EDP55462	DS499594	432155	434174	-1	H+/nucleoside cotransporter	protein_coding		AFUB_001570	346	313	307	321	351	277	364	601	454	624	321	435	345	336	301	556	384	526		316.774	299.883	252.219	361.686	337.983	311.122	355.158	616.794	513.588	516.297	391.295	427.502	371.216	374.19	327.584	446.115	433.223	476.299
AFUB_001580	158	EDP55463	DS499594	436653	438436	1	CECR1 family adenosine deaminase, putative	protein_coding		AFUB_001580	401	403	518	326	357	348	418	432	378	461	348	400	1026	1059	1110	757	699	796		367.128	386.111	425.568	367.32	343.76	390.868	407.846	443.353	427.613	381.431	424.208	393.105	1103.96	1179.37	1208.03	607.391	788.602	720.788
AFUB_001590	159	EDP55464	DS499594	439030	439721	-1	ubiquitin conjugating enzyme (UbcK), putative	protein_coding		AFUB_001590	317	267	393	216	240	256	200	353	363	607	359	485	424	398	420	995	850	1086		290.223	255.81	322.873	243.378	231.099	287.535	195.142	362.277	410.644	502.231	437.616	476.64	456.219	443.237	457.094	798.354	958.958	983.386
AFUB_001600	160	EDP55465	DS499594	441051	442922	1	serine/threonine protein kinase, putative	protein_coding		AFUB_001600	712	632	830	554	667	558	619	545	472	691	457	521	832	687	723	700	454	543		651.858	605.514	681.895	624.219	642.264	626.736	603.964	559.322	533.951	571.733	557.077	512.02	895.222	765.086	786.854	561.656	512.196	491.693
AFUB_001610	161	EDP55466	DS499594	443252	445701	1	conserved hypothetical protein	protein_coding		AFUB_001610	347	369	381	292	384	261	461	395	351	652	285	389	208	189	182	446	321	308		317.689	353.536	313.014	329.011	369.759	293.151	449.802	405.38	397.069	539.464	347.411	382.295	223.805	210.482	198.074	357.855	362.148	278.898
AFUB_001620	162	EDP55467	DS499594	446244	447114	1	3,4-dihydroxy-2-butanone 4-phosphate synthase	protein_coding		AFUB_001620	431	415	515	407	419	402	681	474	455	571	389	452	392	432	479	422	389	484		394.594	397.608	423.104	458.587	403.461	451.52	664.458	486.456	514.72	472.445	474.186	444.209	421.787	481.102	521.305	338.598	438.864	438.268
AFUB_001630	163	EDP55468	DS499594	447712	448584	-1	transcription initiation factor TFIIE, beta subunit, putative	protein_coding		AFUB_001630	966	820	869	737	887	691	603	701	625	819	548	626	1272	1185	1097	833	586	716		884.402	785.635	713.936	830.414	854.105	776.12	588.353	719.422	707.032	677.64	668.005	615.21	1368.66	1319.69	1193.89	668.371	661.117	648.347
AFUB_001640	164	EDP55469	DS499594	449185	455265	1	filament-forming protein (Tpr/p270), putative	protein_coding		AFUB_001640	1928	2343	2438	1555	1861	1521	1894	1827	1703	2724	1516	2045	2151	2043	2202	3113	2198	2767		1765.14	2244.81	2002.96	1752.09	1791.98	1708.36	1847.99	1875.01	1926.52	2253.83	1847.98	2009.75	2314.45	2275.21	2396.48	2497.77	2479.75	2505.55
AFUB_001650	165	EDP55470	DS499594	455752	456480	-1	conserved hypothetical protein	protein_coding		AFUB_001650	211	195	223	123	161	147	160	218	182	210	139	189	283	290	304	270	159	221		193.177	186.828	183.208	138.59	155.029	165.108	156.113	223.729	205.888	173.754	169.439	185.742	304.505	322.962	330.849	216.639	179.381	200.118
AFUB_001660	166	EDP55471	DS499594	456906	457604	-1	magnesium dependent phosphatase, putative	protein_coding		AFUB_001660	592	574	595	468	502	456	444	510	472	564	380	436	836	740	807	458	287	440		541.994	549.945	488.828	527.318	483.383	512.172	433.215	523.402	533.951	466.653	463.215	428.485	899.526	824.11	878.273	367.484	323.789	398.425
AFUB_001670	167	EDP55472	DS499594	458207	460337	-1	conserved hypothetical protein	protein_coding		AFUB_001670	2	1	4	0	2	2	28	0	6	0	3	0	7	4	9	8	3	0		1.83106	0.958092	3.28624	0	1.92583	2.24637	27.3199	0	6.78751	0	3.65696	0	7.53191	4.45465	9.79487	6.41893	3.38456	0
AFUB_001680	168	EDP55473	DS499594	461051	465977	-1	DEAD/DEAH box DNA helicase (Mer3), putative	protein_coding		AFUB_001680	76	55	54	100	101	59	199	20	22	23	18	19	13	30	24	25	13	28		69.5803	52.695	44.3643	112.675	97.2544	66.2678	194.166	20.5256	24.8875	19.0302	21.9418	18.6725	13.9878	33.4099	26.1196	20.0591	14.6664	25.3543
AFUB_001690	169	EDP55474	DS499594	466479	467810	-1	UDP-galactose transporter, putative	protein_coding		AFUB_001690	1016	737	920	787	960	802	880	616	612	1271	786	874	720	575	567	1424	867	1148		930.179	706.114	755.835	886.751	924.398	900.793	858.624	632.188	692.326	1051.62	958.124	858.935	774.711	640.356	617.077	1142.57	978.137	1039.53
AFUB_001700	170	EDP55475	DS499594	469574	471847	-1	conserved hypothetical protein	protein_coding		AFUB_001700	1397	1298	1653	1546	1654	1341	2019	954	860	1105	761	1108	933	791	884	1978	1407	1927		1279	1243.6	1358.04	1741.95	1592.66	1506.19	1969.96	979.07	972.877	914.276	927.649	1088.9	1003.9	880.907	962.074	1587.08	1587.36	1744.92
AFUB_001710	171	EDP55476	DS499594	475717	478480	-1	meiosis specific protein Hop1, putative	protein_coding		AFUB_001710	249	238	250	164	198	158	305	249	263	330	156	290	87	92	120	216	129	148		227.967	228.026	205.39	184.787	190.657	177.463	297.591	255.544	297.519	273.042	190.162	285.001	93.6109	102.457	130.598	173.311	145.536	134.016
AFUB_001720	172	EDP55477	DS499594	481333	484684	1	cell division control protein Cdc4, putative	protein_coding		AFUB_001720	1847	2211	2433	1458	1675	1445	1995	1511	1304	2268	1158	1830	1133	1210	1229	1841	1320	1567		1690.98	2118.34	1998.86	1642.8	1612.88	1623	1946.54	1550.71	1475.15	1876.54	1411.59	1798.46	1219.09	1347.53	1337.54	1477.16	1489.2	1418.94
AFUB_001730	173	EDP55478	DS499594	485678	486704	-1	GTP binding protein (EngB), putative	protein_coding		AFUB_001730	195	220	220	176	200	131	267	203	213	329	150	217	280	293	280	350	245	283		178.528	210.78	180.743	198.308	192.583	147.137	260.514	208.335	240.957	272.214	182.848	213.26	301.277	326.303	304.729	280.828	276.405	256.26
AFUB_001740	174	EDP55479	DS499594	487018	487657	1	AP-3 adaptor complex subunit sigma, putative	protein_coding		AFUB_001740	242	183	241	196	203	180	240	331	274	333	233	294	236	296	270	376	268	273		221.558	175.331	197.996	220.843	195.472	202.173	234.17	339.698	309.963	275.524	284.024	288.932	253.933	329.644	293.846	301.69	302.354	247.205
AFUB_001750	175	EDP55480	DS499594	488478	489302	1	cytosolic large ribosomal subunit protein L7A	protein_coding		AFUB_001750	19974	24352	25227	19637	20840	19424	17425	18297	16704	29064	20332	23894	17446	17340	16666	32715	25650	34111		18286.8	23331.4	20725.5	22126	20067.1	21816.7	17001.7	18777.8	18896.4	24047.5	24784.5	23482.1	18771.7	19310.9	18137.9	26249.4	28938	30887.9
AFUB_001760	176	EDP55481	DS499594	490140	493086	-1	spindle pole body component, putative	protein_coding		AFUB_001760	1593	1973	2213	1448	1648	1369	1008	1238	1074	1825	1110	1561	1052	951	1002	2325	1619	2395		1458.44	1890.31	1818.11	1631.53	1586.88	1537.64	983.515	1270.53	1214.96	1510	1353.08	1534.09	1131.94	1059.09	1090.5	1865.5	1826.53	2168.7
AFUB_001770	177	EDP55482	DS499594	494129	495704	1	nuclear migration protein NudF	protein_coding		AFUB_001770	697	604	724	539	635	522	436	553	440	727	403	524	560	521	560	957	698	885		638.125	578.687	594.81	607.317	611.451	586.302	425.409	567.532	497.751	601.519	491.252	514.968	602.553	580.218	609.458	767.864	787.473	801.378
AFUB_001780	178	EDP55483	DS499594	496444	497106	-1	hypothetical protein	protein_coding		AFUB_001780	1092	980	1357	856	948	1018	750	933	1106	1080	948	1059	1625	1696	1639	1788	1378	1722		999.759	938.93	1114.86	964.497	912.843	1143.4	731.782	957.518	1251.16	893.591	1155.6	1040.75	1748.48	1888.77	1783.75	1434.63	1554.64	1559.29
AFUB_001790	179	EDP55484	DS499594	497862	499687	-1	alpha,alpha-trehalose-phosphate synthase subunit TPS1, putative	protein_coding		AFUB_001790	4054	4158	4402	3686	4127	3639	4461	3082	2656	3855	3046	3612	1462	1692	1755	2149	1755	1854		3711.56	3983.75	3616.51	4153.19	3973.95	4087.27	4352.64	3162.99	3004.61	3189.62	3713.04	3549.74	1573.09	1884.32	1910	1724.28	1979.97	1678.82
AFUB_001800	180	EDP55485	DS499594	501094	502200	-1	metallo-beta-lactamase domain protein, putative	protein_coding		AFUB_001800	299	219	280	260	278	281	335	283	219	297	193	273	213	181	153	271	153	261		273.744	209.822	230.037	292.955	267.69	315.615	326.863	290.437	247.744	245.738	235.265	268.294	229.185	201.573	166.513	217.441	172.612	236.339
AFUB_001810	181	EDP55486	DS499594	503087	505975	-1	mitochondrial aconitate hydratase, putative	protein_coding		AFUB_001810	34785	42397	44433	30147	36218	32224	34973	31663	30362	36307	33751	41547	18080	20329	19203	29831	25568	29654		31846.7	40620.2	36504.4	33968.1	34874.8	36193.5	34123.5	32495.1	34347.1	30040.4	41142	40830.9	19453.9	22639.6	20899	23935.4	28845.4	26852.1
AFUB_001820	182	EDP55487	DS499594	507192	507677	1	C2H2 finger domain protein, putative	protein_coding		AFUB_001820	4417	3751	4000	3876	3734	3217	3186	2754	2136	2960	1745	2253	3248	2801	2796	2294	1332	1714		4043.9	3593.8	3286.24	4367.28	3595.52	3613.28	3108.61	2826.37	2416.35	2449.1	2127.13	2214.17	3494.81	3119.37	3042.94	1840.63	1502.74	1552.05
AFUB_001830	183	EDP55488	DS499594	508172	509216	-1	mitochondrial carrier protein, putative	protein_coding		AFUB_001830	3872	2771	3306	4291	4171	3392	2944	1459	1429	1664	1227	1417	3063	2997	3080	3241	2198	2284		3544.93	2654.87	2716.08	4834.88	4016.32	3809.84	2872.49	1497.34	1616.56	1376.79	1495.7	1392.58	3295.75	3337.64	3352.02	2600.47	2479.75	2068.19
AFUB_001840	184	EDP55489	DS499594	509942	512145	1	dsDNA-dependent ATPase Rad54, putative	protein_coding		AFUB_001840	1084	954	1348	1012	1142	1088	1025	937	855	1133	827	982	1719	1503	1664	1556	1040	1306		992.435	914.019	1107.46	1140.27	1099.65	1222.02	1000.1	961.624	967.22	937.443	1008.1	965.074	1849.62	1673.83	1810.96	1248.48	1173.31	1182.6
AFUB_001850	185	EDP55490	DS499594	512743	516032	1	vacuole-associated enzyme activator complex component (Vac14), putative	protein_coding		AFUB_001850	949	871	1049	517	837	639	892	894	931	803	650	849	457	415	446	863	613	823		868.838	834.498	861.817	582.529	805.959	717.714	870.332	917.494	1053.2	664.401	792.342	834.366	491.726	462.17	485.39	692.442	691.578	745.237
AFUB_001860	186	EDP55491	DS499594	516840	517172	-1	hypothetical protein	protein_coding		AFUB_001860	275	260	328	219	284	273	347	428	450	775	510	660	212	246	193	796	494	658		251.771	249.104	269.472	246.758	273.468	306.629	338.571	439.247	509.063	641.234	621.684	648.624	228.109	273.961	210.045	638.683	557.324	595.827
AFUB_001870	187	EDP55492	DS499594	519000	521538	-1	hypothetical protein	protein_coding		AFUB_001870	533	551	730	264	398	339	986	1843	1724	2121	1119	1464	856	853	874	1231	799	993		487.978	527.909	599.739	297.462	383.24	380.759	962.049	1891.43	1950.28	1754.91	1364.05	1438.77	921.046	949.954	951.19	987.712	901.42	899.174
AFUB_001880	188	EDP55493	DS499594	522429	524023	1	mitochondrial protein Fmp26, putative	protein_coding		AFUB_001880	1475	1515	2077	1167	1251	1133	1429	1734	1621	1926	1270	1657	1909	1789	1950	2078	1548	1988		1350.41	1451.51	1706.38	1314.92	1204.61	1272.57	1394.29	1779.57	1833.76	1593.57	1548.11	1628.44	2054.06	1992.34	2122.22	1667.32	1746.43	1800.16
AFUB_001890	189	EDP55494	DS499594	524710	527090	-1	kinesin family protein	protein_coding		AFUB_001890	588	595	654	334	539	380	380	805	688	1131	641	854	896	687	737	1924	1374	1657		538.332	570.065	537.3	376.334	519.011	426.81	370.769	826.155	778.301	935.788	781.371	839.28	964.085	765.086	802.091	1543.75	1550.13	1500.43
AFUB_001900	190	EDP55495	DS499594	528766	531667	1	protein transport protein Sec24, putative	protein_coding		AFUB_001900	2144	2717	3044	1455	2124	1816	2392	1575	1554	2653	1562	1823	1478	1526	1523	2640	2119	2477		1962.9	2603.14	2500.83	1639.42	2045.23	2039.7	2333.9	1616.39	1757.97	2195.09	1904.06	1791.58	1590.31	1699.45	1657.51	2118.25	2390.62	2242.95
AFUB_001910	191	EDP55496	DS499594	538165	538658	1	hypothetical protein	protein_coding		AFUB_001910	7592	8163	9687	6707	6880	6998	2091	3529	3215	5776	3720	5273	9896	10276	9546	17222	11793	12514		6950.71	7820.9	7958.45	7557.1	6624.85	7860.04	2040.21	3621.74	3636.98	4779.06	4534.63	5182.11	10648	11444	10389.1	13818.3	13304.7	11331.6
AFUB_001920	192	EDP55497	DS499594	539116	539536	-1	conserved hypothetical protein	protein_coding		AFUB_001920	251	134	164	375	313	233	293	147	144	79	132	130	131	141	130	203	113	154		229.798	128.384	134.736	422.531	301.392	261.702	285.883	150.863	162.9	65.3645	160.906	127.759	140.954	157.026	141.481	162.88	127.485	139.449
AFUB_001930	193	EDP55498	DS499594	540605	541672	1	serine-threonine rich protein, putative	protein_coding		AFUB_001930	1311	733	826	1309	1677	1172	398	231	266	371	227	271	449	378	289	522	291	392		1200.26	702.281	678.609	1474.91	1614.81	1316.37	388.332	237.07	300.913	306.965	276.71	266.329	483.119	420.964	314.524	418.835	328.302	354.961
AFUB_001940	194	EDP55499	DS499594	542473	546541	1	sensor histidine kinase/response regulator, putative	protein_coding		AFUB_001940	2106	2240	2578	1718	2000	1494	2230	2035	1715	2277	1426	1855	1733	1522	1636	2532	1689	2233		1928.11	2146.13	2117.98	1935.75	1925.83	1678.04	2175.83	2088.48	1940.1	1883.99	1738.28	1823.03	1864.69	1694.99	1780.49	2031.59	1905.51	2022.01
AFUB_001950	195	EDP55500	DS499594	546863	549408	-1	FluG domain protein	protein_coding		AFUB_001950	876	644	787	875	948	770	724	324	321	449	356	447	341	280	255	639	377	485		802.005	617.011	646.568	985.905	912.843	864.851	706.413	332.514	363.132	371.502	433.96	439.295	366.912	311.825	277.521	512.712	425.326	439.173
AFUB_001960	196	EDP55501	DS499594	550358	552293	1	C6 finger domain protein, putative	protein_coding		AFUB_001960	355	388	458	428	403	391	332	212	172	292	187	241	225	278	262	366	342	367		325.013	371.74	376.275	482.248	388.055	439.165	323.935	217.571	194.575	241.601	227.951	236.846	242.097	309.598	285.139	293.666	385.839	332.323
AFUB_001970	197	EDP55502	DS499594	552764	553920	-1	hypothetical protein	protein_coding		AFUB_001970	55	50	68	58	52	32	116	89	94	97	67	66	108	108	100	125	85	105		50.3542	47.9046	55.8661	65.3514	50.0716	35.9419	113.182	91.3388	106.338	80.2577	81.6722	64.8624	116.207	120.275	108.832	100.296	95.8958	95.0788
AFUB_001980	198	EDP55503	DS499594	555069	555224	1	hypothetical protein	protein_coding		AFUB_001980	0	0	0	0	0	0	0	0	0	0	0	0	0	0	0	0	0	0		0	0	0	0	0	0	0	0	0	0	0	0	0	0	0	0	0	0
AFUB_001990	199	EDP55504	DS499594	555227	557795	-1	C6 transcription factor, putative	protein_coding		AFUB_001990	72	130	82	50	53	62	207	178	119	285	125	190	193	218	183	212	200	225		65.9182	124.552	67.3679	56.3374	51.0345	69.6374	201.972	182.678	134.619	235.809	152.373	186.725	207.666	242.778	199.162	170.102	225.637	203.74
AFUB_002000	200	EDP55505	DS499594	558713	560521	-1	deoxyribodipyrimidine photo-lyase Phr1, putative	protein_coding		AFUB_002000	1773	1632	2526	1052	1465	1366	2692	1858	1989	1206	1794	1885	882	1057	1195	1150	949	1212		1623.24	1563.61	2075.26	1185.34	1410.67	1534.27	2626.61	1906.83	2250.06	997.843	2186.86	1852.51	949.021	1177.14	1300.54	922.721	1070.65	1097.48
AFUB_002010	201	EDP55506	DS499594	561857	562870	1	conserved hypothetical protein	protein_coding		AFUB_002010	49	63	79	21	41	33	125	58	68	143	99	135	30	29	33	50	50	57		44.861	60.3598	64.9033	23.6617	39.4795	37.0651	121.964	59.5242	76.9251	118.318	120.68	132.673	32.2796	32.2962	35.9145	40.1183	56.4093	51.6142
AFUB_002020	202	EDP55507	DS499594	564251	567186	1	conserved hypothetical protein	protein_coding		AFUB_002020	154	139	120	143	165	114	161	68	45	112	71	72	61	78	71	120	76	110		140.992	133.175	98.5872	161.125	158.881	128.043	157.089	69.787	50.9063	92.6687	86.5481	70.759	65.6353	86.8656	77.2706	96.2839	85.7421	99.6063
AFUB_002030	203	EDP55508	DS499594	567985	569126	-1	oxidoreductase CipA-like, putative	protein_coding		AFUB_002030	142	112	111	215	203	151	126	42	27	20	33	34	48	57	73	76	49	54		130.005	107.306	91.1932	242.251	195.472	169.601	122.939	43.1037	30.5438	16.548	40.2266	33.414	51.6474	63.4787	79.4473	60.9798	55.2811	48.8977
AFUB_002040	204	EDP55509	DS499594	569876	571249	1	kinesin family protein	protein_coding		AFUB_002040	5606	4897	5401	5044	6437	4753	5144	1606	1355	2128	1713	2032	1683	1418	1279	1505	998	1299		5132.46	4691.77	4437.25	5683.32	6198.28	5338.49	5019.05	1648.2	1532.85	1760.71	2088.13	1996.97	1810.89	1579.17	1391.96	1207.56	1125.93	1176.26
AFUB_002050	205	EDP55510	DS499594	571824	573196	1	C6 finger domain protein, putative	protein_coding		AFUB_002050	50	83	61	21	50	47	60	71	47	105	39	69	53	32	32	85	39	91		45.7765	79.5216	50.1152	23.6617	48.1457	52.7896	58.5425	72.8658	53.1688	86.8769	47.5405	67.8107	57.0274	35.6372	34.8262	68.2011	43.9992	82.4016
AFUB_002060	206	EDP55511	DS499594	573798	575880	1	alpha-L-rhamnosidase A, putative	protein_coding		AFUB_002060	4	9	3	9	7	3	7	6	4	12	8	21	4	12	7	20	13	17		3.66212	8.62283	2.46468	10.1407	6.7404	3.36955	6.82996	6.15768	4.52501	9.92879	9.7519	20.638	4.30395	13.3639	7.61823	16.0473	14.6664	15.3937
AFUB_002070	207	EDP55512	DS499594	575933	577480	1	formaldehyde dehydrogenase, putative	protein_coding		AFUB_002070	2	2	2	0	1	3	3	0	2	0	1	0	2	0	1	0	3	2		1.83106	1.91618	1.64312	0	0.962915	3.36955	2.92713	0	2.2625	0	1.21899	0	2.15198	0	1.08832	0	3.38456	1.81102
AFUB_002080	208	EDP55513	DS499594	578097	579303	1	branched-chain amino acid aminotransferase	protein_coding		AFUB_002080	629	607	739	919	942	692	816	458	451	564	430	486	354	408	388	429	386	458		575.869	581.562	607.133	1035.48	907.065	777.243	796.179	470.036	510.195	466.653	524.165	477.623	380.9	454.374	422.268	344.215	435.48	414.725
AFUB_002090	209	EDP55514	DS499594	579436	581073	-1	cytochrome P450 alkane hydroxylase, putative	protein_coding		AFUB_002090	388	303	370	705	555	486	1772	184	143	287	184	212	318	352	294	407	309	407		355.226	290.302	303.977	794.358	534.418	545.867	1728.96	188.835	161.769	237.464	224.294	208.346	342.164	392.009	319.966	326.563	348.609	368.543
AFUB_002100	210	EDP55515	DS499594	582048	585256	-1	conserved serine-rich protein	protein_coding		AFUB_002100	76	120	129	59	73	73	55	65	69	62	68	82	84	82	92	108	66	82		69.5803	114.971	105.981	66.4782	70.2928	81.9924	53.664	66.7081	78.0564	51.2987	82.8911	80.5866	90.383	91.3203	100.125	86.6555	74.4602	74.252
AFUB_002110	211	EDP55516	DS499594	585531	585806	1	hypothetical protein	protein_coding		AFUB_002110	1	0	0	0	0	0	0	0	0	1	0	0	0	1	0	0	1	2		0.91553	0	0	0	0	0	0	0	0	0.827399	0	0	0	1.11366	0	0	1.12819	1.81102
AFUB_002120	212	EDP55517	DS499594	585954	589451	-1	protein kinase and ribonuclease Ire1, putative	protein_coding		AFUB_002120	3236	3459	3460	2914	3343	2682	3511	2429	1942	3861	2177	2693	2560	2609	2424	3831	2696	3100		2962.66	3314.04	2842.6	3283.34	3219.02	3012.38	3425.71	2492.83	2196.89	3194.59	2653.74	2646.58	2754.53	2905.54	2638.08	3073.86	3041.59	2807.09
AFUB_002130	213	EDP55518	DS499594	591124	592652	-1	glycosyl hydrolase, putative	protein_coding		AFUB_002130	39	42	56	149	93	67	22	60	69	29	31	47	63	51	63	92	61	81		35.7057	40.2399	46.0074	167.886	89.5511	75.2533	21.4656	61.5768	78.0564	23.9946	37.7886	46.1899	67.7872	56.7968	68.5641	73.8177	68.8193	73.3465
AFUB_002140	214	EDP55519	DS499594	594315	596348	-1	t-complex protein 1, beta subunit, putative	protein_coding		AFUB_002140	6862	7267	8755	4810	5830	5148	5235	6653	5366	8041	5430	7067	7735	6978	7267	6766	5012	6124		6282.37	6962.45	7192.76	5419.66	5613.79	5782.15	5107.84	6827.84	6070.3	6653.12	6619.1	6945.19	8322.77	7771.13	7908.81	5428.81	5654.47	5545.36
AFUB_002150	215	EDP55520	DS499594	596363	598371	1	peptidyl-prolyl cis-trans isomerase, putative	protein_coding		AFUB_002150	401	482	572	341	398	357	338	450	465	629	374	423	720	693	634	740	517	735		367.128	461.8	469.932	384.221	383.24	400.977	329.79	461.826	526.032	520.434	455.901	415.709	774.711	771.768	689.994	593.751	583.272	665.552
AFUB_002160	216	EDP55521	DS499594	599012	599961	-1	integral membrane protein	protein_coding		AFUB_002160	2303	1907	2428	1576	1975	1792	1453	1339	1464	1627	1293	1399	1584	1585	1509	1999	1583	1947		2108.47	1827.08	1994.75	1775.76	1901.76	2012.75	1417.71	1374.19	1656.15	1346.18	1576.15	1374.89	1704.36	1765.15	1642.27	1603.93	1785.92	1763.03
AFUB_002170	217	EDP55522	DS499594	601802	602770	1	short chain oxidoreductase/dehydrogenase, putative	protein_coding		AFUB_002170	76	71	72	119	109	114	45	16	10	72	47	30	18	21	23	15	9	12		69.5803	68.0245	59.1523	134.083	104.958	128.043	43.9069	16.4205	11.3125	59.5727	57.2924	29.4829	19.3678	23.3869	25.0313	12.0355	10.1537	10.8661
AFUB_002180	218	EDP55523	DS499594	603216	604366	1	alcohol dehydrogenase, putative	protein_coding		AFUB_002180	0	0	0	0	0	0	0	1	0	0	0	0	0	0	1	0	0	0		0	0	0	0	0	0	0	1.02628	0	0	0	0	0	0	1.08832	0	0	0
AFUB_002190	219	EDP55524	DS499594	604647	605312	1	conserved hypothetical protein	protein_coding		AFUB_002190	443	338	393	399	423	321	465	452	462	420	357	457	516	491	523	828	513	685		405.58	323.835	322.873	449.573	407.313	360.542	453.705	463.878	522.638	347.508	435.179	449.123	555.21	546.808	569.191	664.359	578.759	620.276
AFUB_002200	220	EDP55525	DS499594	605585	606831	-1	conserved hypothetical protein	protein_coding		AFUB_002200	1	1	8	3	2	3	1	3	3	11	6	5	5	7	0	13	6	15		0.91553	0.958092	6.57248	3.38025	1.92583	3.36955	0.975709	3.07884	3.39376	9.10139	7.31392	4.91382	5.37994	7.79563	0	10.4308	6.76911	13.5827
AFUB_002210	221	EDP55526	DS499594	606913	607492	-1	hypothetical protein	protein_coding		AFUB_002210	0	0	1	0	1	2	0	2	2	3	5	3	2	0	0	5	3	4		0	0	0.82156	0	0.962915	2.24637	0	2.05256	2.2625	2.4822	6.09494	2.94829	2.15198	0	0	4.01183	3.38456	3.62205
AFUB_002220	222	EDP55527	DS499594	608541	609873	-1	conserved hypothetical protein	protein_coding		AFUB_002220	2	0	0	0	0	0	0	1	0	0	0	0	0	1	0	0	0	0		1.83106	0	0	0	0	0	0	1.02628	0	0	0	0	0	1.11366	0	0	0	0
AFUB_002230	223	EDP55528	DS499594	611079	612110	1	thiamin pyrophosphokinase, putative	protein_coding		AFUB_002230	601	669	884	686	610	585	261	210	202	431	271	294	299	310	274	266	265	301		550.234	640.963	726.259	772.949	587.378	657.062	254.66	215.519	228.513	356.609	330.346	288.932	321.72	345.235	298.199	213.429	298.969	272.559
AFUB_002240	224	EDP55529	DS499594	612247	615003	-1	C6 finger domain protein, putative	protein_coding		AFUB_002240	322	333	396	235	284	263	374	437	414	596	339	480	198	195	185	384	276	377		294.801	319.045	325.338	264.786	273.468	295.397	364.915	448.484	468.338	493.13	413.237	471.726	213.046	217.164	201.339	308.109	311.379	341.378
AFUB_002250	225	EDP55530	DS499594	615729	617166	1	integral membrane protein, putative	protein_coding		AFUB_002250	378	376	449	325	389	328	319	274	269	357	289	334	152	149	127	280	179	236		346.071	360.242	368.881	366.193	374.574	368.404	311.251	281.201	304.307	295.381	352.287	328.243	163.55	165.936	138.216	224.662	201.945	213.701
AFUB_002260	226	EDP55531	DS499594	617697	618509	1	conserved hypothetical protein	protein_coding		AFUB_002260	1770	1959	2069	1680	1620	1571	1905	1799	1535	2580	1510	1903	2075	1970	2037	2311	1673	2063		1620.49	1876.9	1699.81	1892.94	1559.92	1764.52	1858.73	1846.28	1736.47	2134.69	1840.67	1870.2	2232.67	2193.91	2216.9	1854.27	1887.45	1868.07
AFUB_002270	227	EDP55532	DS499594	618836	619936	-1	enoyl-CoA hydratase/isomerase family protein	protein_coding		AFUB_002270	7	1	0	5	1	5	7	14	6	9	5	7	2	10	11	17	2	10		6.40871	0.958092	0	5.63374	0.962915	5.61592	6.82996	14.3679	6.78751	7.44659	6.09494	6.87934	2.15198	11.1366	11.9715	13.6402	2.25637	9.05512
AFUB_002280	228	EDP55533	DS499594	620838	621137	-1	dienelactone hydrolase family protein	protein_coding		AFUB_002280	147	92	98	83	112	100	34	7	20	41	15	11	15	9	15	13	12	16		134.583	88.1444	80.5129	93.5201	107.846	112.318	33.1741	7.18395	22.625	33.9234	18.2848	10.8104	16.1398	10.023	16.3248	10.4308	13.5382	14.4882
AFUB_002290	229	EDP55534	DS499594	622233	623513	1	integral membrane protein	protein_coding		AFUB_002290	716	561	642	716	723	520	449	397	381	548	353	466	673	588	611	818	559	657		655.52	537.489	527.442	806.752	696.187	584.055	438.093	407.433	431.007	453.415	430.303	457.968	724.14	654.833	664.963	656.335	630.656	594.922
AFUB_002300	230	EDP55535	DS499594	626227	627653	1	plasma membrane protein Pth11-like, putative	protein_coding		AFUB_002300	471	259	400	969	681	651	252	14	23	20	17	29	31	18	21	22	19	22		431.215	248.146	328.624	1091.82	655.745	731.193	245.879	14.3679	26.0188	16.548	20.7228	28.5001	33.3556	20.0459	22.8547	17.652	21.4355	19.9213
AFUB_002310	231	EDP55536	DS499594	643702	645344	1	MFS multidrug transporter, putative	protein_coding		AFUB_002310	21	9	19	30	31	26	6	7	6	6	13	8	5	11	4	14	8	11		19.2261	8.62283	15.6096	33.8025	29.8504	29.2028	5.85425	7.18395	6.78751	4.96439	15.8468	7.86211	5.37994	12.2503	4.35327	11.2331	9.02548	9.96063
AFUB_002320	232	EDP55537	DS499594	645702	647022	1	conserved hypothetical protein	protein_coding		AFUB_002320	982	677	840	1117	1016	899	1496	321	296	318	370	319	323	306	340	358	271	267		899.051	648.628	690.111	1258.58	978.321	1009.74	1459.66	329.436	334.851	263.113	451.025	313.501	347.544	340.781	370.028	287.247	305.738	241.772
AFUB_002330	233	EDP55538	DS499594	650155	650705	1	conserved hypothetical protein	protein_coding		AFUB_002330	659	584	656	456	551	531	462	418	406	668	476	533	567	597	623	698	560	686		603.335	559.526	538.944	513.797	530.566	596.411	450.778	428.985	459.288	552.703	580.238	523.813	610.085	664.856	678.022	560.051	631.784	621.181
AFUB_002340	234	EDP55539	DS499594	651742	652815	-1	conserved hypothetical protein	protein_coding		AFUB_002340	785	582	825	824	963	760	277	244	269	300	168	225	551	529	515	1044	593	648		718.691	557.609	677.787	928.441	927.287	853.62	270.271	250.412	304.307	248.22	204.79	221.122	592.869	589.127	560.484	837.67	669.014	586.772
AFUB_002350	235	EDP55540	DS499594	659605	660859	1	VeA-like protein	protein_coding		AFUB_002350	1118	945	1137	903	981	975	528	468	376	564	432	506	884	785	805	940	740	934		1023.56	905.397	934.114	1017.45	944.619	1095.1	515.174	480.299	425.351	466.653	526.603	497.278	951.173	874.225	876.096	754.224	834.857	845.748
AFUB_002360	236	EDP55541	DS499594	662264	662882	1	IgE binding protein, putative	protein_coding		AFUB_002360	9	6	8	7	11	11	6	7	3	13	5	3	5	0	5	3	4	1		8.23977	5.74855	6.57248	7.88724	10.5921	12.355	5.85425	7.18395	3.39376	10.7562	6.09494	2.94829	5.37994	0	5.44159	2.4071	4.51274	0.905512
AFUB_002370	237	EDP55542	DS499594	663051	664720	-1	WD repeat protein	protein_coding		AFUB_002370	3053	3060	3471	2409	2651	2312	1707	1769	1599	2690	1734	2059	2408	1950	2107	2063	1363	1900		2795.11	2931.76	2851.64	2714.34	2552.69	2596.8	1665.54	1815.49	1808.87	2225.7	2113.72	2023.51	2590.98	2171.64	2293.09	1655.28	1537.72	1720.47
AFUB_002380	238	EDP55543	DS499594	664981	667835	1	DNA mismatch repair protein Msh4, putative	protein_coding		AFUB_002380	58	25	65	60	53	34	36	63	67	90	34	68	44	35	35	100	50	76		53.1008	23.9523	53.4014	67.6049	51.0345	38.1882	35.1255	64.6556	75.7939	74.4659	41.4456	66.8279	47.3435	38.9782	38.0912	80.2366	56.4093	68.8189
AFUB_002390	239	EDP55544	DS499594	668247	670737	-1	C2H2 finger domain protein, putative	protein_coding		AFUB_002390	2353	2905	2964	2053	2293	2009	1928	1774	1615	2762	1591	2003	2458	2341	2682	2499	2069	2400		2154.24	2783.26	2435.1	2313.21	2207.96	2256.48	1881.17	1820.62	1826.97	2285.28	1939.41	1968.47	2644.78	2607.08	2918.87	2005.11	2334.22	2173.23
AFUB_002400	240	EDP55545	DS499594	671518	672603	-1	SWIB/MDM2 domain protein	protein_coding		AFUB_002400	256	213	375	208	267	271	314	420	442	609	382	422	455	410	429	635	468	524		234.376	204.074	308.085	234.364	257.098	304.383	306.373	431.037	500.013	503.886	465.653	414.726	489.574	456.601	466.889	509.502	527.991	474.488
AFUB_002410	241	EDP55546	DS499594	673450	675874	1	eukaryotic translation initiation factor 3 subunit EifCb, putative	protein_coding		AFUB_002410	9588	13466	12666	8936	9285	8513	8503	7227	5899	13334	7669	9799	7390	6792	6962	9480	7296	9377		8778.11	12901.7	10405.9	10068.6	8940.66	9561.66	8296.45	7416.92	6673.26	11032.5	9348.41	9630.1	7951.55	7563.99	7576.87	7606.43	8231.24	8490.99
AFUB_002420	242	EDP55547	DS499594	676198	677046	-1	extracellular SCP domain protein Pry1, putative	protein_coding		AFUB_002420	1068	748	837	1248	1297	947	1569	270	245	142	279	274	380	367	360	236	200	202		977.786	716.653	687.646	1406.18	1248.9	1063.65	1530.89	277.095	277.157	117.491	340.097	269.277	408.875	408.714	391.795	189.358	225.637	182.913
AFUB_002430	243	EDP55548	DS499594	677767	680367	-1	secretion pathway protein Sls2/Rcy1, putative	protein_coding		AFUB_002430	1034	1075	1202	721	935	739	1049	1157	920	1292	742	923	1216	1118	1208	1358	827	1154		946.658	1029.95	987.515	812.386	900.325	830.033	1023.52	1187.41	1040.75	1069	904.489	907.091	1308.4	1245.07	1314.69	1089.61	933.009	1044.96
AFUB_002440	244	EDP55549	DS499594	681073	683084	1	AAA family ATPase, putative	protein_coding		AFUB_002440	48	46	46	38	40	33	38	44	33	42	30	41	33	40	26	37	38	35		43.9455	44.0722	37.7918	42.8164	38.5166	37.0651	37.0769	45.1563	37.3313	34.7508	36.5696	40.2933	35.5076	44.5465	28.2963	29.6875	42.871	31.6929
AFUB_002450	245	EDP55550	DS499594	683713	685034	1	cytochrome C1/Cyt1, putative	protein_coding		AFUB_002450	6126	7112	8236	5129	5662	5473	5409	7235	7515	6030	5663	6850	7682	8853	8608	8290	7806	9830		5608.54	6813.95	6766.37	5779.09	5452.02	6147.18	5277.61	7425.13	8501.36	4989.22	6903.13	6731.93	8265.74	9859.25	9368.25	6651.61	8806.62	8901.19
AFUB_002460	246	EDP55551	DS499594	685497	686666	-1	conserved hypothetical protein	protein_coding		AFUB_002460	221	236	293	149	205	178	327	361	336	363	211	310	445	478	452	443	368	445		202.332	226.11	240.717	167.886	197.397	199.927	319.057	370.487	380.101	300.346	257.206	304.657	478.815	532.33	491.92	355.448	415.172	402.953
AFUB_002470	247	EDP55552	DS499594	687023	688012	-1	quinone oxidoreductase, putative	protein_coding		AFUB_002470	175	163	194	172	192	178	477	249	235	243	223	298	151	149	130	238	144	192		160.218	156.169	159.383	193.801	184.88	199.927	465.413	255.544	265.844	201.058	271.834	292.863	162.474	165.936	141.481	190.963	162.459	173.858
AFUB_002480	248	EDP55553	DS499594	689564	693929	1	conserved hypothetical protein	protein_coding		AFUB_002480	86	87	110	82	88	50	138	51	43	55	44	74	35	26	46	77	57	60		78.7356	83.354	90.3716	92.3934	84.7365	56.1592	134.648	52.3402	48.6438	45.5069	53.6354	72.7245	37.6596	28.9552	50.0627	61.7822	64.3066	54.3307
AFUB_002490	249	EDP55554	DS499594	694556	695875	1	Phe-inhibited DAHP synthase AroG	protein_coding		AFUB_002490	5946	5787	6308	6003	6366	5044	4301	4294	3610	6874	4890	5300	5390	4878	5114	4668	3725	4269		5443.74	5544.48	5182.4	6763.87	6129.91	5665.34	4196.52	4406.84	4083.82	5687.54	5960.85	5208.65	5799.57	5432.44	5565.66	3745.44	4202.49	3865.63
AFUB_002500	250	EDP55555	DS499594	697079	699205	-1	F-box domain protein	protein_coding		AFUB_002500	40	42	67	41	46	44	114	80	87	91	51	74	60	70	73	85	69	75		36.6212	40.2399	55.0445	46.1967	44.2941	49.4201	111.231	82.1023	98.4189	75.2933	62.1684	72.7245	64.5593	77.9563	79.4473	68.2011	77.8448	67.9134
AFUB_002510	251	EDP55556	DS499594	701854	704533	-1	DUF221 domain protein, putative	protein_coding		AFUB_002510	862	690	998	881	962	799	1265	719	815	725	759	825	462	413	453	691	415	631		789.187	661.083	819.917	992.665	926.324	897.424	1234.27	737.895	921.97	599.864	925.211	810.78	497.106	459.942	493.008	554.435	468.197	571.378
AFUB_002520	252	EDP55557	DS499594	704910	709804	-1	glycogen debranching enzyme Gdb1, putative	protein_coding		AFUB_002520	727	771	953	582	775	616	2015	1287	1284	1281	1240	1382	322	296	303	453	380	398		665.591	738.689	782.947	655.768	746.259	691.881	1966.05	1320.82	1452.53	1059.9	1511.54	1358.18	346.468	329.644	329.761	363.472	428.71	360.394
AFUB_002530	253	EDP55558	DS499594	710644	712022	-1	glycerol 3-phosphate dehydrogenase (GfdA), putative	protein_coding		AFUB_002530	2826	3003	3565	2214	2555	2189	2029	2776	2359	3301	2156	2803	2042	1962	1928	2555	1909	2460		2587.29	2877.15	2928.86	2494.62	2460.25	2458.65	1979.71	2848.95	2668.62	2731.24	2628.14	2754.69	2197.17	2185	2098.28	2050.04	2153.71	2227.56
AFUB_002540	254	EDP55559	DS499594	712331	713385	1	conserved hypothetical protein	protein_coding		AFUB_002540	1008	847	877	1032	831	868	615	454	372	788	449	603	627	486	556	805	559	652		922.855	811.504	720.508	1162.8	800.182	974.923	600.061	465.931	420.826	651.99	547.325	592.606	674.644	541.24	605.105	645.905	630.656	590.394
AFUB_002550	255	EDP55560	DS499594	713940	716144	1	ATP-dependent Clp protease, putative	protein_coding		AFUB_002550	398	362	409	361	439	365	258	429	474	643	428	562	581	642	655	611	439	642		364.381	346.829	336.018	406.756	422.719	409.962	251.733	440.274	536.213	532.018	521.727	552.313	625.149	714.971	712.849	490.246	495.273	581.339
AFUB_002560	256	EDP55561	DS499594	716517	720416	-1	conserved hypothetical protein	protein_coding		AFUB_002560	631	504	662	686	787	601	398	299	263	653	427	506	315	308	352	699	503	544		577.7	482.878	543.873	772.949	757.814	675.033	388.332	306.857	297.519	540.292	520.508	497.278	338.936	343.008	383.088	560.854	567.477	492.599
AFUB_002570	257	EDP55562	DS499594	721400	722132	1	Ras GTPase Rab11, putative	protein_coding		AFUB_002570	2849	2579	3364	2161	2430	2437	2972	2931	3037	3755	2804	3165	4189	4292	4460	4336	3699	4740		2608.35	2470.92	2763.73	2434.9	2339.88	2737.2	2899.81	3008.02	3435.61	3106.88	3418.04	3110.45	4507.31	4779.84	4853.9	3479.06	4173.16	4292.13
AFUB_002580	258	EDP55563	DS499594	723512	724585	-1	F-box domain protein	protein_coding		AFUB_002580	553	334	398	692	694	577	512	344	349	468	306	409	470	499	476	734	443	565		506.288	320.003	326.981	779.71	668.263	648.077	499.563	353.04	394.807	387.223	373.01	401.95	505.714	555.717	518.04	588.937	499.786	511.614
AFUB_002590	259	EDP55564	DS499594	725400	726530	-1	60S ribosome biogenesis protein Brx1, putative	protein_coding		AFUB_002590	5754	5625	6796	5152	4813	4755	3359	4264	4182	5629	3909	4967	8566	6663	6486	5778	3641	4878		5267.96	5389.27	5583.32	5805.01	4634.51	5340.74	3277.41	4376.05	4730.9	4657.43	4765.02	4881.39	9216.91	7420.33	7058.83	4636.07	4107.72	4417.09
AFUB_002600	260	EDP55565	DS499594	727520	728088	1	hypothetical protein	protein_coding		AFUB_002600	0	1	0	1	1	0	0	0	0	1	1	0	0	1	2	0	0	1		0	0.958092	0	1.12675	0.962915	0	0	0	0	0.827399	1.21899	0	0	1.11366	2.17664	0	0	0.905512
AFUB_002610	261	EDP55566	DS499594	728699	729315	-1	conserved hypothetical protein	protein_coding		AFUB_002610	28	22	7	24	26	25	16	18	13	22	17	9	19	23	20	22	12	16		25.6349	21.078	5.75092	27.042	25.0358	28.0796	15.6113	18.473	14.7063	18.2028	20.7228	8.84487	20.4438	25.6142	21.7664	17.652	13.5382	14.4882
AFUB_002620	262	EDP55567	DS499594	730454	731272	-1	conserved hypothetical protein	protein_coding		AFUB_002620	0	1	3	3	0	0	0	0	1	0	0	0	1	0	1	1	1	2		0	0.958092	2.46468	3.38025	0	0	0	0	1.13125	0	0	0	1.07599	0	1.08832	0.802366	1.12819	1.81102
AFUB_002630	263	EDP55568	DS499594	732574	733301	1	conserved hypothetical protein	protein_coding		AFUB_002630	0	0	1	0	2	1	0	0	0	0	0	0	0	0	0	0	0	0		0	0	0.82156	0	1.92583	1.12318	0	0	0	0	0	0	0	0	0	0	0	0
AFUB_002640	264	EDP55569	DS499594	734054	734687	1	conserved hypothetical protein	protein_coding		AFUB_002640	0	1	0	0	0	1	1	1	1	1	0	0	5	0	0	0	0	2		0	0.958092	0	0	0	1.12318	0.975709	1.02628	1.13125	0.827399	0	0	5.37994	0	0	0	0	1.81102
AFUB_002650	265	EDP55570	DS499594	735530	736108	1	conserved hypothetical protein	protein_coding		AFUB_002650	1	1	0	5	1	0	0	3	4	1	1	1	1	0	2	3	0	1		0.91553	0.958092	0	5.63374	0.962915	0	0	3.07884	4.52501	0.827399	1.21899	0.982763	1.07599	0	2.17664	2.4071	0	0.905512
AFUB_002660	266	EDP55571	DS499594	736637	739032	-1	ARS binding protein Abp2, putative	protein_coding		AFUB_002660	986	770	1098	1119	1071	778	847	763	617	851	431	624	1526	1531	1564	1747	1204	1279		902.713	737.731	902.073	1260.83	1031.28	873.837	826.426	783.051	697.982	704.117	525.384	613.244	1641.96	1705.02	1702.13	1401.73	1358.34	1158.15
AFUB_002670	267	EDP55572	DS499594	739896	742010	1	conserved hypothetical protein	protein_coding		AFUB_002670	432	404	511	349	417	308	297	264	260	396	230	312	263	243	235	354	247	316		395.509	387.069	419.817	393.235	401.535	345.941	289.786	270.938	294.126	327.65	280.367	306.622	282.985	270.62	255.755	284.038	278.662	286.142
AFUB_002680	268	EDP55573	DS499594	742541	742920	-1	conserved hypothetical protein	protein_coding		AFUB_002680	14394	11257	17158	8892	10354	10672	21149	27007	28528	29333	19272	25967	31427	33247	31284	32085	25556	26128		13178.1	10785.2	14096.3	10019	9970.02	11986.6	20635.3	27716.7	32272.4	24270.1	23492.3	25519.4	33815.1	37025.9	34047	25743.9	28831.9	23659.2
AFUB_002690	269	EDP55574	DS499594	747777	748242	1	conserved hypothetical protein	protein_coding		AFUB_002690	50	50	49	44	36	52	48	49	41	69	26	53	66	50	49	48	27	39		45.7765	47.9046	40.2565	49.5769	34.6649	58.4055	46.834	50.2877	46.3813	57.0905	31.6937	52.0865	71.0152	55.6831	53.3276	38.5136	30.461	35.315
AFUB_002700	270	EDP55575	DS499594	748741	749482	-1	conserved hypothetical protein	protein_coding		AFUB_002700	73	70	128	35	64	35	0	10	15	11	3	9	3	2	2	98	44	89		66.8337	67.0664	105.16	39.4362	61.6265	39.3114	0	10.2628	16.9688	9.10139	3.65696	8.84487	3.22796	2.22732	2.17664	78.6319	49.6402	80.5906
AFUB_002710	271	EDP55576	DS499594	750997	751686	1	conserved hypothetical protein	protein_coding		AFUB_002710	109	100	174	38	48	56	0	12	16	7	15	10	17	6	4	145	76	143		99.7928	95.8092	142.951	42.8164	46.2199	62.8983	0	12.3154	18.1	5.79179	18.2848	9.82763	18.2918	6.68197	4.35327	116.343	85.7421	129.488
AFUB_002720	272	EDP55577	DS499594	752258	753293	-1	conserved hypothetical protein	protein_coding		AFUB_002720	572	519	593	437	571	546	684	567	565	492	512	544	354	438	492	576	501	629		523.683	497.25	487.185	492.389	549.824	613.258	667.385	581.9	639.157	407.08	624.122	534.623	380.9	487.784	535.453	462.163	565.221	569.567
AFUB_002730	273	EDP55578	DS499594	754741	756075	1	conserved hypothetical protein	protein_coding		AFUB_002730	1562	1721	2240	1101	1570	1335	2414	1853	1822	980	1185	1486	1188	1239	1301	1693	1168	1577		1430.06	1648.88	1840.3	1240.55	1511.78	1499.45	2355.36	1901.7	2061.14	810.851	1444.5	1460.39	1278.27	1379.83	1415.9	1358.41	1317.72	1427.99
AFUB_002740	274	EDP55579	DS499594	758709	760670	-1	conserved hypothetical protein	protein_coding		AFUB_002740	80	92	120	43	87	88	133	154	120	324	158	190	71	84	83	216	181	162		73.2424	88.1444	98.5872	48.4502	83.7736	98.8402	129.769	158.047	135.75	268.077	192.6	186.725	76.3951	93.5476	90.3304	173.311	204.202	146.693
AFUB_002750	275	EDP55580	DS499594	762664	764518	1	hypothetical protein	protein_coding		AFUB_002750	61	68	69	58	90	54	38	50	38	76	53	67	35	33	36	115	65	86		55.8474	65.1502	56.6877	65.3514	86.6623	60.6519	37.0769	51.314	42.9876	62.8823	64.6063	65.8451	37.6596	36.7508	39.1795	92.2721	73.3321	77.8741
AFUB_002760	276	EDP55581	DS499594	765687	766824	-1	fumarylacetoacetate hydrolase family protein	protein_coding		AFUB_002760	29	16	23	13	30	25	53	75	60	118	58	87	28	26	32	91	50	47		26.5504	15.3295	18.8959	14.6477	28.8874	28.0796	51.7126	76.9709	67.8751	97.6331	70.7013	85.5004	30.1277	28.9552	34.8262	73.0153	56.4093	42.5591
AFUB_002770	277	EDP55582	DS499594	767386	767925	1	conserved hypothetical protein	protein_coding		AFUB_002770	29	19	16	20	24	21	40	75	72	98	59	57	58	38	37	84	59	81		26.5504	18.2037	13.145	22.535	23.1099	23.5869	39.0284	76.9709	81.4501	81.0851	71.9203	56.0175	62.4073	42.3192	40.2678	67.3987	66.5629	73.3465
AFUB_002780	278	EDP55583	DS499594	769444	771217	1	alpha/beta hydrolase, putative	protein_coding		AFUB_002780	852	835	1057	691	803	780	716	919	889	1215	771	995	1291	1103	1074	1118	781	961		780.032	800.007	868.389	778.583	773.22	876.083	698.608	943.151	1005.68	1005.29	939.839	977.849	1389.1	1228.37	1168.85	897.045	881.113	870.197
AFUB_002790	279	EDP55584	DS499594	771527	774058	-1	conserved hypothetical protein	protein_coding		AFUB_002790	1277	1098	1183	1026	1072	1000	790	880	754	1147	716	934	1152	1089	1124	1423	809	1052		1169.13	1051.98	971.906	1156.04	1032.24	1123.18	770.81	903.126	852.964	949.027	872.795	917.901	1239.54	1212.78	1223.27	1141.77	912.702	952.599
AFUB_002800	280	EDP55585	DS499594	774556	776073	1	AAA family ATPase Rvb2/Reptin, putative	protein_coding		AFUB_002800	3332	2966	4000	2452	2885	2492	2083	2837	2738	3525	2385	3184	5200	4284	4551	4521	2849	3599		3050.55	2841.7	3286.24	2762.79	2778.01	2798.97	2032.4	2911.55	3097.37	2916.58	2907.28	3129.12	5595.14	4770.93	4952.94	3627.5	3214.2	3258.94
AFUB_002810	281	EDP55586	DS499594	776407	777774	-1	conserved hypothetical protein	protein_coding		AFUB_002810	682	700	747	444	587	500	604	651	562	820	480	610	721	678	820	656	450	574		624.392	670.664	613.706	500.276	565.231	561.592	589.328	668.108	635.764	678.467	585.114	599.486	775.787	755.063	892.421	526.352	507.683	519.764
AFUB_002820	282	EDP55587	DS499594	778272	779497	1	ubiquitin fusion degradation protein Ufd1, putative	protein_coding		AFUB_002820	1133	920	1215	719	1059	901	965	895	816	984	780	926	767	683	760	1034	772	985		1037.3	881.444	998.196	810.132	1019.73	1011.99	941.559	918.52	923.102	814.161	950.81	910.039	825.283	760.631	827.122	829.646	870.959	891.93
AFUB_002830	283	EDP55588	DS499594	780194	781057	1	indole-diterpene biosynthesis protein PaxU, putative	protein_coding		AFUB_002830	70	90	74	66	44	55	78	67	52	131	89	92	46	29	32	63	42	66		64.0871	86.2283	60.7955	74.3654	42.3682	61.7751	76.1053	68.7607	58.8251	108.389	108.49	90.4142	49.4954	32.2962	34.8262	50.5491	47.3838	59.7638
AFUB_002840	284	EDP55589	DS499594	782026	784034	1	conserved hypothetical protein	protein_coding		AFUB_002840	242	209	230	179	178	159	252	175	132	326	237	276	66	95	91	225	138	203		221.558	200.241	188.959	201.688	171.399	178.586	245.879	179.599	149.325	269.732	288.9	271.243	71.0152	105.798	99.037	180.532	155.69	183.819
AFUB_002850	285	EDP55590	DS499594	784441	788250	-1	DNA-directed RNA polymerase III, beta subunit, putative	protein_coding		AFUB_002850	2331	2428	2727	1871	2108	1797	1729	1569	1357	2372	1445	1680	2099	2024	2007	2060	1461	1806		2134.1	2326.25	2240.39	2108.15	2029.82	2018.36	1687	1610.23	1535.11	1962.59	1761.44	1651.04	2258.5	2254.05	2184.26	1652.87	1648.28	1635.36
AFUB_002860	286	EDP55591	DS499594	791336	792371	1	hypothetical protein	protein_coding		AFUB_002860	0	0	0	0	0	0	0	0	1	3	2	0	0	0	0	1	0	0		0	0	0	0	0	0	0	0	1.13125	2.4822	2.43797	0	0	0	0	0.802366	0	0
AFUB_002870	287	EDP55592	DS499594	793166	795162	1	conserved hypothetical protein	protein_coding		AFUB_002870	728	594	673	641	748	630	591	532	486	782	535	601	331	294	285	684	402	520		666.506	569.106	552.91	722.246	720.26	707.606	576.644	545.981	549.788	647.026	652.158	590.641	356.152	327.417	310.171	548.818	453.531	470.866
AFUB_002880	288	EDP55593	DS499594	795336	797125	-1	origin recognition complex subunit Orc5, putative	protein_coding		AFUB_002880	499	649	604	341	451	381	514	488	490	766	479	480	535	565	569	673	535	676		456.85	621.801	496.222	384.221	434.274	427.933	501.514	500.824	554.313	633.788	583.895	471.726	575.653	629.219	619.253	539.992	603.579	612.126
AFUB_002890	289	EDP55594	DS499594	798058	801895	-1	RNA-binding protein, putative	protein_coding		AFUB_002890	1546	1428	1821	1096	1577	1048	823	671	654	1076	630	874	437	418	425	1432	1105	1429		1415.41	1368.15	1496.06	1234.92	1518.52	1177.1	803.009	688.633	739.839	890.281	767.962	858.935	470.207	465.511	462.535	1148.99	1246.64	1293.98
AFUB_002900	290	EDP55595	DS499594	808626	808974	1	hypothetical protein	protein_coding		AFUB_002900	0	1	1	0	3	2	1	0	0	1	1	0	3	1	0	1	2	1		0	0.958092	0.82156	0	2.88874	2.24637	0.975709	0	0	0.827399	1.21899	0	3.22796	1.11366	0	0.802366	2.25637	0.905512
AFUB_002910	291	EDP55596	DS499594	809903	811542	1	MFS sugar transporter, putative	protein_coding		AFUB_002910	343	259	233	658	564	376	132	44	43	69	56	69	53	55	60	117	67	73		314.027	248.146	191.424	741.4	543.084	422.317	128.794	45.1563	48.6438	57.0905	68.2633	67.8107	57.0274	61.2514	65.2991	93.8768	75.5884	66.1024
AFUB_002920	292	EDP55597	DS499594	812019	816131	-1	EF hand domain protein	protein_coding		AFUB_002920	985	1232	1263	765	1002	825	1610	969	923	1086	837	999	938	971	1057	1826	1324	1903		901.797	1180.37	1037.63	861.963	964.84	926.627	1570.89	994.465	1044.15	898.555	1020.29	981.781	1009.28	1081.37	1150.35	1465.12	1493.72	1723.19
AFUB_002930	293	EDP55598	DS499594	817117	818869	-1	tubulin alpha-1 subunit	protein_coding		AFUB_002930	8543	9592	11879	6988	7920	7832	6829	9465	9726	13109	9735	11301	13398	12676	12154	19291	16039	21636		7821.38	9190.02	9759.31	7873.72	7626.28	8796.77	6663.12	9713.73	11002.6	10846.4	11866.8	11106.2	14416.1	14116.8	13227.4	15478.4	18095	19591.7
AFUB_002940	294	EDP55599	DS499594	819844	820651	1	conserved hypothetical protein	protein_coding		AFUB_002940	128	90	114	108	115	96	112	115	119	209	154	167	52	47	49	261	197	228		117.188	86.2283	93.6579	121.689	110.735	107.826	109.279	118.022	134.619	172.926	187.724	164.121	55.9514	52.3421	53.3276	209.418	222.253	206.457
AFUB_002950	295	EDP55600	DS499594	821130	823973	-1	aspartyl-tRNA synthetase, cytoplasmic	protein_coding		AFUB_002950	1990	2275	2991	1545	1840	1727	4368	1652	1787	2677	2772	2209	452	521	607	757	682	778		1821.91	2179.66	2457.29	1740.83	1771.76	1939.74	4261.9	1695.41	2021.55	2214.95	3379.03	2170.92	486.346	580.218	660.609	607.391	769.422	704.489
AFUB_002960	296	EDP55601	DS499594	825292	826311	1	lipase, putative	protein_coding		AFUB_002960	751	567	783	461	529	551	923	780	833	822	763	871	418	418	370	564	428	575		687.563	543.238	643.282	519.431	509.382	618.874	900.579	800.498	942.333	680.122	930.087	855.987	449.763	465.511	402.678	452.534	482.863	520.67
AFUB_002970	297	EDP55602	DS499594	827401	829539	-1	RNA polymerase I specific transcription initiation factor RRN3 superfamily	protein_coding		AFUB_002970	4317	3740	4130	3377	3961	3027	2522	2230	1928	3659	2097	2336	3038	2851	2756	3230	1886	2377		3952.34	3583.26	3393.04	3805.03	3814.1	3399.88	2460.74	2288.6	2181.05	3027.45	2556.22	2295.74	3268.85	3175.05	2999.41	2591.64	2127.76	2152.4
AFUB_002980	298	EDP55603	DS499594	830528	831286	-1	conserved hypothetical protein	protein_coding		AFUB_002980	1244	1112	1456	873	1064	967	789	820	768	1062	754	932	1185	1183	1322	1948	1519	2097		1138.92	1065.4	1196.19	983.651	1024.54	1086.12	769.834	841.549	868.801	878.698	919.117	915.935	1275.05	1317.46	1438.76	1563.01	1713.71	1898.86
AFUB_002990	299	EDP55604	DS499594	834460	835572	1	rRNA processing protein, putative	protein_coding		AFUB_002990	3960	3761	4881	2896	3301	2821	2119	2405	2080	3098	2094	2553	4616	3534	3606	3101	1934	2587		3625.5	3603.38	4010.04	3263.06	3178.58	3168.5	2067.53	2468.2	2353	2563.28	2552.56	2508.99	4966.76	3935.68	3924.48	2488.14	2181.91	2342.56
AFUB_003000	300	EDP55605	DS499594	835910	836521	-1	conserved hypothetical protein	protein_coding		AFUB_003000	338	329	381	268	312	313	342	536	485	546	329	460	751	659	649	792	499	594		309.449	315.212	313.014	301.969	300.429	351.556	333.692	550.086	548.657	451.76	401.047	452.071	808.067	733.903	706.319	635.474	562.965	537.874
AFUB_003010	301	EDP55606	DS499594	836669	838365	1	rRNA processing protein Pwp1, putative	protein_coding		AFUB_003010	7054	6830	8305	5385	6430	5281	3963	4247	3779	5731	3768	4734	6288	5060	5218	5188	3294	4035		6458.15	6543.77	6823.06	6067.54	6191.54	5931.53	3866.73	4358.61	4275	4741.82	4593.14	4652.4	6765.81	5635.13	5678.85	4162.67	3716.24	3653.74
AFUB_003020	302	AFUB_003020-1	DS499594	838658	838745	1		tRNA		AFUB_003020	0	0	0	0	0	0	0	0	0	2	0	0	0	0	0	0	1	2		0	0	0	0	0	0	0	0	0	1.6548	0	0	0	0	0	0	1.12819	1.81102
AFUB_003030	303	AFUB_003030-1	DS499594	839800	839887	-1		tRNA		AFUB_003030	0	0	0	0	1	0	0	0	0	0	0	0	0	0	0	2	0	1		0	0	0	0	0.962915	0	0	0	0	0	0	0	0	0	0	1.60473	0	0.905512
AFUB_003040	304	EDP55607	DS499594	840728	841931	-1	conserved hypothetical protein	protein_coding		AFUB_003040	437	429	426	340	429	296	420	379	297	467	264	379	323	304	350	514	351	448		400.087	411.021	349.985	383.094	413.09	332.462	409.798	388.96	335.982	386.395	321.813	372.467	347.544	338.553	380.912	412.416	395.993	405.669
AFUB_003050	305	EDP55608	DS499594	842369	844069	-1	conserved hypothetical protein	protein_coding		AFUB_003050	2	0	2	0	2	4	2	4	2	4	0	1	6	5	3	6	4	5		1.83106	0	1.64312	0	1.92583	4.49273	1.95142	4.10512	2.2625	3.3096	0	0.982763	6.45593	5.56831	3.26496	4.8142	4.51274	4.52756
AFUB_003060	306	EDP55609	DS499594	844656	845877	-1	F-box domain protein	protein_coding		AFUB_003060	8	5	11	13	10	15	9	4	11	4	6	0	9	4	3	14	3	4		7.32424	4.79046	9.03716	14.6477	9.62915	16.8478	8.78138	4.10512	12.4438	3.3096	7.31392	0	9.68389	4.45465	3.26496	11.2331	3.38456	3.62205
AFUB_003070	307	EDP55610	DS499594	848196	849405	-1	ARP2/3 complex 34 kDa subunit , putative	protein_coding		AFUB_003070	3808	3507	4319	3013	3630	3216	4090	3311	2999	3593	2568	3238	4266	4035	4165	4437	3238	3861		3486.34	3360.03	3548.32	3394.89	3495.38	3612.16	3990.65	3398.01	3392.62	2972.84	3130.36	3182.19	4590.16	4493.63	4532.85	3560.1	3653.06	3496.18
AFUB_003080	308	EDP55611	DS499594	850719	851456	-1	conserved hypothetical protein	protein_coding		AFUB_003080	0	5	0	0	4	2	0	0	2	0	2	0	1	3	0	2	1	0		0	4.79046	0	0	3.85166	2.24637	0	0	2.2625	0	2.43797	0	1.07599	3.34099	0	1.60473	1.12819	0
AFUB_003090	309	EDP55612	DS499594	853753	855045	-1	zinc metallopeptidase, putative	protein_coding		AFUB_003090	349	259	253	299	274	249	303	218	163	244	198	234	163	210	219	257	144	243		319.52	248.146	207.855	336.898	263.839	279.673	295.64	223.729	184.394	201.885	241.36	229.967	175.386	233.869	238.342	206.208	162.459	220.039
AFUB_003100	310	EDP55613	DS499594	855942	857513	1	conserved hypothetical protein	protein_coding		AFUB_003100	1078	871	1306	688	870	866	706	825	860	796	817	778	770	744	765	798	561	701		986.942	834.498	1072.96	775.203	837.736	972.677	688.851	846.68	972.877	658.61	995.913	764.59	828.511	828.565	832.564	640.288	632.912	634.764
AFUB_003110	311	EDP55614	DS499594	857735	858625	-1	conserved hypothetical protein	protein_coding		AFUB_003110	538	597	688	604	632	603	324	308	291	548	396	495	512	504	468	982	760	1104		492.555	571.981	565.233	680.556	608.562	677.28	316.13	316.094	329.194	453.415	482.719	486.468	550.906	561.286	509.333	787.923	857.421	999.686
AFUB_003120	312	EDP55615	DS499594	860772	861896	-1	mitochondrial phosphate carrier protein (Ptp), putative	protein_coding		AFUB_003120	781	653	882	489	594	646	789	1713	1674	1933	1530	1895	1848	1564	1628	2262	1727	2207		715.029	625.634	724.616	550.98	571.971	725.577	769.834	1758.02	1893.72	1599.36	1865.05	1862.34	1988.43	1741.77	1771.78	1814.95	1948.38	1998.47
AFUB_003130	313	EDP55616	DS499594	862565	864011	-1	polyketide synthase, putative	protein_coding		AFUB_003130	1	4	2	3	1	2	2	0	1	0	0	0	1	1	0	1	0	0		0.91553	3.83237	1.64312	3.38025	0.962915	2.24637	1.95142	0	1.13125	0	0	0	1.07599	1.11366	0	0.802366	0	0
AFUB_003140	314	EDP55617	DS499594	864226	864894	1	hypothetical protein	protein_coding		AFUB_003140	0	0	0	5	0	1	1	0	0	1	0	1	0	0	0	2	2	1		0	0	0	5.63374	0	1.12318	0.975709	0	0	0.827399	0	0.982763	0	0	0	1.60473	2.25637	0.905512
AFUB_003150	315	EDP55618	DS499594	867622	869949	1	cell cycle inhibitor Nif1, putative	protein_coding		AFUB_003150	693	821	838	707	849	567	545	634	590	740	499	656	875	868	825	1546	1064	1396		634.463	786.593	688.468	796.611	817.514	636.845	531.761	650.661	667.439	612.275	608.275	644.693	941.489	966.659	897.863	1240.46	1200.39	1264.1
AFUB_003160	316	EDP55619	DS499594	872729	873907	1	conserved hypothetical protein	protein_coding		AFUB_003160	44	36	53	65	81	53	48	91	102	269	137	213	69	56	43	316	223	194		40.2833	34.4913	43.5427	73.2386	77.9961	59.5287	46.834	93.3914	115.388	222.57	167.001	209.329	74.2432	62.3651	46.7977	253.548	251.585	175.669
AFUB_003170	317	EDP55620	DS499594	875000	876201	1	L-asparaginase	protein_coding		AFUB_003170	111	75	93	86	88	84	94	165	176	162	82	128	55	56	59	85	63	83		101.624	71.8569	76.4051	96.9004	84.7365	94.3474	91.7167	169.336	199.1	134.039	99.957	125.794	59.1793	62.3651	64.2108	68.2011	71.0757	75.1575
AFUB_003180	318	EDP55621	DS499594	878186	878815	1	conserved hypothetical protein	protein_coding		AFUB_003180	6	6	3	3	7	2	6	3	11	2	2	5	13	10	14	9	3	6		5.49318	5.74855	2.46468	3.38025	6.7404	2.24637	5.85425	3.07884	12.4438	1.6548	2.43797	4.91382	13.9878	11.1366	15.2365	7.22129	3.38456	5.43307
AFUB_003190	319	EDP55622	DS499594	880525	881289	1	mRNA cleavage and polyadenylation specificity factor complex subunit, putative	protein_coding		AFUB_003190	380	286	352	348	316	261	302	305	281	289	216	224	511	550	620	370	325	296		347.902	274.014	289.189	392.108	304.281	293.151	294.664	313.015	317.882	239.118	263.301	220.139	549.83	612.514	674.758	296.875	366.66	268.032
AFUB_003200	320	EDP55623	DS499594	882243	883041	1	NADH-quinone oxidoreductase, putative	protein_coding		AFUB_003200	117	95	113	128	121	90	98	72	52	94	90	79	73	65	73	115	99	95		107.117	91.0187	92.8363	144.224	116.513	101.087	95.6195	73.8921	58.8251	77.7755	109.709	77.6383	78.5471	72.388	79.4473	92.2721	111.69	86.0237
AFUB_003210	321	EDP55624	DS499594	883900	886068	1	endoplasmic reticulum and nuclear membrane proteinc Npl4, putative	protein_coding		AFUB_003210	1371	1473	1636	842	1230	950	1320	1006	1010	1279	931	1170	859	857	923	1094	852	1149		1255.19	1411.27	1344.07	948.722	1184.38	1067.02	1287.94	1032.44	1142.56	1058.24	1134.88	1149.83	924.274	954.408	1004.52	877.788	961.214	1040.43
AFUB_003220	322	EDP55625	DS499594	887060	889429	-1	conserved hypothetical protein	protein_coding		AFUB_003220	352	440	483	206	297	237	208	427	418	645	345	492	295	275	295	926	685	893		322.267	421.56	396.814	232.11	285.986	266.195	202.947	438.221	472.863	533.672	420.551	483.52	317.416	306.257	321.054	742.991	772.807	808.622
AFUB_003230	323	EDP55626	DS499594	890387	891252	1	L-cystine transporter, putative	protein_coding		AFUB_003230	242	146	196	176	211	186	207	217	214	257	178	205	231	196	151	312	201	247		221.558	139.881	161.026	198.308	203.175	208.912	201.972	222.703	242.088	212.642	216.98	201.466	248.553	218.278	164.336	250.338	226.765	223.662
AFUB_003240	324	EDP55627	DS499594	893211	894035	1	C2H2 transcription factor, putative	protein_coding		AFUB_003240	7	10	6	7	7	6	9	7	10	9	1	0	12	14	11	15	9	7		6.40871	9.58092	4.92936	7.88724	6.7404	6.7391	8.78138	7.18395	11.3125	7.44659	1.21899	0	12.9119	15.5913	11.9715	12.0355	10.1537	6.33859
AFUB_003250	325	EDP55628	DS499594	895075	896277	-1	conserved hypothetical protein	protein_coding		AFUB_003250	3302	2877	2834	3107	3363	2688	1407	705	635	1038	669	771	1176	1260	1166	1394	1345	1614		3023.08	2756.43	2328.3	3500.81	3238.28	3019.12	1372.82	723.527	718.345	858.84	815.503	757.71	1265.36	1403.21	1268.98	1118.5	1517.41	1461.5
AFUB_003260	326	EDP55629	DS499594	901016	902210	-1	Phosphotransferase enzyme family domain protein	protein_coding		AFUB_003260	121	106	177	87	148	108	210	232	251	359	201	245	320	284	272	379	257	313		110.779	101.558	145.416	98.0271	142.511	121.304	204.899	238.097	283.944	297.036	245.016	240.777	344.316	316.28	296.023	304.097	289.944	283.425
AFUB_003270	327	EDP55630	DS499594	902501	903367	1	dUTPase (Dut), putaive	protein_coding		AFUB_003270	2004	1833	2655	1322	1587	1532	2618	3263	3235	4068	2954	3392	6898	6751	6782	4408	3320	3956		1834.72	1756.18	2181.24	1489.56	1528.15	1720.72	2554.41	3348.75	3659.6	3365.86	3600.89	3333.53	7422.16	7518.33	7380.98	3536.83	3745.58	3582.21
AFUB_003280	328	EDP55631	DS499594	903524	904703	-1	pyridoxal kinase, putative	protein_coding		AFUB_003280	914	893	1090	783	850	779	649	615	598	942	567	760	503	564	451	527	429	455		836.795	855.576	895.501	882.244	818.477	874.96	633.235	631.162	676.489	779.41	691.166	746.9	541.222	628.105	490.832	422.847	483.992	412.008
AFUB_003290	329	EDP55632	DS499594	906261	907415	1	conserved hypothetical protein	protein_coding		AFUB_003290	545	593	655	656	627	476	624	470	482	656	520	617	1203	1286	1194	1374	996	1484		498.964	568.148	538.122	739.147	603.747	534.635	608.842	482.351	545.263	542.774	633.873	606.365	1294.41	1432.17	1299.45	1102.45	1123.67	1343.78
AFUB_003300	330	EDP55633	DS499594	907933	910396	-1	conserved hypothetical protein	protein_coding		AFUB_003300	390	468	440	279	371	322	526	519	478	779	334	464	606	638	589	790	610	745		357.057	448.387	361.487	314.363	357.241	361.665	513.223	532.639	540.738	644.544	407.142	456.002	652.049	710.516	641.02	633.869	688.193	674.607
AFUB_003310	331	EDP55634	DS499594	912406	913157	1	calmodulin, putative	protein_coding		AFUB_003310	434	420	491	263	339	359	270	692	651	939	565	812	742	661	646	1292	878	1100		397.34	402.399	403.386	296.335	326.428	403.223	263.441	710.185	736.445	776.928	688.728	798.004	798.383	736.131	703.054	1036.66	990.547	996.063
AFUB_003320	332	EDP55635	DS499594	913787	915310	1	mitotic check point protein (Bub2), putative	protein_coding		AFUB_003320	203	264	296	198	237	205	272	285	231	358	195	267	351	334	301	409	282	383		185.853	252.936	243.182	223.096	228.211	230.253	265.393	292.49	261.319	296.209	237.703	262.398	377.672	371.963	327.584	328.168	318.148	346.811
AFUB_003330	333	EDP55636	DS499594	915838	917271	-1	RNA binding protein	protein_coding		AFUB_003330	494	514	606	756	706	671	126	48	58	59	54	67	17	28	27	65	40	67		452.272	492.459	497.866	851.822	679.818	753.656	122.939	49.2614	65.6126	48.8165	65.8253	65.8451	18.2918	31.1825	29.3846	52.1538	45.1274	60.6693
AFUB_003340	334	EDP55637	DS499594	917724	917997	-1	hypothetical protein	protein_coding		AFUB_003340	35	35	39	34	36	29	12	4	8	9	9	7	2	0	0	10	3	6		32.0436	33.5332	32.0409	38.3094	34.6649	32.5723	11.7085	4.10512	9.05002	7.44659	10.9709	6.87934	2.15198	0	0	8.02366	3.38456	5.43307
AFUB_003350	335	EDP55638	DS499594	919657	920997	-1	salicylate hydroxylase, putative	protein_coding		AFUB_003350	245	268	325	319	322	268	1095	488	412	147	262	361	176	222	203	286	200	228		224.305	256.769	267.007	359.433	310.058	301.013	1068.4	500.824	466.076	121.628	319.375	354.778	189.374	247.233	220.929	229.477	225.637	206.457
AFUB_003360	336	EDP55639	DS499594	927380	928177	1	6-phosphogluconolactonase, putative	protein_coding		AFUB_003360	1710	1820	2189	1078	1384	1469	1638	1318	1416	2133	1495	1548	850	1008	1089	1161	1261	1402		1565.56	1743.73	1798.4	1214.63	1332.67	1649.96	1598.21	1352.64	1601.85	1764.84	1822.39	1521.32	914.59	1122.57	1185.18	931.547	1422.64	1269.53
AFUB_003370	337	EDP55640	DS499594	928800	930658	1	hypothetical protein	protein_coding		AFUB_003370	163	217	272	148	149	130	390	338	268	360	219	307	411	409	457	489	395	488		149.231	207.906	223.464	166.759	143.474	146.014	380.527	346.882	303.176	297.864	266.958	301.708	442.231	455.488	497.362	392.357	445.633	441.89
AFUB_003380	338	EDP55641	DS499594	932730	936288	1	WD repeat-containing protein	protein_coding		AFUB_003380	1507	1939	2147	745	1244	1129	1652	1569	1440	1330	1270	1330	750	913	967	881	602	844		1379.7	1857.74	1763.89	839.428	1197.87	1268.07	1611.87	1610.23	1629	1100.44	1548.11	1307.08	806.991	1016.77	1052.4	706.884	679.168	764.252
AFUB_003390	339	EDP55642	DS499594	936953	938626	1	MYND domain protein, putative	protein_coding		AFUB_003390	1973	1904	2223	1629	1929	1611	1165	1092	1003	1710	1057	1193	1692	1450	1436	1174	897	1004		1806.34	1824.21	1826.33	1835.47	1857.46	1809.45	1136.7	1120.7	1134.65	1414.85	1288.47	1172.44	1820.57	1614.81	1562.83	941.978	1011.98	909.134
AFUB_003400	340	EDP55643	DS499594	938918	941563	-1	cell cycle control protein (Cwf22), putative	protein_coding		AFUB_003400	1114	1200	1313	898	1063	837	898	919	802	1207	669	958	1286	1366	1355	1419	1065	1242		1019.9	1149.71	1078.71	1011.82	1023.58	940.105	876.187	943.151	907.264	998.671	815.503	941.487	1383.72	1521.26	1474.67	1138.56	1201.52	1124.65
AFUB_003410	341	EDP55644	DS499594	941917	942215	1	dolichol phosphate-mannose biosynthesis regulatory protein Dpm2, putative	protein_coding		AFUB_003410	593	499	671	438	487	455	579	829	816	884	613	757	1371	1419	1257	1472	996	1240		542.91	478.088	551.267	493.516	468.939	511.049	564.936	850.785	923.102	731.421	747.239	743.952	1475.18	1580.29	1368.02	1181.08	1123.67	1122.84
AFUB_003420	342	EDP55645	DS499594	943794	947184	1	conserved hypothetical protein	protein_coding		AFUB_003420	1292	856	1058	1592	1687	1171	1435	810	695	614	664	690	548	656	662	717	661	712		1182.87	820.126	869.211	1793.78	1624.44	1315.25	1400.14	831.286	786.22	508.023	809.408	678.107	589.641	730.562	720.467	575.296	745.731	644.725
AFUB_003430	343	EDP55646	DS499594	947639	948370	-1	HD superfamily hydrolase, putative	protein_coding		AFUB_003430	123	136	183	100	99	107	250	275	238	365	268	274	432	465	437	339	292	371		112.61	130.3	150.346	112.675	95.3285	120.181	243.927	282.227	269.238	302.001	326.689	269.277	464.827	517.853	475.595	272.002	329.43	335.945
AFUB_003440	344	EDP55647	DS499594	949272	949956	-1	conserved hypothetical protein	protein_coding		AFUB_003440	16532	17020	23805	13125	15836	16526	19717	13984	15112	21937	17566	19524	13871	16426	15763	12894	12488	14074		15135.5	16306.7	19557.2	14788.6	15248.7	18561.7	19238.1	14351.5	17095.5	18150.7	21412.7	19187.5	14925	18293	17155.2	10345.7	14088.8	12744.2
AFUB_003450	345	EDP55648	DS499594	951393	954793	1	DEAD box helicase Mph1, putative	protein_coding		AFUB_003450	1402	1252	1549	1079	1305	1115	1635	1126	1083	1499	997	1222	1553	1602	1747	1319	911	1036		1283.57	1199.53	1272.6	1215.76	1256.6	1252.35	1595.28	1155.59	1225.15	1240.27	1215.33	1200.94	1671.01	1784.09	1901.29	1058.32	1027.78	938.111
AFUB_003460	346	EDP55649	DS499594	955080	956218	1	F-actin capping protein beta subunit	protein_coding		AFUB_003460	1306	1348	1538	927	1088	1105	1756	1878	1645	2498	1505	1912	2638	2650	2567	2389	2109	2473		1195.68	1291.51	1263.56	1044.5	1047.65	1241.12	1713.35	1927.35	1860.91	2066.84	1834.58	1879.04	2838.46	2951.2	2793.71	1916.85	2379.34	2239.33
AFUB_003470	347	EDP55650	DS499594	956596	957197	-1	conserved hypothetical protein	protein_coding		AFUB_003470	1212	976	1049	1358	1270	1050	1284	931	715	866	602	718	1295	1278	1468	1565	1045	1361		1109.62	935.097	861.817	1530.12	1222.9	1179.34	1252.81	955.466	808.845	716.528	733.83	705.624	1393.4	1423.26	1597.65	1255.7	1178.95	1232.4
AFUB_003480	348	EDP55651	DS499594	957521	960171	1	transcription initiation factor TFIID subunit, putative	protein_coding		AFUB_003480	1660	1780	1966	1361	1623	1314	1272	1148	1143	1824	1218	1520	1092	978	1025	1716	1220	1646		1519.78	1705.4	1615.19	1533.5	1562.81	1475.86	1241.1	1178.17	1293.02	1509.18	1484.73	1493.8	1174.98	1089.16	1115.53	1376.86	1376.39	1490.47
AFUB_003490	349	EDP55652	DS499594	960465	962033	-1	ribosomal protein/carboxylic ester hydrolase (Ppe1), putative	protein_coding		AFUB_003490	295	303	290	323	314	294	297	231	250	609	291	335	141	163	161	391	379	383		270.081	290.302	238.252	363.94	302.355	330.216	289.786	237.07	282.813	503.886	354.725	329.226	151.714	181.527	175.219	313.725	427.582	346.811
AFUB_003500	350	EDP55653	DS499594	963780	965432	1	integral membrane protein	protein_coding		AFUB_003500	1055	1011	1521	1047	1270	1246	4040	1916	2291	2015	4103	2940	1071	1042	1066	1140	843	922		965.885	968.631	1249.59	1179.71	1222.9	1399.49	3941.86	1966.35	2591.7	1667.21	5001.51	2889.32	1152.38	1160.44	1160.15	914.697	951.06	834.882
AFUB_003510	351	EDP55654	DS499594	967621	968503	-1	ATP synthase delta chain, mitochondrial precursor, putative	protein_coding		AFUB_003510	3891	4213	5084	2798	3287	3627	3717	4578	4414	4918	3861	4490	6114	6579	6401	6008	5095	6684		3562.33	4036.44	4176.81	3152.64	3165.1	4073.79	3626.71	4698.31	4993.35	4069.15	4706.51	4412.61	6578.59	7326.78	6966.33	4820.61	5748.1	6052.44
AFUB_003520	352	EDP55655	DS499594	969553	970119	1	60S ribosomal protein L29, putative	protein_coding		AFUB_003520	26123	25794	29029	22991	22454	22634	22723	29449	26001	36188	23344	28515	43731	37899	32246	45544	31009	29077		23916.4	24713	23849.1	25905.1	21621.3	25422.1	22171	30222.9	29413.7	29941.9	28456	28023.5	47054	42206.7	35093.9	36543	34983.9	26329.6
AFUB_003530	353	EDP55656	DS499594	970650	972192	-1	conserved hypothetical protein	protein_coding		AFUB_003530	518	487	700	366	465	360	460	420	449	484	308	432	420	426	447	500	356	481		474.245	466.591	575.092	412.39	447.755	404.346	448.826	431.037	507.932	400.461	375.448	424.554	451.915	474.42	486.478	401.183	401.634	435.551
AFUB_003540	354	EDP55657	DS499594	972516	974016	-1	conserved hypothetical protein	protein_coding		AFUB_003540	616	845	948	431	565	503	568	657	489	653	509	712	624	610	662	597	454	627		563.967	809.587	778.839	485.629	544.047	564.961	554.203	674.265	553.182	540.292	620.465	699.727	671.416	679.334	720.467	479.012	512.196	567.756
AFUB_003550	355	EDP55658	DS499594	975667	977691	1	glycosyl hydrolase, putative	protein_coding		AFUB_003550	92	65	78	57	93	56	145	142	98	113	59	101	87	77	72	130	97	139		84.2288	62.276	64.0817	64.2247	89.5511	62.8983	141.478	145.732	110.863	93.4961	71.9203	99.2591	93.6109	85.752	78.3589	104.308	109.434	125.866
AFUB_003560	356	EDP55659	DS499594	978459	980059	1	c-14 sterol reductase	protein_coding		AFUB_003560	1018	501	1449	330	791	1044	5016	3668	4106	1049	3359	3588	2386	2775	2677	4477	3416	3493		932.01	480.004	1190.44	371.827	761.665	1172.6	4894.16	3764.39	4644.92	867.942	4094.58	3526.15	2567.31	3090.41	2913.43	3592.19	3853.88	3162.95
AFUB_003570	357	EDP55660	DS499594	981633	982313	1	hypothetical protein	protein_coding		AFUB_003570	31	31	37	33	41	31	40	36	23	51	52	32	14	9	12	31	20	16		28.3814	29.7008	30.3977	37.1827	39.4795	34.8187	39.0284	36.9461	26.0188	42.1974	63.3873	31.4484	15.0638	10.023	13.0598	24.8733	22.5637	14.4882
AFUB_003580	358	EDP55661	DS499594	983560	986591	1	esterase, putative	protein_coding		AFUB_003580	376	430	475	436	484	402	1545	351	341	365	335	398	93	86	145	121	103	102		344.239	411.979	390.241	491.262	466.051	451.52	1507.47	360.224	385.757	302.001	408.361	391.14	100.067	95.7749	157.806	97.0863	116.203	92.3623
AFUB_003590	359	AFUB_003590-1	DS499594	989812	989908	1		tRNA		AFUB_003590	1	2	1	1	2	1	1	0	0	1	0	0	0	1	3	2	0	1		0.91553	1.91618	0.82156	1.12675	1.92583	1.12318	0.975709	0	0	0.827399	0	0	0	1.11366	3.26496	1.60473	0	0.905512
AFUB_003600	360	EDP55662	DS499594	990670	991267	-1	DUF636 domain protein	protein_coding		AFUB_003600	742	433	901	1140	879	1106	420	162	136	164	100	176	86	124	103	197	135	183		679.324	414.854	740.226	1284.49	846.402	1242.24	409.798	166.257	153.85	135.693	121.899	172.966	92.5349	138.094	112.097	158.066	152.305	165.709
AFUB_003610	361	EDP55663	DS499594	992618	994377	-1	MFS transporter, putative	protein_coding		AFUB_003610	3011	2056	2953	2808	3172	2358	2338	1169	1172	507	774	976	258	342	396	513	429	496		2756.66	1969.84	2426.07	3163.91	3054.36	2648.47	2281.21	1199.72	1325.83	419.491	943.496	959.177	277.605	380.872	430.974	411.614	483.992	449.134
AFUB_003620	362	EDP55664	DS499594	995751	996448	1	hypothetical protein	protein_coding		AFUB_003620	387	210	242	362	381	267	273	77	77	54	60	74	16	36	37	27	37	23		354.31	201.199	198.818	407.883	366.87	299.89	266.369	79.0235	87.1064	44.6795	73.1392	72.7245	17.2158	40.0918	40.2678	21.6639	41.7429	20.8268
AFUB_003629	363	EDP55665	DS499594	1004048	1004743	1	hypothetical protein	protein_coding		AFUB_003629	5	6	2	6	3	2	11	2	4	5	6	1	5	8	4	11	6	3		4.57765	5.74855	1.64312	6.76049	2.88874	2.24637	10.7328	2.05256	4.52501	4.137	7.31392	0.982763	5.37994	8.9093	4.35327	8.82602	6.76911	2.71654
AFUB_003630	364	EDP55666	DS499594	1005704	1006648	-1	MYB family conidiophore development protein FlbD, putative	protein_coding		AFUB_003630	289	324	335	246	364	267	52	93	78	124	93	100	19	7	23	32	14	22		264.588	310.422	275.223	277.18	350.501	299.89	50.7369	95.444	88.2377	102.597	113.366	98.2763	20.4438	7.79563	25.0313	25.6757	15.7946	19.9213
AFUB_003640	365	EDP55667	DS499594	1015872	1016340	1	hypothetical protein	protein_coding		AFUB_003640	2	0	0	1	1	1	0	1	1	0	0	0	1	3	0	2	0	0		1.83106	0	0	1.12675	0.962915	1.12318	0	1.02628	1.13125	0	0	0	1.07599	3.34099	0	1.60473	0	0
AFUB_003650	366	EDP55668	DS499594	1016582	1017018	-1	ABC multidrug transporter, putative	protein_coding		AFUB_003650	9	7	10	21	6	8	9	2	1	2	0	2	2	0	0	1	0	0		8.23977	6.70664	8.2156	23.6617	5.77749	8.98547	8.78138	2.05256	1.13125	1.6548	0	1.96553	2.15198	0	0	0.802366	0	0
AFUB_003660	367	EDP55669	DS499594	1017192	1017428	1	hypothetical protein	protein_coding		AFUB_003660	0	0	0	0	0	0	0	0	0	0	0	0	0	0	0	0	0	0		0	0	0	0	0	0	0	0	0	0	0	0	0	0	0	0	0	0
AFUB_003670	368	EDP55670	DS499594	1018907	1019743	-1	short chain dehydrogenase/reductase, putative	protein_coding		AFUB_003670	0	0	0	0	0	0	0	0	0	0	0	0	0	0	0	0	0	0		0	0	0	0	0	0	0	0	0	0	0	0	0	0	0	0	0	0
AFUB_003680	369	EDP55671	DS499594	1019961	1021806	-1	tartrate MFS transporter, putative	protein_coding		AFUB_003680	0	0	0	0	0	0	3	0	0	0	0	0	0	0	0	0	0	0		0	0	0	0	0	0	2.92713	0	0	0	0	0	0	0	0	0	0	0
AFUB_003690	370	EDP55672	DS499594	1025086	1025550	1	hypothetical protein	protein_coding		AFUB_003690	4	5	2	3	4	4	0	0	0	0	0	2	0	0	0	0	0	0		3.66212	4.79046	1.64312	3.38025	3.85166	4.49273	0	0	0	0	0	1.96553	0	0	0	0	0	0
AFUB_003700	371	EDP55673	DS499594	1026278	1027430	-1	MFS alpha-glucoside transporter, putative	protein_coding		AFUB_003700	12	9	3	23	9	18	7	4	5	1	3	0	4	4	8	1	5	5		10.9864	8.62283	2.46468	25.9152	8.66623	20.2173	6.82996	4.10512	5.65626	0.827399	3.65696	0	4.30395	4.45465	8.70655	0.802366	5.64093	4.52756
AFUB_003710	372	EDP55674	DS499594	1027463	1027835	-1	Myo-inositol transporter 1	protein_coding		AFUB_003710	2	2	2	2	6	4	2	0	0	0	1	0	0	1	2	3	2	2		1.83106	1.91618	1.64312	2.2535	5.77749	4.49273	1.95142	0	0	0	1.21899	0	0	1.11366	2.17664	2.4071	2.25637	1.81102
AFUB_003720	373	EDP55675	DS499594	1028545	1030660	1	carboxylesterase, putative	protein_coding		AFUB_003720	2	5	1	2	6	5	7	1	3	0	0	2	1	1	0	0	0	3		1.83106	4.79046	0.82156	2.2535	5.77749	5.61592	6.82996	1.02628	3.39376	0	0	1.96553	1.07599	1.11366	0	0	0	2.71654
AFUB_003730	374	EDP55676	DS499594	1030969	1031250	-1	hypothetical protein	protein_coding		AFUB_003730	0	0	1	1	0	0	0	0	0	0	0	0	0	0	0	0	0	0		0	0	0.82156	1.12675	0	0	0	0	0	0	0	0	0	0	0	0	0	0
AFUB_003740	375	EDP55677	DS499594	1033522	1034593	1	hypothetical protein	protein_coding		AFUB_003740	1	6	6	7	5	6	14	1	1	0	2	1	1	1	1	0	1	0		0.91553	5.74855	4.92936	7.88724	4.81457	6.7391	13.6599	1.02628	1.13125	0	2.43797	0.982763	1.07599	1.11366	1.08832	0	1.12819	0
AFUB_003750	376	EDP55678	DS499594	1038840	1039508	1	conserved hypothetical protein	protein_coding		AFUB_003750	0	0	0	0	0	0	0	0	0	0	0	0	0	0	0	0	0	0		0	0	0	0	0	0	0	0	0	0	0	0	0	0	0	0	0	0
AFUB_003760	377	EDP55679	DS499594	1041388	1044691	-1	conserved hypothetical protein	protein_coding		AFUB_003760	4560	4339	4855	3844	4443	3210	9247	1235	1227	2021	1228	1585	259	228	305	179	203	200		4174.82	4157.16	3988.68	4331.22	4278.23	3605.42	9022.38	1267.45	1388.05	1672.17	1496.92	1557.68	278.681	253.915	331.937	143.623	229.022	181.102
AFUB_003770	378	EDP55680	DS499594	1046473	1047356	1	conserved hypothetical protein	protein_coding		AFUB_003770	34	44	56	77	62	65	37	13	8	26	12	24	52	61	64	116	72	58		31.128	42.156	46.0074	86.7596	59.7007	73.0069	36.1012	13.3416	9.05002	21.5124	14.6278	23.5863	55.9514	67.9334	69.6524	93.0744	81.2294	52.5197
AFUB_003780	379	EDP55681	DS499594	1047959	1049971	1	conserved hypothetical protein	protein_coding		AFUB_003780	1208	932	998	1327	1287	960	915	526	460	649	399	481	911	820	863	1161	743	830		1105.96	892.941	819.917	1495.2	1239.27	1078.26	892.774	539.823	520.376	536.982	486.376	472.709	980.225	913.203	939.219	931.547	838.242	751.575
AFUB_003790	380	EDP55682	DS499594	1051023	1056112	-1	UDP-N-acetylglucosaminyltransferase	protein_coding		AFUB_003790	2465	3502	3725	1826	2340	2040	1971	1653	1565	2986	1686	2226	1423	1412	1676	2677	1781	2383		2256.78	3355.24	3060.31	2057.44	2253.22	2291.29	1923.12	1696.44	1770.41	2470.61	2055.21	2187.63	1531.13	1572.49	1824.02	2147.93	2009.3	2157.84
AFUB_003800	381	EDP55683	DS499594	1060243	1060898	-1	60S ribosomal protein L12	protein_coding		AFUB_003800	24816	25806	29297	22282	22210	23016	18239	21581	18982	30912	20584	26386	27488	28551	27890	36598	31582	38241		22719.8	24724.5	24069.3	25106.2	21386.3	25851.2	17796	22148.1	21473.4	25576.6	25091.6	25931.2	29576.8	31796.2	30353.2	29365	35630.4	34627.7
AFUB_003810	382	EDP55684	DS499594	1061390	1064016	-1	protein transport protein Sec23, putative	protein_coding		AFUB_003810	2120	2028	2507	1428	1916	1758	2223	2204	2156	2963	2081	2418	2389	2439	2404	3856	2788	3742		1940.92	1943.01	2059.65	1609	1844.94	1974.56	2169	2261.92	2438.98	2451.58	2536.71	2376.32	2570.53	2716.22	2616.32	3093.92	3145.38	3388.43
AFUB_003820	383	EDP55685	DS499594	1064735	1066347	-1	DNA primase large subunit	protein_coding		AFUB_003820	1187	1333	1529	952	1044	1127	1300	1149	1003	1659	980	1229	2043	1927	1933	1429	974	1326		1086.73	1277.14	1256.17	1072.66	1005.28	1265.83	1268.42	1179.19	1134.65	1372.65	1194.61	1207.82	2198.24	2146.03	2103.72	1146.58	1098.85	1200.71
AFUB_003830	384	EDP55686	DS499594	1067237	1068045	1	adenylate kinase 2	protein_coding		AFUB_003830	635	575	714	437	549	533	926	1032	880	1674	1017	1182	992	846	882	958	683	914		581.362	550.903	586.594	492.389	528.64	598.657	903.507	1059.12	995.502	1385.07	1239.71	1161.63	1067.38	942.158	959.897	768.667	770.551	827.638
AFUB_003840	385	EDP55687	DS499594	1068395	1069365	-1	staphylococcal nuclease domain protein, putative	protein_coding		AFUB_003840	522	496	577	379	411	365	452	568	490	631	383	470	849	746	797	737	512	607		477.907	475.213	474.04	427.038	395.758	409.962	441.02	582.927	554.313	522.089	466.872	461.899	913.514	830.792	867.39	591.344	577.631	549.646
AFUB_003850	386	EDP55688	DS499594	1069978	1071115	-1	peroxisomal carrier protein, putative	protein_coding		AFUB_003850	467	386	522	306	412	315	486	640	610	732	448	609	600	508	475	680	416	524		427.553	369.823	428.854	344.785	396.721	353.803	474.195	656.819	690.064	605.656	546.106	598.503	645.593	565.74	516.951	545.609	469.325	474.488
AFUB_003860	387	EDP55689	DS499594	1072304	1074829	1	calpain-like protease PalBory	protein_coding		AFUB_003860	463	393	454	309	437	310	449	560	555	574	397	484	574	526	543	716	503	599		423.891	376.53	372.988	348.165	420.794	348.187	438.093	574.716	627.845	474.927	483.938	475.657	617.617	585.786	590.957	574.494	567.477	542.402
AFUB_003870	388	EDP55690	DS499594	1075517	1076654	1	conserved hypothetical protein	protein_coding		AFUB_003870	740	886	929	586	721	699	855	723	508	905	578	815	534	611	647	613	503	610		677.493	848.869	763.23	660.275	694.261	785.105	834.231	742	574.676	748.796	704.575	800.952	574.577	680.447	704.142	491.85	567.477	552.362
AFUB_003880	389	EDP55691	DS499594	1077355	1077669	1	hypothetical protein	protein_coding		AFUB_003880	0	0	0	0	1	0	0	0	0	0	0	0	0	0	0	0	0	0		0	0	0	0	0.962915	0	0	0	0	0	0	0	0	0	0	0	0	0
AFUB_003890	390	EDP55692	DS499594	1077952	1078626	1	conserved hypothetical protein	protein_coding		AFUB_003890	3	0	1	1	0	3	0	0	0	0	0	1	0	0	0	1	1	1		2.74659	0	0.82156	1.12675	0	3.36955	0	0	0	0	0	0.982763	0	0	0	0.802366	1.12819	0.905512
AFUB_003900	391	EDP55693	DS499594	1080745	1082021	1	conserved hypothetical protein	protein_coding		AFUB_003900	315	365	415	289	368	330	367	491	441	914	544	629	406	353	404	1127	934	1190		288.392	349.703	340.948	325.63	354.353	370.651	358.085	503.903	498.882	756.243	663.129	618.158	436.851	393.123	439.681	904.266	1053.73	1077.56
AFUB_003910	392	EDP55694	DS499594	1083076	1086506	-1	topoisomerase I	protein_coding		AFUB_003910	5061	4840	5765	3599	4280	3465	4231	4503	4023	4959	2987	3951	6505	5448	5691	5856	3422	4242		4633.5	4637.16	4736.3	4055.17	4121.27	3891.83	4128.23	4621.34	4551.03	4103.07	3641.12	3882.9	6999.3	6067.23	6193.62	4698.65	3860.65	3841.18
AFUB_003920	393	EDP55695	DS499594	1086961	1088242	1	ATP synthase gamma chain, mitochondrial precursor, putative	protein_coding		AFUB_003920	8334	8337	9801	6901	7119	7817	8104	10955	9929	12281	10107	11719	12979	14884	14238	14021	12774	17124		7630.03	7987.61	8052.11	7775.69	6854.99	8779.93	7907.15	11242.9	11232.2	10161.3	12320.3	11517	13965.2	16575.7	15495.5	11250	14411.4	15506
AFUB_003930	394	EDP55696	DS499594	1088967	1090667	1	DnaJ domain protein	protein_coding		AFUB_003930	21	25	30	17	26	22	10	8	5	10	14	12	13	4	13	18	19	15		19.2261	23.9523	24.6468	19.1547	25.0358	24.71	9.75709	8.21023	5.65626	8.27399	17.0658	11.7932	13.9878	4.45465	14.1481	14.4426	21.4355	13.5827
AFUB_003940	395	EDP55697	DS499594	1091074	1093631	-1	MFS sugar transporter, putative	protein_coding		AFUB_003940	153	124	151	103	121	117	165	122	149	130	108	132	67	75	87	143	77	126		140.076	118.803	124.056	116.055	116.513	131.412	160.992	125.206	168.557	107.562	131.651	129.725	72.0912	83.5246	94.6837	114.738	86.8703	114.095
AFUB_003950	396	EDP55698	DS499594	1094526	1096815	-1	conserved hypothetical protein	protein_coding		AFUB_003950	986	962	1130	942	1031	912	636	758	715	953	598	765	759	692	759	1150	761	989		902.713	921.684	928.363	1061.4	992.765	1024.34	620.551	777.92	808.845	788.511	728.954	751.814	816.675	770.654	826.034	922.721	858.549	895.552
AFUB_003960	397	EDP55699	DS499594	1098244	1099941	-1	mitochondrial dihydroxy acid dehydratase, putative	protein_coding		AFUB_003960	686	761	978	308	438	438	1149	1689	1493	1615	1184	1564	552	531	561	668	505	636		628.054	729.108	803.486	347.039	421.757	491.954	1121.09	1733.39	1688.96	1336.25	1443.28	1537.04	593.945	591.355	610.547	535.98	569.734	575.906
AFUB_003970	398	EDP55700	DS499594	1100894	1102464	-1	peroxisome biosynthesis protein (Peroxin-2), putative	protein_coding		AFUB_003970	441	358	419	169	335	259	576	604	593	626	391	531	627	511	491	604	393	489		403.749	342.997	344.234	190.42	322.576	290.905	562.008	619.873	670.832	517.952	476.624	521.847	674.644	569.081	534.364	484.629	443.377	442.795
AFUB_003980	399	EDP55701	DS499594	1104197	1105653	1	acid phosphatase PHOa	protein_coding		AFUB_003980	0	4	3	2	3	4	5	0	1	6	4	6	9	8	2	6	14	10		0	3.83237	2.46468	2.2535	2.88874	4.49273	4.87855	0	1.13125	4.96439	4.87595	5.89658	9.68389	8.9093	2.17664	4.8142	15.7946	9.05512
AFUB_003990	400	EDP55702	DS499594	1106037	1106924	-1	conserved hypothetical protein	protein_coding		AFUB_003990	55	51	61	90	75	87	98	44	72	108	81	94	28	30	36	123	56	83		50.3542	48.8627	50.1152	101.407	72.2186	97.717	95.6195	45.1563	81.4501	89.3591	98.738	92.3797	30.1277	33.4099	39.1795	98.691	63.1784	75.1575
AFUB_004000	401	EDP55703	DS499594	1107297	1110788	1	importin 11, putative	protein_coding		AFUB_004000	861	920	950	689	859	746	726	679	616	1200	705	900	548	574	581	1031	707	963		788.272	881.444	780.482	776.33	827.144	837.895	708.365	696.844	696.851	992.879	859.386	884.487	589.641	639.242	632.313	827.239	797.627	872.008
AFUB_004010	402	EDP55704	DS499594	1112375	1113736	1	exo-beta-1,3-glucanase (Exg1), putative	protein_coding		AFUB_004010	67	67	83	65	69	72	100	71	56	85	53	55	82	100	76	90	74	85		61.3405	64.1921	68.1895	73.2386	66.4411	80.8692	97.5709	72.8658	63.3501	70.3289	64.6063	54.052	88.231	111.366	82.7122	72.2129	83.4857	76.9685
AFUB_004020	403	EDP55705	DS499594	1115922	1116899	1	conserved hypothetical protein	protein_coding		AFUB_004020	2929	2839	5264	1163	1872	2272	21622	13196	14274	3440	10470	12471	2681	5253	5625	5830	6442	6639		2681.59	2720.02	4324.69	1310.41	1802.58	2551.87	21096.8	13542.8	16147.5	2846.25	12762.8	12256	2884.72	5850.07	6121.79	4677.79	7267.77	6011.7
AFUB_004030	404	EDP55706	DS499594	1125095	1126767	1	vanillin dehydrogenase, putative	protein_coding		AFUB_004030	410	370	442	314	407	305	553	449	368	1040	462	508	339	337	338	515	401	439		375.367	354.494	363.13	353.799	391.906	342.571	539.567	460.799	416.301	860.495	563.172	499.244	364.76	375.304	367.852	413.218	452.402	397.52
AFUB_004040	405	EDP55707	DS499594	1129545	1130297	1	GPI anchored serine-threonine rich protein	protein_coding		AFUB_004040	6836	7152	9194	5281	6836	5866	5022	5478	5711	6506	5544	6378	5399	5788	5328	6773	5284	7467		6258.57	6852.27	7553.43	5950.36	6582.48	6588.6	4900.01	5621.96	6460.58	5383.06	6758.07	6268.06	5809.26	6445.88	5798.56	5434.42	5961.33	6761.46
AFUB_004050	406	EDP55708	DS499594	1130945	1131345	1	conserved hypothetical protein	protein_coding		AFUB_004050	1240	1182	1313	1104	1051	1000	747	1081	822	1210	823	1053	1588	1379	1440	1210	798	1017		1135.26	1132.46	1078.71	1243.93	1012.02	1123.18	728.855	1109.41	929.889	1001.15	1003.23	1034.85	1708.67	1535.74	1567.18	970.863	900.292	920.906
AFUB_004060	407	EDP55709	DS499594	1131716	1134390	-1	conserved hypothetical protein	protein_coding		AFUB_004060	462	769	980	383	492	512	646	782	774	892	763	1108	315	368	407	579	462	613		422.975	736.773	805.129	431.545	473.754	575.07	630.308	802.55	875.589	738.04	930.087	1088.9	338.936	409.828	442.946	464.57	521.222	555.079
AFUB_004070	408	EDP55710	DS499594	1136666	1137829	1	acid phosphatase, putative	protein_coding		AFUB_004070	1443	1595	1868	989	1433	1305	1664	2276	2146	3109	2357	2964	1144	1307	1203	2447	2060	2412		1321.11	1528.16	1534.67	1114.35	1379.86	1465.75	1623.58	2335.81	2427.67	2572.38	2873.15	2912.91	1230.93	1455.56	1309.25	1963.39	2324.06	2184.1
AFUB_004080	409	EDP55711	DS499594	1138255	1138671	1	hypothetical protein	protein_coding		AFUB_004080	0	0	0	0	0	3	0	0	0	1	1	2	0	0	0	0	0	1		0	0	0	0	0	3.36955	0	0	0	0.827399	1.21899	1.96553	0	0	0	0	0	0.905512
AFUB_004090	410	EDP55712	DS499594	1140784	1142361	-1	conserved hypothetical protein	protein_coding		AFUB_004090	594	603	758	317	491	405	904	892	754	898	704	809	737	778	803	1096	879	1135		543.825	577.729	622.743	357.179	472.791	454.889	882.041	915.441	852.964	743.004	858.167	795.055	793.003	866.429	873.92	879.393	991.675	1027.76
AFUB_004100	411	EDP55713	DS499594	1143595	1144152	1	conserved hypothetical protein	protein_coding		AFUB_004100	84	97	101	79	71	77	234	253	241	120	138	145	38	89	81	96	94	122		76.9046	92.9349	82.9776	89.0131	68.3669	86.4851	228.316	259.649	272.632	99.2879	168.22	142.501	40.8875	99.1159	88.1538	77.0271	106.049	110.472
AFUB_004110	412	EDP55714	DS499594	1146268	1148466	1	conserved hypothetical protein	protein_coding		AFUB_004110	244	229	257	243	212	192	120	76	83	189	104	96	73	62	71	171	166	214		223.389	219.403	211.141	273.8	204.138	215.651	117.085	77.9972	93.8939	156.378	126.775	94.3453	78.5471	69.047	77.2706	137.205	187.279	193.78
AFUB_004120	413	EDP55715	DS499594	1149373	1150834	1	C2H2 finger domain protein, putative	protein_coding		AFUB_004120	1344	1349	1588	1080	1341	1115	1125	1415	1168	1710	1098	1493	2029	1877	1831	2052	1458	1920		1230.47	1292.47	1304.64	1216.89	1291.27	1252.35	1097.67	1452.19	1321.3	1414.85	1338.45	1467.27	2183.18	2090.34	1992.71	1646.45	1644.89	1738.58
AFUB_004130	414	EDP55716	DS499594	1151581	1152189	-1	UPF0136 domain protein	protein_coding		AFUB_004130	726	674	890	524	643	582	1363	1516	1459	713	800	983	1456	1786	1948	1675	1316	1543		664.675	645.754	731.189	590.416	619.154	653.693	1329.89	1555.84	1650.5	589.936	975.19	966.056	1566.64	1989	2120.04	1343.96	1484.69	1397.21
AFUB_004140	415	EDP55717	DS499594	1152554	1154066	-1	MFS transporter, putative	protein_coding		AFUB_004140	647	350	531	747	853	536	539	241	214	155	228	249	181	182	167	243	175	184		592.348	335.332	436.249	841.681	821.366	602.026	525.907	247.333	242.088	128.247	277.929	244.708	194.754	202.686	181.749	194.975	197.432	166.614
AFUB_004150	416	EDP55718	DS499594	1155369	1157827	-1	glutamate carboxypeptidase, putative	protein_coding		AFUB_004150	220	222	295	204	292	211	222	329	314	508	272	350	432	443	394	596	427	536		201.417	212.696	242.36	229.857	281.171	236.992	216.607	337.646	355.213	420.319	331.565	343.967	464.827	493.352	428.798	478.21	481.735	485.355
AFUB_004160	417	EDP55719	DS499594	1158403	1160026	-1	conserved hypothetical protein	protein_coding		AFUB_004160	311	280	309	179	215	225	378	431	380	668	341	411	481	447	424	460	362	416		284.73	268.266	253.862	201.688	207.027	252.716	368.818	442.326	429.876	552.703	415.675	403.916	517.55	497.807	461.447	369.088	408.403	376.693
AFUB_004170	418	EDP55720	DS499594	1160879	1164302	-1	DUF726 domain protein	protein_coding		AFUB_004170	1460	1507	1596	1528	1578	1156	1956	1071	918	1139	720	1016	1144	1351	1411	1917	1587	1920		1336.67	1443.84	1311.21	1721.67	1519.48	1298.4	1908.49	1099.15	1038.49	942.407	877.671	998.487	1230.93	1504.56	1535.62	1538.14	1790.43	1738.58
AFUB_004180	419	EDP55721	DS499594	1168512	1169441	-1	hypothetical protein	protein_coding		AFUB_004180	178	127	182	194	188	191	88	124	128	152	131	143	69	94	86	254	184	262		162.964	121.678	149.524	218.589	181.028	214.528	85.8624	127.259	144.8	125.765	159.687	140.535	74.2432	104.684	93.5954	203.801	207.586	237.244
AFUB_004190	420	EDP55722	DS499594	1169833	1170888	-1	C6 finger domain protein, putative	protein_coding		AFUB_004190	189	170	179	156	171	128	77	134	102	181	82	131	70	71	85	212	143	191		173.035	162.876	147.059	175.773	164.658	143.768	75.1296	137.521	115.388	149.759	99.957	128.742	75.3191	79.07	92.5071	170.102	161.331	172.953
AFUB_004200	421	EDP55723	DS499594	1175520	1176872	1	mannosylphosphorylation protein (Mnn4), putative	protein_coding		AFUB_004200	976	704	988	1377	1138	1007	760	589	649	663	558	659	577	534	538	775	512	723		893.558	674.497	811.702	1551.53	1095.8	1131.05	741.539	604.478	734.183	548.566	680.195	647.641	620.845	594.695	585.515	621.834	577.631	654.685
AFUB_004210	422	EDP55724	DS499594	1178276	1180796	1	C6 transcription factor, putative	protein_coding		AFUB_004210	1688	1146	1825	2234	2065	1579	6536	1738	1356	461	1743	1875	372	474	584	501	398	590		1545.42	1097.97	1499.35	2517.16	1988.42	1773.51	6377.23	1783.67	1533.98	381.431	2124.7	1842.68	400.267	527.876	635.578	401.985	449.018	534.252
AFUB_004220	423	EDP55725	DS499594	1181394	1182190	1	oligosaccharyl transferase subunit Dad1, putative	protein_coding		AFUB_004220	478	366	555	290	384	388	528	559	504	756	494	524	764	572	551	923	580	646		437.624	350.662	455.966	326.757	369.759	435.795	515.174	573.69	570.151	625.514	602.18	514.968	822.055	637.015	599.664	740.584	654.348	584.961
AFUB_004230	424	EDP55726	DS499594	1182528	1185336	-1	mRNA splicing factor RNA helicase (Prp16), putative	protein_coding		AFUB_004230	569	570	644	519	520	466	453	507	455	781	424	523	670	700	755	828	598	654		520.937	546.112	529.085	584.782	500.716	523.404	441.996	520.324	514.72	646.199	516.851	513.985	720.912	779.563	821.681	664.359	674.655	592.205
AFUB_004240	425	EDP55727	DS499594	1185823	1186353	1	prefoldin subunit 2, putative	protein_coding		AFUB_004240	1120	1057	1195	936	1002	794	1243	1296	1053	1646	790	996	2123	1794	1851	1384	919	1168		1025.39	1012.7	981.765	1054.64	964.84	891.808	1212.81	1330.06	1191.21	1361.9	963	978.832	2284.32	1997.91	2014.48	1110.47	1036.8	1057.64
AFUB_004250	426	EDP55728	DS499594	1188657	1189835	1	CCAAT-binding factor complex subunit HapC	protein_coding		AFUB_004250	1894	1670	2066	1809	1826	1653	1490	1480	1344	1870	1234	1556	1714	1632	1603	2218	1524	1993		1734.01	1600.01	1697.34	2038.29	1758.28	1856.62	1453.81	1518.89	1520.4	1547.24	1504.23	1529.18	1844.24	1817.5	1744.57	1779.65	1719.35	1804.69
AFUB_004260	427	EDP55729	DS499594	1192843	1193478	1	conserved hypothetical protein	protein_coding		AFUB_004260	0	0	2	0	0	0	0	1	0	1	0	0	2	0	0	0	0	1		0	0	1.64312	0	0	0	0	1.02628	0	0.827399	0	0	2.15198	0	0	0	0	0.905512
AFUB_004270	428	EDP55730	DS499594	1193842	1195227	-1	Cut9 interacting protein Scn1, putative	protein_coding		AFUB_004270	157	199	189	173	246	182	173	194	173	200	140	186	138	145	134	244	181	187		143.738	190.66	155.275	194.927	236.877	204.419	168.798	199.098	195.707	165.48	170.658	182.794	148.486	161.481	145.835	195.777	204.202	169.331
AFUB_004280	429	EDP55731	DS499594	1195433	1196656	1	conserved hypothetical protein	protein_coding		AFUB_004280	393	325	314	352	370	331	284	250	237	293	209	252	483	467	478	515	422	479		359.803	311.38	257.97	396.615	356.278	371.774	277.101	256.57	268.107	242.428	254.768	247.656	519.702	520.08	520.216	413.218	476.094	433.74
AFUB_004290	430	EDP55732	DS499594	1196940	1198679	-1	alpha/beta hydrolase, putative	protein_coding		AFUB_004290	1102	1318	1601	753	993	835	1292	1212	1164	1147	874	1033	1031	1148	1209	1309	1064	1325		1008.91	1262.76	1315.32	848.442	956.174	937.858	1260.62	1243.85	1316.78	949.027	1065.39	1015.19	1109.34	1278.48	1315.78	1050.3	1200.39	1199.8
AFUB_004300	431	EDP55733	DS499594	1199187	1199351	1	conserved hypothetical protein	protein_coding		AFUB_004300	29	18	18	28	30	23	21	12	18	23	20	15	25	23	10	31	29	12		26.5504	17.2457	14.7881	31.549	28.8874	25.8332	20.4899	12.3154	20.3625	19.0302	24.3797	14.7414	26.8997	25.6142	10.8832	24.8733	32.7174	10.8661
AFUB_004310	432	EDP55734	DS499594	1199426	1200829	1	Spo7-like protein	protein_coding		AFUB_004310	723	647	711	429	521	404	581	679	599	851	475	571	626	635	511	789	614	786		661.928	619.885	584.129	483.375	501.678	453.766	566.887	696.844	677.62	704.117	579.019	561.158	673.568	707.175	556.131	633.067	692.706	711.733
AFUB_004320	433	EDP55735	DS499594	1201266	1204349	-1	DNA replication licensing factor Mcm3, putative	protein_coding		AFUB_004320	2780	2933	3735	2170	2572	2260	2385	1963	1731	3123	1680	2098	2997	2709	3032	2773	2032	2605		2545.17	2810.08	3068.53	2445.04	2476.62	2538.4	2327.07	2014.59	1958.2	2583.97	2047.9	2061.84	3224.74	3016.91	3299.78	2224.96	2292.47	2358.86
AFUB_004330	434	EDP55736	DS499594	1204808	1208695	-1	translation regulator (Cya5), putative	protein_coding		AFUB_004330	1326	1419	1621	1092	1211	981	1079	1341	1148	1530	1054	1488	1377	1314	1329	1711	1132	1556		1213.99	1359.53	1331.75	1230.41	1166.09	1101.84	1052.79	1376.24	1298.68	1265.92	1284.81	1462.35	1481.64	1463.35	1446.38	1372.85	1277.11	1408.98
AFUB_004340	435	EDP55737	DS499594	1208867	1211184	1	signal recognition particle, putative	protein_coding		AFUB_004340	1457	1376	1609	1075	1329	1108	1860	1910	1675	1913	1427	1774	1762	2022	1984	2662	2012	2252		1333.93	1318.33	1321.89	1211.25	1279.71	1244.49	1814.82	1960.19	1894.85	1582.81	1739.5	1743.42	1895.89	2251.82	2159.22	2135.9	2269.91	2039.21
AFUB_004350	436	EDP55738	DS499594	1212794	1214520	1	cytochrome P450 sterol C-22 desaturase, putative	protein_coding		AFUB_004350	2821	2787	3271	2320	2910	2544	2878	4033	3697	4663	3531	4535	3842	3733	3513	7828	5445	7771		2582.71	2670.2	2687.32	2614.06	2802.08	2857.38	2808.09	4138.98	4182.24	3858.16	4304.24	4456.83	4133.95	4157.3	3823.26	6280.92	6142.97	7036.74
AFUB_004360	437	EDP55739	DS499594	1215846	1216593	1	Rhodanese domain protein	protein_coding		AFUB_004360	531	513	548	363	454	439	694	727	759	673	591	706	520	550	545	636	492	675		486.147	491.501	450.215	409.01	437.163	493.078	677.142	746.105	858.62	556.84	720.422	693.831	559.514	612.514	593.134	510.305	555.067	611.221
AFUB_004370	438	EDP55740	DS499594	1217205	1220545	-1	mitochondrial translation initiation factor IF-2, putative	protein_coding		AFUB_004370	7607	9576	10197	6345	7314	6037	6625	6447	5174	9095	5645	7745	5280	4713	4905	6643	5191	6173		6964.44	9174.69	8377.45	7149.22	7042.76	6780.66	6464.07	6616.42	5853.1	7525.19	6881.18	7611.5	5681.22	5248.69	5338.2	5330.12	5856.41	5589.73
AFUB_004380	439	EDP55741	DS499594	1221249	1225333	-1	conserved hypothetical protein	protein_coding		AFUB_004380	347	264	368	335	395	346	701	334	299	478	296	351	183	240	227	446	346	392		317.689	252.936	302.334	377.461	380.351	388.622	683.972	342.777	338.244	395.497	360.82	344.95	196.906	267.279	247.048	357.855	390.352	354.961
AFUB_004390	440	EDP55742	DS499594	1226513	1227873	1	TBC domain protein, putative	protein_coding		AFUB_004390	524	560	534	546	585	519	563	505	439	760	438	617	474	461	462	736	567	682		479.738	536.531	438.713	615.205	563.305	582.932	549.324	518.271	496.62	628.823	533.916	606.365	510.018	513.398	502.803	590.541	639.681	617.559
AFUB_004400	441	EDP55743	DS499594	1228198	1229255	1	Yip1 domain family	protein_coding		AFUB_004400	1182	900	1286	823	956	828	970	1105	1163	1281	868	1005	1931	1633	1580	1702	996	1351		1082.16	862.283	1056.53	927.314	920.546	929.996	946.438	1134.04	1315.65	1059.9	1058.08	987.677	2077.73	1818.61	1719.54	1365.63	1123.67	1223.35
AFUB_004410	442	EDP55744	DS499594	1229621	1230477	-1	ubiquitin UbiA, putative	protein_coding		AFUB_004410	47225	42180	54885	36564	40456	36965	35851	49705	50451	58511	42089	50600	71933	64481	61705	77599	54637	63335		43235.9	40412.3	45091.3	41198.4	38955.7	41518.5	34980.1	51011.2	57072.8	48411.9	51306	49727.8	77399	71810	67154.7	62262.8	61640.7	57350.6
AFUB_004420	443	EDP55745	DS499594	1230923	1233004	-1	RNA polymerase I specific transcription initiation factor Rrn7, putative	protein_coding		AFUB_004420	2900	2462	3024	2301	2482	1951	1462	1277	1217	2330	1192	1587	1024	782	807	1709	1111	1283		2655.04	2358.82	2484.4	2592.65	2389.95	2191.33	1426.49	1310.56	1376.73	1927.84	1453.03	1559.65	1101.81	870.884	878.273	1371.24	1253.41	1161.77
AFUB_004430	444	EDP55746	DS499594	1233567	1234269	-1	Eukaryotic translation initiation factor eIF-5A	protein_coding		AFUB_004430	58305	53751	70729	46090	50582	47794	50763	66637	67982	72306	54258	67681	100663	93847	88210	89464	62081	73287		53380	51498.4	58108.1	51931.8	48706.1	53681.4	49529.9	68388.2	76904.8	59825.9	66139.8	66514.4	108312	104514	96000.6	71782.9	70038.9	66362.3
AFUB_004440	445	EDP55747	DS499594	1234943	1237188	1	GARP complex subunit (Sac2), putative	protein_coding		AFUB_004440	710	689	732	614	775	629	692	889	785	1140	725	930	1341	1250	1318	1840	1399	1682		650.027	660.125	601.382	691.824	746.259	706.483	675.191	912.362	888.033	943.235	883.766	913.97	1442.9	1392.08	1434.4	1476.35	1578.33	1523.07
AFUB_004450	446	EDP55748	DS499594	1237593	1239223	1	FAD dependent oxidoreductase, putative	protein_coding		AFUB_004450	83	95	111	82	72	86	129	156	108	186	87	122	142	185	171	204	150	173		75.989	91.0187	91.1932	92.3934	69.3298	96.5938	125.866	160.1	122.175	153.896	106.052	119.897	152.79	206.027	186.102	163.683	169.228	156.654
AFUB_004460	447	EDP55749	DS499594	1239632	1240246	1	conserved hypothetical protein	protein_coding		AFUB_004460	38	27	54	40	22	29	17	9	17	9	7	8	2	2	4	4	2	4		34.7902	25.8685	44.3643	45.0699	21.1841	32.5723	16.5871	9.23651	19.2313	7.44659	8.53291	7.86211	2.15198	2.22732	4.35327	3.20946	2.25637	3.62205
AFUB_004470	448	EDP55750	DS499594	1240694	1243615	-1	C2H2 transcription factor, putative	protein_coding		AFUB_004470	331	353	319	242	323	211	297	151	143	397	216	247	189	132	156	281	227	240		303.041	338.206	262.078	272.673	311.021	236.992	289.786	154.968	161.769	328.477	263.301	242.743	203.362	147.003	169.778	225.465	256.098	217.323
AFUB_004480	449	EDP55751	DS499594	1245899	1247578	1	coenzyme A transferase, putative	protein_coding		AFUB_004480	115	124	155	76	112	111	178	199	197	251	191	233	102	120	104	147	126	155		105.286	118.803	127.342	85.6329	107.846	124.673	173.676	204.23	222.857	207.677	232.827	228.984	109.751	133.639	113.185	117.948	142.151	140.354
AFUB_004489	450	EDP55752	DS499594	1265771	1266618	1	FG-GAP repeat protein, putative	protein_coding		AFUB_004489	85	92	86	67	74	74	52	51	40	107	47	64	110	91	103	138	105	140		77.8201	88.1444	70.6542	75.4921	71.2557	83.1156	50.7369	52.3402	45.2501	88.5317	57.2924	62.8969	118.359	101.343	112.097	110.726	118.459	126.772
AFUB_004490	451	EDP55753	DS499594	1267581	1268522	-1	C6 finger domain protein, putative	protein_coding		AFUB_004490	134	142	136	69	76	68	120	324	288	253	150	239	242	239	179	1511	768	761		122.681	136.049	111.732	77.7456	73.1815	76.3765	117.085	332.514	325.801	209.332	182.848	234.88	260.389	266.165	194.809	1212.37	866.446	689.095
AFUB_004500	452	EDP55754	DS499594	1268888	1270035	1	tartrate dehydrogenase, putative	protein_coding		AFUB_004500	192	212	340	145	145	144	202	1539	1749	1134	877	1589	344	352	288	2952	1715	1824		175.782	203.115	279.331	163.379	139.623	161.738	197.093	1579.44	1978.56	938.271	1069.05	1561.61	370.14	392.009	313.436	2368.58	1934.84	1651.65
AFUB_004510	453	EDP55755	DS499594	1270570	1272010	1	aspartate aminotransferase, putative	protein_coding		AFUB_004510	51	53	51	98	68	75	62	40	49	70	48	66	96	61	78	109	64	92		46.6921	50.7789	41.8996	110.421	65.4782	84.2388	60.494	41.0512	55.4313	57.9179	58.5114	64.8624	103.295	67.9334	84.8888	87.4579	72.2039	83.3071
AFUB_004520	454	EDP55756	DS499594	1274344	1274778	1	fungal specific transcription factor, putative	protein_coding		AFUB_004520	156	132	160	151	154	130	109	84	110	162	91	114	131	103	104	132	93	145		142.823	126.468	131.45	170.139	148.289	146.014	106.352	86.2075	124.438	134.039	110.928	112.035	140.954	114.707	113.185	105.912	104.921	131.299
AFUB_004530	455	EDP55757	DS499594	1275417	1277812	-1	polyadenylate-binding protein	protein_coding		AFUB_004530	10448	14270	14300	9429	10591	9275	7412	6251	5616	10463	7508	9050	6186	6008	6635	8809	7317	9151		9565.46	13672	11748.3	10624.1	10198.2	10417.5	7231.96	6415.27	6353.11	8657.08	9152.16	8894.01	6656.06	6690.88	7220.99	7068.04	8254.93	8286.34
AFUB_004540	456	EDP55758	DS499594	1279037	1282780	-1	IQ and HECT domain protein	protein_coding		AFUB_004540	1157	1220	1453	803	1075	747	1301	1167	1024	1222	822	988	641	584	661	937	666	795		1059.27	1168.87	1193.73	904.779	1035.13	839.018	1269.4	1197.67	1158.4	1011.08	1002.01	970.97	689.708	650.379	719.379	751.817	751.372	719.882
AFUB_004550	457	EDP55759	DS499594	1282884	1283419	1	hypothetical protein	protein_coding		AFUB_004550	0	0	0	0	0	0	0	0	0	0	0	0	0	0	0	0	0	0		0	0	0	0	0	0	0	0	0	0	0	0	0	0	0	0	0	0
AFUB_004560	458	EDP55760	DS499594	1283558	1284022	-1	50S ribosomal protein YmL27	protein_coding		AFUB_004560	1111	1045	1319	883	952	891	1132	1389	1230	1642	1114	1342	2007	1815	1780	2112	1282	1647		1017.15	1001.21	1083.64	994.919	916.695	1000.76	1104.5	1425.5	1391.44	1358.59	1357.95	1318.87	2159.51	2021.3	1937.21	1694.6	1446.33	1491.38
AFUB_004570	459	EDP55761	DS499594	1284309	1287247	1	small nucleolar ribonucleoprotein complex subunit Utp14, putatrive	protein_coding		AFUB_004570	4179	4277	4879	2971	3617	2773	2453	2948	2314	3874	2154	2870	3988	3262	3301	3491	2226	2815		3826	4097.76	4008.39	3347.57	3482.86	3114.59	2393.41	3025.47	2617.72	3205.34	2625.7	2820.53	4291.04	3632.77	3592.54	2801.06	2511.34	2549.02
AFUB_004580	460	EDP55762	DS499594	1287652	1288231	1	hypothetical protein	protein_coding		AFUB_004580	219	205	258	172	235	179	180	196	183	217	129	141	184	181	159	196	154	217		200.501	196.409	211.963	193.801	226.285	201.05	175.628	201.151	207.019	179.546	157.249	138.57	197.982	201.573	173.043	157.264	173.741	196.496
AFUB_004590	461	EDP55763	DS499594	1288533	1292042	1	endo-1,3-beta-glucanase Engl1	protein_coding		AFUB_004590	1301	1251	1443	1088	1337	989	1440	766	684	1134	716	925	755	689	869	972	798	996		1191.11	1198.57	1185.51	1225.9	1287.42	1110.83	1405.02	786.13	773.776	938.271	872.795	909.056	812.371	767.313	945.749	779.9	900.292	901.89
AFUB_004600	462	EDP55764	DS499594	1294500	1295942	1	calcium ion transporter Vcx1, putative	protein_coding		AFUB_004600	1389	1267	1721	1012	1113	952	1335	1015	1053	1875	1063	1130	1458	1212	1249	1454	1079	1120		1271.67	1213.9	1413.91	1140.27	1071.72	1069.27	1302.57	1041.67	1191.21	1551.37	1295.78	1110.52	1568.79	1349.76	1359.31	1166.64	1217.31	1014.17
AFUB_004610	463	EDP55765	DS499594	1296427	1297608	1	30S ribosomal protein S7, putative	protein_coding		AFUB_004610	2362	2573	2563	1581	2157	1883	1784	1891	1628	2264	1565	2035	2910	2778	2910	2488	1912	2482		2162.48	2465.17	2105.66	1781.39	2077.01	2114.95	1740.66	1940.69	1841.68	1873.23	1907.72	1999.92	3131.12	3093.75	3167.01	1996.29	2157.09	2247.48
AFUB_004620	464	EDP55766	DS499594	1298454	1301158	1	plasma membrane phosphate transporter Pho87, putative	protein_coding		AFUB_004620	2548	2305	2582	2443	2666	2096	2123	1716	1470	1571	1233	1507	1911	1713	1766	2449	1676	2442		2332.77	2208.4	2121.27	2752.65	2567.13	2354.19	2071.43	1761.1	1662.94	1299.84	1503.01	1481.02	2056.21	1907.7	1921.97	1964.99	1890.84	2211.26
AFUB_004630	465	EDP55767	DS499594	1301450	1302253	-1	conserved hypothetical protein	protein_coding		AFUB_004630	197	128	291	314	264	262	10242	216	269	227	585	463	52	43	48	38	34	16		180.359	122.636	239.074	353.799	254.209	294.274	9993.21	221.676	304.307	187.82	713.108	455.019	55.9514	47.8875	52.2393	30.4899	38.3583	14.4882
AFUB_004640	466	EDP55768	DS499594	1303302	1304184	1	hypothetical protein	protein_coding		AFUB_004640	79	59	97	62	74	56	999	109	83	88	148	169	37	45	30	33	15	22		72.3269	56.5274	79.6914	69.8584	71.2557	62.8983	974.733	111.864	93.8939	72.8111	180.41	166.087	39.8115	50.1148	32.6496	26.4781	16.9228	19.9213
AFUB_004650	467	EDP55769	DS499594	1304851	1305522	1	integral membrane protein, putative	protein_coding		AFUB_004650	218	198	291	131	148	141	523	520	579	172	256	315	404	504	527	421	351	506		199.586	189.702	239.074	147.604	142.511	158.369	510.296	533.665	654.995	142.313	312.061	309.57	434.699	561.286	573.544	337.796	395.993	458.189
AFUB_004660	468	EDP55770	DS499594	1306210	1306864	1	40S ribosomal protein S8e	protein_coding		AFUB_004660	21930	29738	29613	22030	21831	21547	20482	22609	20383	33838	21518	25502	25086	24726	25798	34046	28970	37049		20077.6	28491.7	24328.9	24822.3	21021.4	24201.2	19984.5	23203.1	23058.3	27997.5	26230.2	25062.4	26992.2	27536.4	28076.4	27317.3	32683.5	33548.3
AFUB_004670	469	EDP55771	DS499594	1307057	1308218	1	Ser/Thr protein phosphatase family protein	protein_coding		AFUB_004670	56	67	88	68	98	72	84	96	75	81	63	83	74	63	87	111	88	116		51.2697	64.1921	72.2973	76.6189	94.3656	80.8692	81.9596	98.5228	84.8439	67.0193	76.7962	81.5694	79.6231	70.1607	94.6837	89.0626	99.2803	105.039
AFUB_004680	470	EDP55772	DS499594	1308509	1314748	-1	SH3 and Ded_cyto domain protein, putative	protein_coding		AFUB_004680	676	886	905	684	732	645	681	580	508	967	595	670	569	621	551	1174	797	1142		618.899	848.869	743.512	770.696	704.853	724.453	664.458	595.242	574.676	800.095	725.298	658.451	612.237	691.584	599.664	941.978	899.164	1034.09
AFUB_004690	471	EDP55773	DS499594	1317146	1318288	-1	conserved hypothetical protein	protein_coding		AFUB_004690	72	80	88	52	76	49	41	21	27	36	26	58	23	25	13	28	19	44		65.9182	76.6473	72.2973	58.5909	73.1815	55.036	40.0041	21.5519	30.5438	29.7864	31.6937	57.0003	24.7477	27.8415	14.1481	22.4662	21.4355	39.8425
AFUB_004700	472	EDP55774	DS499594	1320029	1324785	-1	Exocyst complex component Sec3, putative	protein_coding		AFUB_004700	972	1109	1145	717	816	734	1086	1029	995	1080	804	996	846	853	977	1392	998	1345		889.896	1062.52	940.687	807.879	785.738	824.417	1059.62	1056.04	1125.6	893.591	980.066	978.832	910.286	949.954	1063.29	1116.89	1125.93	1217.91
AFUB_004710	473	EDP55775	DS499594	1325515	1326896	1	serine-rich protein	protein_coding		AFUB_004710	5223	5382	5880	4468	4453	3988	2927	3894	3374	5237	3393	4188	5939	5097	5150	4144	2993	3928		4781.82	5156.45	4830.77	5034.31	4287.86	4479.26	2855.9	3996.33	3816.84	4333.09	4136.02	4115.81	6390.29	5676.34	5604.84	3325	3376.66	3556.85
AFUB_004720	474	EDP55776	DS499594	1327257	1329126	-1	F-box domain protein	protein_coding		AFUB_004720	1357	1103	1149	1365	1538	1173	1104	750	644	1117	792	873	462	403	399	801	546	625		1242.37	1056.78	943.973	1538.01	1480.96	1317.49	1077.18	769.709	728.526	924.205	965.438	857.952	497.106	448.806	434.239	642.695	615.989	565.945
AFUB_004730	475	EDP55777	DS499594	1330108	1331801	1	cytochrome P450 monooxygenase, putative	protein_coding		AFUB_004730	285	208	224	286	380	277	287	463	419	455	207	302	162	108	125	315	179	259		260.926	199.283	184.03	322.25	365.908	311.122	280.028	475.167	473.995	376.467	252.33	296.795	174.31	120.275	136.04	252.745	201.945	234.528
AFUB_004740	476	EDP55778	DS499594	1332459	1332969	-1	37S ribosomal protein Mrp10, mitochondrial	protein_coding		AFUB_004740	1393	1269	1598	1067	1147	1052	1046	1454	1436	1575	1169	1461	2413	2083	2036	1965	1396	1529		1275.33	1215.82	1312.85	1202.24	1104.46	1181.59	1020.59	1492.21	1624.48	1303.15	1425	1435.82	2596.36	2319.76	2215.82	1576.65	1574.95	1384.53
AFUB_004750	477	EDP55779	DS499594	1333286	1334866	1	conserved hypothetical protein	protein_coding		AFUB_004750	673	682	676	541	603	513	735	646	602	806	429	569	628	700	688	768	577	694		616.152	653.419	555.375	609.571	580.637	576.193	717.146	662.976	681.014	666.884	522.946	559.192	675.72	779.563	748.763	616.217	650.963	628.426
AFUB_004760	478	EDP55780	DS499594	1335116	1335889	-1	conserved hypothetical protein	protein_coding		AFUB_004760	33	31	25	55	36	34	19	11	7	10	11	13	4	3	8	12	2	6		30.2125	29.7008	20.539	61.9712	34.6649	38.1882	18.5385	11.2891	7.91876	8.27399	13.4089	12.7759	4.30395	3.34099	8.70655	9.62839	2.25637	5.43307
AFUB_004770	479	EDP55781	DS499594	1336711	1337985	1	conserved hypothetical protein	protein_coding		AFUB_004770	623	510	552	672	610	493	222	194	194	240	167	213	104	136	109	132	110	103		570.375	488.627	453.501	757.175	587.378	553.73	216.607	199.098	219.463	198.576	203.571	209.329	111.903	151.458	118.627	105.912	124.1	93.2678
AFUB_004780	480	EDP55782	DS499594	1338784	1340199	1	proline utilization protein PrnX-like, putative	protein_coding		AFUB_004780	857	789	1002	789	796	731	1589	580	576	796	542	664	423	446	478	538	421	479		784.61	755.934	823.203	889.004	766.48	821.047	1550.4	595.242	651.601	658.61	660.691	652.555	455.143	496.693	520.216	431.673	474.966	433.74
AFUB_004790	481	EDP55783	DS499594	1340721	1342175	1	siderophore biosynthesis protein, putative	protein_coding		AFUB_004790	515	593	627	309	460	438	1104	786	736	491	595	594	246	294	335	505	461	559		471.498	568.148	515.118	348.165	442.941	491.954	1077.18	806.655	832.601	406.253	725.298	583.761	264.693	327.417	364.587	405.195	520.093	506.181
AFUB_004800	482	EDP55784	DS499594	1344491	1345036	1	hypothetical protein	protein_coding		AFUB_004800	26	17	24	10	14	15	23	16	11	34	14	12	21	20	10	33	20	19		23.8038	16.2876	19.7174	11.2675	13.4808	16.8478	22.4413	16.4205	12.4438	28.1316	17.0658	11.7932	22.5957	22.2732	10.8832	26.4781	22.5637	17.2047
AFUB_004810	483	EDP55785	DS499594	1346430	1347993	-1	lysyl-tRNA synthetase, putative	protein_coding		AFUB_004810	878	813	933	863	917	728	576	607	647	1262	793	1050	617	604	613	1508	1073	1502		803.836	778.929	766.516	972.384	882.993	817.678	562.008	622.951	731.92	1044.18	966.657	1031.9	663.884	672.652	667.139	1209.97	1210.54	1360.08
AFUB_004820	484	EDP55786	DS499594	1348891	1349278	1	mitochondrial intermembrane space translocase subunit Tim10, putative	protein_coding		AFUB_004820	1905	1786	2147	1364	1618	1515	1562	2011	1778	2060	1485	1924	2722	2285	2519	2330	1538	1902		1744.09	1711.15	1763.89	1536.88	1558	1701.62	1524.06	2063.85	2011.37	1704.44	1810.2	1890.84	2928.84	2544.72	2741.47	1869.51	1735.15	1722.28
AFUB_004830	485	EDP55787	DS499594	1349728	1352283	-1	Sin3 complex subunit (Stb2), putative	protein_coding		AFUB_004830	770	591	584	662	798	635	998	703	570	982	625	771	474	483	554	1401	931	1035		704.958	566.232	479.791	745.907	768.406	713.222	973.758	721.474	644.814	812.506	761.867	757.71	510.018	537.899	602.928	1124.11	1050.34	937.205
AFUB_004840	486	EDP55788	DS499594	1354122	1355549	1	regulator of gluconeogenesis Rmd5, putative	protein_coding		AFUB_004840	442	414	486	378	475	354	660	714	733	770	448	622	588	626	633	880	620	742		404.664	396.65	399.278	425.911	457.384	397.607	643.968	732.763	829.208	637.097	546.106	611.279	632.681	697.152	688.906	706.082	699.475	671.89
AFUB_004850	487	EDP55789	DS499594	1356496	1357557	1	conserved hypothetical protein	protein_coding		AFUB_004850	132	157	220	125	112	129	74	92	93	115	77	108	197	215	254	570	383	695		120.85	150.42	180.743	140.844	107.846	144.891	72.2025	94.4177	105.206	95.1509	93.862	106.138	211.97	239.437	276.433	457.349	432.095	629.331
AFUB_004860	488	EDP55790	DS499594	1358191	1359830	-1	conserved hypothetical protein	protein_coding		AFUB_004860	919	870	953	690	854	646	807	786	782	1130	619	714	1195	1097	1002	1370	881	982		841.372	833.54	782.947	777.456	822.329	725.577	787.397	806.655	884.639	934.961	754.553	701.693	1285.81	1221.69	1090.5	1099.24	993.931	889.213
AFUB_004870	489	EDP55791	DS499594	1360739	1361319	1	Ribosomal L18ae protein family	protein_coding		AFUB_004870	20222	21778	24673	18997	18787	19343	16611	20185	17972	29947	19286	23464	24607	25599	24942	29676	26409	34177		18513.9	20865.3	20270.4	21404.8	18090.3	21725.7	16207.5	20715.4	20330.9	24778.1	23509.4	23059.6	26476.8	28508.6	27144.8	23811	29794.2	30947.7
AFUB_004880	490	EDP55792	DS499594	1362135	1363308	1	NADH-cytochrome b5 reductase, putative	protein_coding		AFUB_004880	884	1069	1252	698	804	735	1452	1813	1721	1656	1270	1620	1743	2013	1820	1875	1514	2115		809.329	1024.2	1028.59	786.47	774.183	825.54	1416.73	1860.64	1946.88	1370.17	1548.11	1592.08	1875.45	2241.8	1980.74	1504.44	1708.07	1915.16
AFUB_004890	491	EDP55793	DS499594	1365244	1366720	1	HMG box protein, putative	protein_coding		AFUB_004890	1477	1442	1772	1387	1752	1477	1646	1767	1603	3077	2013	2597	1422	1154	1113	3990	2698	3468		1352.24	1381.57	1455.8	1562.8	1687.03	1658.94	1606.02	1813.44	1813.4	2545.91	2453.82	2552.24	1530.05	1285.17	1211.3	3201.44	3043.84	3140.32
AFUB_004900	492	EDP55794	DS499594	1367518	1369945	1	urease, putative	protein_coding		AFUB_004900	435	519	564	372	507	367	875	1711	1646	1465	742	1228	448	435	488	582	543	556		398.256	497.25	463.36	419.15	488.198	412.208	853.745	1755.96	1862.04	1212.14	904.489	1206.83	482.043	484.443	531.099	466.977	612.605	503.465
AFUB_004910	493	EDP55795	DS499594	1374369	1376216	-1	DNA repair protein, putative	protein_coding		AFUB_004910	199	160	208	164	187	160	130	110	67	207	116	139	73	93	59	191	145	154		182.191	153.295	170.885	184.787	180.065	179.709	126.842	112.891	75.7939	171.272	141.403	136.604	78.5471	103.571	64.2108	153.252	163.587	139.449
AFUB_004920	494	EDP55796	DS499594	1378211	1379122	1	conserved hypothetical protein	protein_coding		AFUB_004920	127	98	124	85	96	81	63	171	186	210	121	142	73	72	68	221	138	173		116.272	93.893	101.873	95.7736	92.4398	90.9779	61.4697	175.494	210.413	173.754	147.497	139.552	78.5471	80.1837	74.0057	177.323	155.69	156.654
AFUB_004930	495	EDP55797	DS499594	1379835	1381761	1	nitrogen permease regulator Npr2, putative	protein_coding		AFUB_004930	249	239	282	165	241	188	287	210	209	390	254	260	321	302	266	408	252	403		227.967	228.984	231.68	185.913	232.062	211.159	280.028	215.519	236.432	322.686	309.623	255.518	345.392	336.326	289.493	327.365	284.303	364.921
AFUB_004940	496	EDP55798	DS499594	1382242	1384493	-1	transcriptional regulator Ngg1, putative	protein_coding		AFUB_004940	390	370	395	305	387	288	412	404	281	542	235	344	477	512	522	597	387	458		357.057	354.494	324.516	343.658	372.648	323.477	401.992	414.617	317.882	448.45	286.462	338.071	513.246	570.195	568.102	479.012	436.608	414.725
AFUB_004950	497	EDP55799	DS499594	1385398	1387301	1	RING finger domain protein, putative	protein_coding		AFUB_004950	244	216	325	177	212	206	87	72	69	149	104	109	72	70	62	230	156	203		223.389	206.948	267.007	199.434	204.138	231.376	84.8867	73.8921	78.0564	123.282	126.775	107.121	77.4711	77.9563	67.4758	184.544	175.997	183.819
AFUB_004960	498	EDP55800	DS499594	1387763	1388680	-1	conserved hypothetical protein	protein_coding		AFUB_004960	295	345	360	198	288	249	297	338	317	265	233	265	448	438	443	358	282	384		270.081	330.542	295.762	223.096	277.319	279.673	289.786	346.882	358.607	219.261	284.024	260.432	482.043	487.784	482.125	287.247	318.148	347.717
AFUB_004970	499	EDP55801	DS499594	1389233	1390568	-1	alcohol dehydrogenase, zinc-containing, putative	protein_coding		AFUB_004970	4891	4829	6505	3347	4649	4283	8223	7330	8002	7153	7010	7873	2627	3440	3420	4332	3880	4473		4477.86	4626.62	5344.25	3771.23	4476.59	4810.6	8023.26	7522.63	9052.28	5918.39	8545.1	7737.3	2826.62	3831	3722.05	3475.85	4377.36	4050.36
AFUB_004980	500	EDP55802	DS499594	1390745	1391132	1	hypothetical protein	protein_coding		AFUB_004980	27	32	27	11	20	32	80	64	86	58	51	84	12	18	24	26	23	45		24.7193	30.6589	22.1821	12.3942	19.2583	35.9419	78.0567	65.6819	97.2877	47.9891	62.1684	82.5521	12.9119	20.0459	26.1196	20.8615	25.9483	40.7481
AFUB_004990	501	EDP55803	DS499594	1392365	1396074	-1	ubiquitin-protein ligase (Hul4), putative	protein_coding		AFUB_004990	1304	1287	1242	1645	1526	1164	1298	841	639	826	607	701	983	1034	1134	1308	897	1235		1193.85	1233.06	1020.38	1853.5	1469.41	1307.39	1266.47	863.101	722.87	683.432	739.925	688.917	1057.7	1151.53	1234.15	1049.49	1011.98	1118.31
AFUB_005000	502	EDP55804	DS499594	1397261	1398292	-1	60S ribosomal protein L15	protein_coding		AFUB_005000	39456	43015	46302	32249	37396	35374	31727	37694	32721	55320	40450	45828	34760	32923	31687	51688	42726	52516		36123.2	41212.3	38039.9	36336.5	36009.2	39731.5	30956.3	38684.6	37015.7	45771.7	49308	45038.1	37401.3	36665.1	34485.6	41472.7	48202.9	47553.9
AFUB_005010	503	EDP55805	DS499594	1399364	1402060	-1	PSP1 domain protein	protein_coding		AFUB_005010	1281	1266	1467	826	1169	935	1688	1376	1308	1398	1306	1535	831	988	973	1656	1371	1678		1172.79	1212.94	1205.23	930.694	1125.65	1050.18	1647	1412.16	1479.68	1156.7	1592	1508.54	894.146	1100.3	1058.93	1328.72	1546.74	1519.45
AFUB_005020	504	EDP55806	DS499594	1408003	1409110	-1	NifU-related protein	protein_coding		AFUB_005020	2803	2447	3254	2562	2889	2615	3558	2674	2651	2341	2781	2762	1864	1880	1747	2021	1487	1902		2566.23	2344.45	2673.36	2886.73	2781.86	2937.13	3471.57	2744.27	2998.95	1936.94	3390	2714.39	2005.64	2093.68	1901.29	1621.58	1677.61	1722.28
AFUB_005030	505	EDP55807	DS499594	1409970	1410598	1	HIT finger domain protein, putative	protein_coding		AFUB_005030	2552	1719	1911	2061	2007	1707	1407	1529	1351	1683	1039	1310	2695	2287	2051	2005	1039	1232		2336.43	1646.96	1570	2322.23	1932.57	1917.27	1372.82	1569.18	1528.32	1392.51	1266.53	1287.42	2899.79	2546.94	2232.14	1608.74	1172.18	1115.59
AFUB_005040	506	EDP55808	DS499594	1413142	1416410	1	Ras guanyl-nucleotide exchange factor RasGEF, putative	protein_coding		AFUB_005040	1497	1518	1747	1072	1280	1127	1745	1426	1233	1839	1109	1609	1264	1302	1283	1976	1453	1868		1370.55	1454.38	1435.27	1207.87	1232.53	1265.83	1702.61	1463.47	1394.83	1521.59	1351.86	1581.27	1360.05	1449.99	1396.31	1585.48	1639.25	1691.5
AFUB_005050	507	EDP55809	DS499594	1417676	1418938	-1	PP-loop ATPase superfamily protein, putative	protein_coding		AFUB_005050	1108	1178	1265	975	968	863	839	864	676	976	567	734	1144	942	849	947	608	735		1014.41	1128.63	1039.27	1098.58	932.101	969.307	818.62	886.705	764.726	807.541	691.166	721.348	1230.93	1049.07	923.982	759.841	685.937	665.552
AFUB_005060	508	EDP55810	DS499594	1419260	1420101	-1	C-8 sterol isomerase (Erg-1), putative	protein_coding		AFUB_005060	1478	1207	1434	1583	1598	1696	1053	1099	982	1192	1079	1159	2223	2214	2220	3031	2276	3128		1353.15	1156.42	1178.12	1783.64	1538.74	1904.92	1027.42	1127.88	1110.89	986.26	1315.29	1139.02	2391.92	2465.65	2416.07	2431.97	2567.75	2832.44
AFUB_005070	509	EDP55811	DS499594	1421810	1422576	1	endoglucanase, putative	protein_coding		AFUB_005070	213	162	200	305	280	273	144	45	49	82	44	59	91	73	68	185	81	95		195.008	155.211	164.312	343.658	269.616	306.629	140.502	46.1826	55.4313	67.8467	53.6354	57.983	97.9149	81.2973	74.0057	148.438	91.383	86.0237
AFUB_005080	510	EDP55812	DS499594	1423972	1424484	1	hypothetical protein	protein_coding		AFUB_005080	14	4	13	21	10	18	10	4	7	12	6	15	15	12	11	25	9	12		12.8174	3.83237	10.6803	23.6617	9.62915	20.2173	9.75709	4.10512	7.91876	9.92879	7.31392	14.7414	16.1398	13.3639	11.9715	20.0591	10.1537	10.8661
AFUB_005090	511	EDP55813	DS499594	1425388	1426671	1	cyclin	protein_coding		AFUB_005090	178	159	262	438	341	258	160	81	106	147	109	144	56	76	82	84	92	130		162.964	152.337	215.249	493.516	328.354	289.781	156.113	83.1286	119.913	121.628	132.87	141.518	60.2553	84.6383	89.2421	67.3987	103.793	117.717
AFUB_005100	512	EDP55814	DS499594	1428614	1429817	1	conserved hypothetical protein	protein_coding		AFUB_005100	262	239	316	272	271	230	277	270	266	453	274	339	358	427	400	545	461	504		239.869	228.984	259.613	306.476	260.95	258.332	270.271	277.095	300.913	374.812	334.003	333.157	385.204	475.534	435.327	437.289	520.093	456.378
AFUB_005110	513	EDP55815	DS499594	1430001	1432635	-1	conserved hypothetical protein	protein_coding		AFUB_005110	791	552	692	600	736	499	390	376	351	558	329	443	455	379	355	631	430	501		724.185	528.867	568.52	676.049	708.705	560.469	380.527	385.881	397.069	461.689	401.047	435.364	489.574	422.078	386.353	506.293	485.12	453.662
AFUB_005120	514	EDP55816	DS499594	1433490	1435979	-1	peroxisomal ABC transporter (PXA1), putative	protein_coding		AFUB_005120	870	748	1064	556	777	625	1205	1098	1059	1522	899	1231	1012	971	1059	1195	851	991		796.511	716.653	874.14	626.472	748.185	701.99	1175.73	1126.85	1198	1259.3	1095.87	1209.78	1088.9	1081.37	1152.53	958.827	960.086	897.363
AFUB_005130	515	EDP55817	DS499594	1439060	1441068	1	general stress response phosphoprotein phosphatase Psr1, putative	protein_coding		AFUB_005130	650	701	774	475	619	441	630	768	676	957	620	794	909	904	896	1206	879	1114		595.095	671.622	635.888	535.205	596.044	495.324	614.697	788.182	764.726	791.821	755.772	780.314	978.073	1006.75	975.133	967.653	991.675	1008.74
AFUB_005140	516	EDP55818	DS499594	1442450	1443851	1	protein phosphatase PP1 regulatory subunit Sds22, putative	protein_coding		AFUB_005140	1537	1560	1701	1057	1300	1170	1234	1023	916	1639	978	1219	1032	1081	1089	1024	705	890		1407.17	1494.62	1397.47	1190.97	1251.79	1314.12	1204.02	1049.88	1036.23	1356.11	1192.17	1197.99	1110.42	1203.87	1185.18	821.623	795.371	805.906
AFUB_005150	517	EDP55819	DS499594	1444286	1445057	-1	conserved hypothetical protein	protein_coding		AFUB_005150	369	321	379	299	334	289	413	393	402	324	254	274	553	511	498	461	278	330		337.831	307.547	311.371	336.898	321.613	324.6	402.968	403.328	454.763	268.077	309.623	269.277	595.021	569.081	541.983	369.891	313.636	298.819
AFUB_005160	518	EDP55820	DS499594	1445403	1446514	-1	D-xylose reductase (Xyl1), putative	protein_coding		AFUB_005160	3333	3601	3922	2233	2983	2704	3442	3007	2715	4972	3090	3516	1868	2071	2003	1531	1433	1613		3051.46	3450.09	3222.16	2516.03	2872.37	3037.09	3358.39	3086.02	3071.35	4113.83	3766.67	3455.4	2009.95	2306.39	2179.9	1228.42	1616.69	1460.59
AFUB_005170	519	EDP55821	DS499594	1447438	1449955	-1	transcription factor AbaA	protein_coding		AFUB_005170	128	115	112	169	171	154	97	83	96	166	125	148	302	394	417	329	234	272		117.188	110.181	92.0148	190.42	164.658	172.97	94.6438	85.1812	108.6	137.348	152.373	145.449	324.948	438.783	453.829	263.978	263.995	246.299
AFUB_005180	520	EDP55822	DS499594	1450935	1453818	-1	pre-rRNA processing protein Mrd1, putative	protein_coding		AFUB_005180	7590	6805	7520	7756	7815	6567	4083	4108	3870	6802	4485	5769	4699	4139	4234	8184	5264	6313		6948.88	6519.81	6178.13	8739.06	7525.18	7375.95	3983.82	4215.95	4377.95	5627.97	5467.16	5669.56	5056.07	4609.45	4607.94	6566.56	5938.77	5716.5
AFUB_005190	521	EDP55823	DS499594	1453927	1454720	1	dynein light chain type 1, putative	protein_coding		AFUB_005190	2306	2010	2586	1584	1798	1749	2023	2820	2628	2999	1988	2419	3075	2939	2889	2814	1812	2511		2111.21	1925.76	2124.55	1784.77	1731.32	1964.45	1973.86	2894.11	2972.93	2481.37	2423.35	2377.3	3308.66	3273.05	3144.15	2257.86	2044.27	2273.74
AFUB_005200	522	EDP55824	DS499594	1455397	1456242	1	rhodopsin family protein	protein_coding		AFUB_005200	871	700	984	835	903	875	2199	852	857	1054	720	804	1546	1776	1777	1875	1405	1445		797.427	670.664	808.415	940.835	869.512	982.786	2145.58	874.39	969.483	872.079	877.671	790.142	1663.48	1977.86	1933.94	1504.44	1585.1	1308.47
AFUB_005210	523	EDP55825	DS499594	1456541	1458974	-1	urea transporter (Dur3), putative	protein_coding		AFUB_005210	11	9	20	26	13	17	92	2229	2653	1146	422	1336	11	12	7	24	19	29		10.0708	8.62283	16.4312	29.2955	12.5179	19.0941	89.7652	2287.58	3001.21	948.199	514.413	1312.97	11.8359	13.3639	7.61823	19.2568	21.4355	26.2599
AFUB_005220	524	AFUB_005220-1	DS499594	1460003	1460074	1		tRNA		AFUB_005220	0	1	0	0	1	1	0	0	0	0	0	0	3	0	0	0	0	0		0	0.958092	0	0	0.962915	1.12318	0	0	0	0	0	0	3.22796	0	0	0	0	0
AFUB_005230	525	AFUB_005230-1	DS499594	1460174	1460245	1		tRNA		AFUB_005230	0	0	0	0	0	0	0	0	0	0	0	0	0	0	0	0	0	0		0	0	0	0	0	0	0	0	0	0	0	0	0	0	0	0	0	0
AFUB_005240	526	EDP55826	DS499594	1463117	1464281	1	conserved hypothetical protein	protein_coding		AFUB_005240	963	891	1077	709	968	759	760	865	777	1085	689	885	1273	1138	1240	1592	1081	1372		881.656	853.66	884.82	798.865	932.101	852.496	741.539	887.732	878.983	897.728	839.882	869.746	1369.73	1267.35	1349.52	1277.37	1219.57	1242.36
AFUB_005250	527	EDP55827	DS499594	1465402	1465858	1	translocon protein Sec61beta, putative	protein_coding		AFUB_005250	635	609	759	461	559	583	994	906	835	1116	722	947	1370	1260	1176	1396	1122	1466		581.362	583.478	623.564	519.431	538.269	654.816	969.855	929.809	944.595	923.377	880.109	930.677	1474.1	1403.21	1279.86	1120.1	1265.82	1327.48
AFUB_005260	528	AFUB_005260-1	DS499594	1466587	1466658	-1		tRNA		AFUB_005260	0	1	1	4	2	2	0	0	0	1	2	0	0	0	0	2	0	1		0	0.958092	0.82156	4.50699	1.92583	2.24637	0	0	0	0.827399	2.43797	0	0	0	0	1.60473	0	0.905512
AFUB_005270	529	EDP55828	DS499594	1467971	1468739	-1	proliferating cell nuclear antigen (PCNA)	protein_coding		AFUB_005270	6581	6271	8313	5258	5788	5678	7040	6894	6749	11621	6878	8267	14955	13531	13053	10493	6879	8559		6025.11	6008.19	6829.63	5924.44	5573.35	6377.44	6868.99	7075.17	7634.82	9615.2	8384.2	8124.5	16091.4	15069	14205.8	8419.23	7760.79	7750.28
AFUB_005280	530	EDP55829	DS499594	1469818	1471876	-1	conserved hypothetical protein	protein_coding		AFUB_005280	181	162	194	133	186	139	269	315	282	353	219	281	456	395	451	695	472	720		165.711	155.211	159.383	149.858	179.102	156.123	262.466	323.278	319.013	292.072	266.958	276.156	490.65	439.896	490.832	557.644	532.504	651.969
AFUB_005290	531	EDP55830	DS499594	1474248	1477348	1	calmodulin-binding protein Sha1, putative	protein_coding		AFUB_005290	230	214	251	172	219	158	132	255	245	385	215	298	246	222	207	917	541	717		210.572	205.032	206.212	193.801	210.878	177.463	128.794	261.701	277.157	318.549	262.082	292.863	264.693	247.233	225.282	735.77	610.348	649.252
AFUB_005300	532	EDP55831	DS499594	1485006	1487138	1	conserved hypothetical protein	protein_coding		AFUB_005300	2201	2224	2644	1938	2147	1764	1926	1742	1806	2048	1589	1897	2032	2068	2114	3813	2771	3524		2015.08	2130.8	2172.21	2183.64	2067.38	1981.3	1879.22	1787.78	2043.04	1694.51	1936.97	1864.3	2186.41	2303.05	2300.71	3059.42	3126.2	3191.03
AFUB_005310	533	EDP55832	DS499594	1487898	1488975	1	small monomeric GTPase SarA, putative	protein_coding		AFUB_005310	2323	2450	2928	1916	2272	2140	2581	2692	2283	2842	2065	2688	2619	2551	2626	3049	2470	3237		2126.78	2347.32	2405.53	2158.85	2187.74	2403.61	2518.31	2762.74	2582.65	2351.47	2517.21	2641.67	2818.01	2840.95	2857.92	2446.41	2786.62	2931.14
AFUB_005320	534	EDP55833	DS499594	1490068	1491349	-1	serine/threonine protein phosphatase PP1, putative	protein_coding		AFUB_005320	2994	3036	3520	2730	2873	2618	2382	2514	2259	4157	2546	3079	2764	2580	2557	3698	2771	3718		2741.1	2908.77	2891.89	3076.02	2766.45	2940.49	2324.14	2580.07	2555.5	3439.5	3103.54	3025.93	2974.03	2873.25	2782.83	2967.15	3126.2	3366.69
AFUB_005330	535	EDP55834	DS499594	1494003	1496465	-1	Leucine Rich Repeat domain protein	protein_coding		AFUB_005330	4862	5425	6676	2511	3971	2907	4258	4115	3588	4730	2787	3579	3213	2912	2871	3441	2409	2916		4451.31	5197.65	5484.74	2829.27	3823.73	3265.09	4154.57	4223.14	4058.93	3913.6	3397.32	3517.31	3457.15	3242.98	3124.56	2760.94	2717.8	2640.47
AFUB_005340	536	EDP55835	DS499594	1502842	1505045	1	Patatin-like serine hydrolase, putative	protein_coding		AFUB_005340	572	479	622	383	521	460	1444	683	729	505	630	632	354	392	354	472	401	442		523.683	458.926	511.011	431.545	501.678	516.664	1408.92	700.949	824.683	417.837	767.962	621.106	380.9	436.555	385.265	378.717	452.402	400.236
AFUB_005350	537	EDP55836	DS499594	1505670	1509177	-1	RNA polymerase III transcription factor TFIIIC subunit (Tfc4), putative	protein_coding		AFUB_005350	992	1083	994	839	1161	830	466	540	424	834	492	609	377	358	380	743	474	596		908.206	1037.61	816.631	945.342	1117.94	932.242	454.68	554.191	479.651	690.051	599.742	598.503	405.647	398.691	413.561	596.158	534.76	539.685
AFUB_005360	538	EDP55837	DS499594	1510592	1512536	1	SAM domain protein	protein_coding		AFUB_005360	4378	4831	5339	4019	4772	3905	3179	2964	2817	4760	3205	3992	3620	3429	3346	5071	3749	5072		4008.19	4628.54	4386.31	4528.4	4595.03	4386.03	3101.78	3041.89	3186.74	3938.42	3906.85	3923.19	3895.08	3818.75	3641.51	4068.8	4229.57	4592.76
AFUB_005370	539	EDP55838	DS499594	1513210	1513694	1	conserved hypothetical protein	protein_coding		AFUB_005370	505	468	583	456	508	481	454	705	661	635	439	604	826	704	768	970	627	764		462.343	448.387	478.97	513.797	489.161	540.251	442.972	723.527	747.758	525.398	535.135	593.589	888.766	784.018	835.829	778.295	707.372	691.811
AFUB_005380	540	EDP55839	DS499594	1513819	1516215	-1	MFS multidrug transporter, putative	protein_coding		AFUB_005380	278	286	402	271	356	284	396	80	65	179	130	163	76	91	84	95	64	42		254.517	274.014	330.267	305.349	342.798	318.984	386.381	82.1023	73.5314	148.104	158.468	160.19	81.7751	101.343	91.4188	76.2248	72.2039	38.0315
AFUB_005390	541	EDP55840	DS499594	1516844	1519500	-1	sulfate transporter, putative	protein_coding		AFUB_005390	3916	3988	4460	2686	3466	3012	5178	1736	1516	3758	2681	2722	442	336	350	796	639	619		3585.22	3820.87	3664.16	3026.45	3337.46	3383.03	5052.22	1781.62	1714.98	3109.37	3268.11	2675.08	475.587	374.19	380.912	638.683	720.911	560.512
AFUB_005400	542	EDP55841	DS499594	1524086	1525503	-1	protein mitochondrial targeting protein (Mas1), putative	protein_coding		AFUB_005400	17884	18328	23277	10575	15129	13101	13130	12879	11494	19727	10907	14223	15686	11237	10807	9803	5907	7776		16373.3	17559.9	19123.5	11915.4	14567.9	14714.8	12811.1	13217.4	13002.6	16322.1	13295.5	13977.8	16877.9	12514.2	11761.5	7865.59	6664.19	7041.26
AFUB_005410	543	EDP55842	DS499594	1527020	1527671	1	cytosine deaminase, putative	protein_coding		AFUB_005410	676	509	725	658	659	635	1793	1002	902	1355	630	824	877	881	883	687	429	413		618.899	487.669	595.631	741.4	634.561	713.222	1749.45	1028.33	1020.39	1121.13	767.962	809.797	943.641	981.136	960.985	551.225	483.992	373.977
AFUB_005420	544	EDP55843	DS499594	1527799	1529102	-1	uroporphyrinogen decarboxylase	protein_coding		AFUB_005420	1055	1127	1372	872	1086	985	1248	1156	967	1658	1016	1265	1460	1445	1469	1267	1147	1382		965.885	1079.77	1127.18	982.525	1045.73	1106.34	1217.68	1186.38	1093.92	1371.83	1238.49	1243.2	1570.94	1609.24	1598.74	1016.6	1294.03	1251.42
AFUB_005430	545	EDP55844	DS499594	1529360	1530976	-1	tRNA methyltransferase, putative	protein_coding		AFUB_005430	798	697	781	849	912	787	473	474	459	1060	684	936	502	408	413	1141	667	868		730.593	667.79	641.639	956.609	878.178	883.946	461.51	486.456	519.245	877.043	833.787	919.866	540.146	454.374	449.476	915.5	752.5	785.985
AFUB_005440	546	EDP55845	DS499594	1531389	1531958	-1	conserved hypothetical protein	protein_coding		AFUB_005440	0	0	1	1	1	2	0	0	0	2	0	2	0	0	0	0	2	0		0	0	0.82156	1.12675	0.962915	2.24637	0	0	0	1.6548	0	1.96553	0	0	0	0	2.25637	0
AFUB_005450	547	EDP55846	DS499594	1533055	1535742	-1	GARP complex subunit Vps53, putative	protein_coding		AFUB_005450	870	946	1039	689	856	732	971	797	751	853	597	709	1288	1275	1262	1239	948	1207		796.511	906.355	853.601	776.33	824.255	822.17	947.413	817.945	849.57	705.771	727.735	696.779	1385.87	1419.92	1373.46	994.131	1069.52	1092.95
AFUB_005460	548	EDP55847	DS499594	1536430	1538689	-1	mRNA export factor mex67	protein_coding		AFUB_005460	2500	2365	2648	2200	2320	1875	1888	1677	1319	1805	1043	1441	2240	2102	2358	2056	1514	1860		2288.83	2265.89	2175.49	2478.85	2233.96	2105.97	1842.14	1721.07	1492.12	1493.46	1271.4	1416.16	2410.21	2340.92	2566.26	1649.66	1708.07	1684.25
AFUB_005470	549	AFUB_005470-1	DS499594	1539169	1539276	1		tRNA		AFUB_005470	0	0	0	0	0	1	0	0	0	0	0	0	0	0	0	1	0	0		0	0	0	0	0	1.12318	0	0	0	0	0	0	0	0	0	0.802366	0	0
AFUB_005480	550	EDP55848	DS499594	1539916	1541358	1	COPII-coated vesicle membrane protein Erv46, putative	protein_coding		AFUB_005480	295	263	328	231	272	273	524	443	449	635	404	473	897	895	815	998	795	982		270.081	251.978	269.472	260.279	261.913	306.629	511.272	454.642	507.932	525.398	492.471	464.847	965.161	996.727	886.98	800.761	896.907	889.213
AFUB_005490	551	EDP55849	DS499594	1542231	1545926	-1	PH domain protein	protein_coding		AFUB_005490	2375	2975	3473	2131	2521	2017	3600	2028	2098	3127	2306	2813	1355	1596	1573	2223	1899	2208		2174.38	2850.32	2853.28	2401.1	2427.51	2265.46	3512.55	2081.29	2373.37	2587.28	2810.98	2764.51	1457.96	1777.4	1711.93	1783.66	2142.42	1999.37
AFUB_005500	552	EDP55850	DS499594	1550112	1551542	1	conserved hypothetical protein	protein_coding		AFUB_005500	10	15	16	27	19	14	20	8	3	13	10	18	6	7	12	15	8	11		9.1553	14.3714	13.145	30.4222	18.2954	15.7246	19.5142	8.21023	3.39376	10.7562	12.1899	17.6897	6.45593	7.79563	13.0598	12.0355	9.02548	9.96063
AFUB_005510	553	EDP55851	DS499594	1552794	1554516	-1	C2H2 transcription factor (TFIIIA), putative	protein_coding		AFUB_005510	1108	1370	1455	851	1031	1023	662	861	757	1247	774	945	1208	1132	1057	1156	950	1194		1014.41	1312.59	1195.37	958.863	992.765	1149.02	645.919	883.626	856.358	1031.77	943.496	928.711	1299.79	1260.67	1150.35	927.535	1071.78	1081.18
AFUB_005520	554	EDP55852	DS499594	1554897	1555625	1	DNA-directed RNA polymerase I, II, and III subunit Rpb6	protein_coding		AFUB_005520	4323	4079	4799	3264	3649	3418	2686	3197	2884	4229	2863	3568	4458	3823	3853	3770	2498	2920		3957.84	3908.06	3942.67	3677.71	3513.68	3839.04	2620.75	3281.01	3262.53	3499.07	3489.96	3506.5	4796.75	4257.53	4193.29	3024.92	2818.21	2644.1
AFUB_005530	555	EDP55853	DS499594	1557582	1558965	1	MFS monocarboxylate transporter, putative	protein_coding		AFUB_005530	313	255	367	372	339	312	276	200	167	303	287	280	196	161	166	424	263	325		286.561	244.313	301.513	419.15	326.428	350.433	269.296	205.256	188.919	250.702	349.849	275.174	210.894	179.3	180.661	340.203	296.713	294.291
AFUB_005540	556	EDP55854	DS499594	1559374	1560017	-1	N-acetyltransferase (Nat5), putative	protein_coding		AFUB_005540	764	717	884	466	519	544	608	648	557	822	535	674	864	834	840	857	576	688		699.465	686.952	726.259	525.065	499.753	611.012	593.231	665.029	630.107	680.122	652.158	662.382	929.653	928.794	914.188	687.628	649.835	622.992
AFUB_005550	557	EDP55855	DS499594	1560563	1561924	1	conserved hypothetical protein	protein_coding		AFUB_005550	971	985	1212	655	900	776	972	945	1008	1072	759	929	1092	1251	1252	1552	1205	1676		888.98	943.72	995.731	738.02	866.623	871.591	948.389	969.834	1140.3	886.972	925.211	912.987	1174.98	1393.19	1362.57	1245.27	1359.46	1517.64
AFUB_005560	558	EDP55856	DS499594	1562603	1565965	-1	eukaryotic translation initiation factor 3 subunit EifCa, putative	protein_coding		AFUB_005560	5583	8453	8284	5435	6077	5331	4923	4042	3726	6969	4959	5537	3744	3741	3824	6374	4985	6436		5111.41	8098.75	6805.81	6123.88	5851.63	5987.69	4803.42	4148.22	4215.04	5766.14	6044.96	5441.56	4028.5	4166.21	4161.73	5114.28	5624	5827.88
AFUB_005570	559	EDP55857	DS499594	1567599	1568079	1	G-protein complex gamma subunit Ste18/GpgA	protein_coding		AFUB_005570	694	699	778	479	668	516	788	1001	977	1042	790	983	1063	948	849	1808	1104	1528		635.378	669.706	639.174	539.712	643.227	579.563	768.859	1027.31	1105.23	862.15	963	966.056	1143.78	1055.75	923.982	1450.68	1245.52	1383.62
AFUB_005580	560	EDP55858	DS499594	1569008	1569711	1	selenoprotein domain protein	protein_coding		AFUB_005580	317	337	451	220	281	276	378	441	483	397	338	400	355	387	371	520	404	427		290.223	322.877	370.524	247.885	270.579	309.999	368.818	452.589	546.395	328.477	412.018	393.105	381.976	430.987	403.766	417.23	455.787	386.654
AFUB_005590	561	EDP55859	DS499594	1570479	1573698	-1	high affinity cAMP phosphodiesterase, putative	protein_coding		AFUB_005590	884	1223	1450	708	902	797	418	634	663	941	625	874	571	512	478	1035	749	1077		809.329	1171.75	1191.26	797.738	868.549	895.177	407.846	650.661	750.02	778.582	761.867	858.935	614.389	570.195	520.216	830.449	845.011	975.237
AFUB_005600	562	EDP55860	DS499594	1577613	1582814	-1	PHD finger and BAH domain protein (Snt2), putative	protein_coding		AFUB_005600	1183	1324	1464	1268	1359	1136	1150	714	655	886	676	877	580	706	706	1331	1023	1287		1083.07	1268.51	1202.76	1428.72	1308.6	1275.94	1122.07	732.763	740.97	733.076	824.035	861.883	624.073	786.245	768.353	1067.95	1154.13	1165.39
AFUB_005610	563	EDP55861	DS499594	1588772	1591964	1	DNA-directed DNA polymerase theta, putative	protein_coding		AFUB_005610	1472	1211	1242	1449	1667	1119	1067	648	549	531	448	623	458	440	475	753	522	578		1347.66	1160.25	1020.38	1632.66	1605.18	1256.84	1041.08	665.029	621.057	439.349	546.106	612.262	492.802	490.011	516.951	604.182	588.913	523.386
AFUB_005620	564	EDP55862	DS499594	1592329	1593319	-1	conserved hypothetical protein	protein_coding		AFUB_005620	65	45	57	67	91	70	45	36	28	25	24	13	51	47	48	55	47	39		59.5095	43.1141	46.8289	75.4921	87.6252	78.6229	43.9069	36.9461	31.6751	20.685	29.2557	12.7759	54.8754	52.3421	52.2393	44.1301	53.0247	35.315
AFUB_005630	565	EDP55863	DS499594	1594748	1599671	1	Golgi complex component (Vps8), putative	protein_coding		AFUB_005630	861	833	951	541	800	594	1241	1005	835	931	668	839	790	831	831	1133	827	1115		788.272	798.09	781.304	609.571	770.332	667.171	1210.85	1031.41	944.595	770.308	814.284	824.538	850.03	925.453	904.393	909.081	933.009	1009.65
AFUB_005640	566	EDP55864	DS499594	1600773	1601977	1	endo-1,3(4)-beta-glucanase, putative	protein_coding		AFUB_005640	34	24	44	7	19	10	5	24	27	28	15	20	19	16	13	36	22	41		31.128	22.9942	36.1487	7.88724	18.2954	11.2318	4.87855	24.6307	30.5438	23.1672	18.2848	19.6553	20.4438	17.8186	14.1481	28.8852	24.8201	37.126
AFUB_005650	567	EDP55865	DS499594	1602255	1605500	-1	capsular associated protein, putative	protein_coding		AFUB_005650	508	524	508	409	542	444	404	460	395	918	552	687	447	437	407	1092	679	921		465.089	502.04	417.353	460.84	521.9	498.694	394.186	472.088	446.845	759.552	672.881	675.158	480.967	486.67	442.946	876.184	766.038	833.977
AFUB_005660	568	EDP55866	DS499594	1606978	1610270	1	nucleolar ATPase Kre33, putative	protein_coding		AFUB_005660	6492	7874	8056	5138	5850	5060	4425	4504	3417	6869	4323	5648	4968	4098	4103	5123	3692	4860		5943.62	7544.01	6618.49	5789.23	5633.05	5683.31	4317.51	4622.36	3865.49	5683.4	5269.68	5550.65	5345.51	4563.79	4465.37	4110.52	4165.26	4400.79
AFUB_005670	569	EDP55867	DS499594	1610475	1612039	-1	disulfide isomerase, putative	protein_coding		AFUB_005670	445	374	525	264	347	339	675	409	346	428	285	368	496	578	535	796	501	748		407.411	358.326	431.319	297.462	334.131	380.759	658.604	419.748	391.413	354.127	347.411	361.657	533.69	643.697	582.25	638.683	565.221	677.323
AFUB_005680	570	EDP55868	DS499594	1612434	1613987	1	F-box domain protein	protein_coding		AFUB_005680	322	267	284	228	249	196	216	199	174	276	148	201	186	139	178	400	276	274		294.801	255.81	233.323	256.899	239.766	220.144	210.753	204.23	196.838	228.362	180.41	197.535	200.134	154.799	193.721	320.946	311.379	248.11
AFUB_005690	571	EDP55869	DS499594	1614811	1615777	1	40S ribosomal protein S19	protein_coding		AFUB_005690	16332	18324	20199	16251	15385	16017	12456	15264	14162	19543	15164	17124	20686	20605	20143	23737	20164	25491		14952.4	17556.1	16594.7	18310.8	14814.4	17990	12153.4	15665.1	16020.8	16169.9	18484.7	16828.8	22257.9	22947	21922	19045.8	22748.7	23082.4
AFUB_005700	572	EDP55870	DS499594	1616189	1616765	-1	conserved hypothetical protein	protein_coding		AFUB_005700	37	61	62	37	49	28	52	84	68	98	45	63	45	57	52	45	33	38		33.8746	58.4436	50.9367	41.6897	47.1828	31.4491	50.7369	86.2075	76.9251	81.0851	54.8544	61.9141	48.4195	63.4787	56.5926	36.1065	37.2301	34.4095
AFUB_005710	573	EDP55871	DS499594	1617072	1618955	-1	CAIB/BAIF family enzyme	protein_coding		AFUB_005710	59	54	74	47	67	50	68	79	79	120	57	97	52	73	46	115	63	83		54.0163	51.737	60.7955	52.9572	64.5153	56.1592	66.3482	81.0761	89.3689	99.2879	69.4823	95.328	55.9514	81.2973	50.0627	92.2721	71.0757	75.1575
AFUB_005720	574	EDP55872	DS499594	1622063	1623194	1	conserved hypothetical protein	protein_coding		AFUB_005720	426	330	473	559	565	427	616	444	391	385	389	481	403	531	582	366	319	403		390.016	316.17	388.598	629.852	544.047	479.599	601.037	455.668	442.32	318.549	474.186	472.709	433.623	591.355	633.401	293.666	359.891	364.921
AFUB_005730	575	EDP55873	DS499594	1624121	1624909	-1	conserved hypothetical protein	protein_coding		AFUB_005730	180	197	210	157	163	184	209	178	156	161	159	167	146	144	174	220	220	271		164.795	188.744	172.528	176.899	156.955	206.666	203.923	182.678	176.475	133.211	193.819	164.121	157.094	160.367	189.367	176.52	248.201	245.394
AFUB_005740	576	EDP55874	DS499594	1625348	1626533	-1	mitochondrial ADP,ATP carrier protein (Ant), putative	protein_coding		AFUB_005740	60938	64644	80788	48850	55816	55785	50551	59358	58936	73388	61021	71528	75841	80258	73931	91681	78074	99842		55790.6	61934.9	66372.2	55041.7	53746	62656.8	49323.1	60917.9	66671.5	60721.2	74383.8	70295.1	81604	89380.3	80460.5	73561.7	88082	90408.2
AFUB_005750	577	EDP55875	DS499594	1626777	1627040	1	conserved hypothetical protein	protein_coding		AFUB_005750	2	2	5	4	5	7	2	1	3	3	3	3	2	5	2	1	3	4		1.83106	1.91618	4.1078	4.50699	4.81457	7.86229	1.95142	1.02628	3.39376	2.4822	3.65696	2.94829	2.15198	5.56831	2.17664	0.802366	3.38456	3.62205
AFUB_005760	578	EDP55876	DS499594	1628740	1630654	-1	ribosome biogenesis protein Kri1	protein_coding		AFUB_005760	3906	3920	4546	2937	3585	2742	2191	2827	2252	3410	2212	2911	3546	2884	2970	3050	1888	2557		3576.06	3755.72	3734.81	3309.26	3452.05	3079.77	2137.78	2901.29	2547.58	2821.43	2696.4	2860.82	3815.45	3211.8	3232.31	2447.22	2130.01	2315.39
AFUB_005770	579	EDP55877	DS499594	1630939	1635589	1	transcription factor SipA3, putative	protein_coding		AFUB_005770	1056	1036	1397	716	975	799	914	1099	1010	1194	752	1035	816	808	781	1253	799	1080		966.8	992.583	1147.72	806.752	938.842	897.424	891.798	1127.88	1142.56	987.914	916.679	1017.16	878.006	899.839	849.977	1005.36	901.42	977.953
AFUB_005780	580	EDP55878	DS499594	1635935	1636591	-1	conserved hypothetical protein	protein_coding		AFUB_005780	643	575	659	416	475	450	430	263	264	433	280	305	415	345	379	309	227	288		588.686	550.903	541.408	468.727	457.384	505.433	419.555	269.911	298.651	358.264	341.316	299.743	446.535	384.213	412.473	247.931	256.098	260.788
AFUB_005790	581	EDP55879	DS499594	1637207	1638517	1	UDP-Glc/Gal endoplasmic reticulum nucleotide sugar transporter	protein_coding		AFUB_005790	351	336	346	252	295	329	328	256	197	518	266	258	304	240	211	406	289	333		321.351	321.919	284.26	283.941	284.06	369.527	320.033	262.727	222.857	428.593	324.251	253.553	327.1	267.279	229.635	325.761	326.046	301.536
AFUB_005800	582	EDP55880	DS499594	1638698	1639242	-1	peptidyl-prolyl cis-trans isomerase	protein_coding		AFUB_005800	978	1012	1239	827	852	864	994	1131	808	1245	671	911	1349	1235	1291	1018	729	871		895.389	969.589	1017.91	931.821	820.403	970.431	969.855	1160.72	914.052	1030.11	817.941	895.297	1451.51	1375.37	1405.02	816.808	822.447	788.701
AFUB_005810	583	EDP55881	DS499594	1639753	1640633	1	conserved hypothetical protein	protein_coding		AFUB_005810	144	104	138	118	128	97	146	146	109	106	56	71	45	82	57	103	46	64		131.836	99.6415	113.375	132.956	123.253	108.949	142.454	149.837	123.306	87.7043	68.2633	69.7762	48.4195	91.3203	62.0342	82.6437	51.8965	57.9528
AFUB_005820	584	EDP55882	DS499594	1640701	1641786	-1	3-oxo-5-alpha-steroid 4-dehydrogenase, putative	protein_coding		AFUB_005820	749	581	596	518	623	529	474	428	348	432	266	349	481	427	461	584	401	449		685.732	556.651	489.65	583.656	599.896	594.164	462.486	439.247	393.676	357.436	324.251	342.984	517.55	475.534	501.715	468.582	452.402	406.575
AFUB_005830	585	EDP55883	DS499594	1643969	1647811	1	histone deacetylase complex subunit (Hos4), putative	protein_coding		AFUB_005830	5731	6095	6860	4566	5619	4459	5257	4632	4032	5392	3602	4553	3828	3999	4241	5758	4104	4869		5246.9	5839.57	5635.9	5144.73	5410.62	5008.28	5129.3	4753.73	4561.21	4461.34	4390.79	4474.52	4118.88	4453.53	4615.56	4620.02	4630.07	4408.94
AFUB_005840	586	EDP55884	DS499594	1648567	1649079	1	40S ribosomal protein S12	protein_coding		AFUB_005840	29274	35395	37935	23517	27788	26583	26370	34302	30368	42642	29170	38025	38270	37249	36450	46988	36141	46909		26801.2	33911.7	31165.9	26497.7	26757.5	29857.6	25729.4	35203.4	34353.9	35281.9	35557.9	37369.6	41178.1	41482.8	39669.2	37701.6	40773.8	42476.7
AFUB_005850	587	EDP55885	DS499594	1649640	1651220	-1	conserved hypothetical protein	protein_coding		AFUB_005850	574	588	707	469	530	464	582	565	499	546	399	508	448	483	558	663	616	751		525.514	563.358	580.843	528.445	510.345	521.157	567.863	579.848	564.495	451.76	486.376	499.244	482.043	537.899	607.282	531.969	694.962	680.04
AFUB_005860	588	EDP55886	DS499594	1652973	1654189	1	mandelate racemase/muconate lactonizing enzyme family protein	protein_coding		AFUB_005860	152	127	185	114	139	125	234	269	294	306	173	216	141	138	138	199	154	128		139.161	121.678	151.989	128.449	133.845	140.398	228.316	276.069	332.588	253.184	210.885	212.277	151.714	153.685	150.188	159.671	173.741	115.906
AFUB_005870	589	EDP55887	DS499594	1654430	1655648	-1	uridine nucleosidase Urh1, putative	protein_coding		AFUB_005870	442	437	430	349	421	329	402	402	400	584	368	464	270	238	257	436	428	519		404.664	418.686	353.271	393.235	405.387	369.527	392.235	412.564	452.501	483.201	448.587	456.002	290.517	265.052	279.698	349.832	482.863	469.961
AFUB_005880	590	EDP55888	DS499594	1656242	1657633	1	PXA domain protein	protein_coding		AFUB_005880	394	313	352	272	363	305	404	318	290	393	286	317	293	266	306	422	333	379		360.719	299.883	289.189	306.476	349.538	342.571	394.186	326.357	328.063	325.168	348.63	311.536	315.264	296.234	333.025	338.598	375.686	343.189
AFUB_005890	591	EDP55889	DS499594	1661184	1662395	-1	conserved hypothetical protein	protein_coding		AFUB_005890	953	1043	1317	642	952	728	177	280	312	642	346	485	421	423	461	1208	847	1089		872.5	999.29	1081.99	723.372	916.695	817.678	172.701	287.358	352.951	531.19	421.77	476.64	452.991	471.079	501.715	969.258	955.573	986.103
AFUB_005900	592	EDP55890	DS499594	1670422	1671989	-1	GTP binding protein, putative	protein_coding		AFUB_005900	4033	3629	4014	3442	3568	3179	2522	2163	2082	3271	2036	2361	3372	2918	3200	2741	2146	2549		3692.33	3476.91	3297.74	3878.27	3435.68	3570.6	2460.74	2219.84	2355.27	2706.42	2481.86	2320.3	3628.23	3249.67	3482.62	2199.28	2421.09	2308.15
AFUB_005910	593	EDP55891	DS499594	1672587	1673588	1	cysteine dioxygenase	protein_coding		AFUB_005910	114	83	105	115	107	98	130	121	119	174	117	113	126	118	109	218	112	181		104.37	79.5216	86.2638	129.576	103.032	110.072	126.842	124.18	134.619	143.967	142.622	111.052	135.574	131.412	118.627	174.916	126.357	163.898
AFUB_005920	594	EDP55892	DS499594	1674126	1676952	-1	glycogenin	protein_coding		AFUB_005920	219	255	277	183	253	194	353	350	321	751	317	399	358	305	356	846	629	767		200.501	244.313	227.572	206.195	243.617	217.898	344.425	359.198	363.132	621.377	386.419	392.123	385.204	339.667	387.441	678.802	709.629	694.528
AFUB_005930	595	EDP55893	DS499594	1678006	1679576	-1	hypothetical protein	protein_coding		AFUB_005930	827	496	655	689	892	618	1005	423	429	363	398	415	452	439	440	649	428	578		757.144	475.213	538.122	776.33	858.92	694.127	980.588	434.116	485.307	300.346	485.157	407.847	486.346	488.898	478.86	520.735	482.863	523.386
AFUB_005940	596	EDP55894	DS499594	1680398	1682273	-1	conserved hypothetical protein	protein_coding		AFUB_005940	767	749	791	593	679	545	690	745	720	890	519	707	904	850	908	1091	653	901		702.212	717.611	649.854	668.162	653.819	612.135	673.239	764.578	814.501	736.385	632.654	694.814	972.693	946.613	988.193	875.381	736.705	815.867
AFUB_005950	597	EDP55895	DS499594	1683596	1683799	1	hypothetical protein	protein_coding		AFUB_005950	11	7	5	11	7	3	6	8	2	6	5	13	0	4	1	1	0	4		10.0708	6.70664	4.1078	12.3942	6.7404	3.36955	5.85425	8.21023	2.2625	4.96439	6.09494	12.7759	0	4.45465	1.08832	0.802366	0	3.62205
AFUB_005960	598	AFUB_005960-1	DS499594	1684428	1684508	-1		tRNA		AFUB_005960	1	0	0	0	0	2	0	0	0	0	0	0	0	0	0	1	0	0		0.91553	0	0	0	0	2.24637	0	0	0	0	0	0	0	0	0	0.802366	0	0
AFUB_005970	599	AFUB_005970-1	DS499594	1685075	1685155	1		tRNA		AFUB_005970	1	0	0	1	0	1	0	0	0	0	0	0	0	0	0	0	1	0		0.91553	0	0	1.12675	0	1.12318	0	0	0	0	0	0	0	0	0	0	1.12819	0
AFUB_005980	600	EDP55896	DS499594	1685505	1687823	-1	protein phosphotase 2a 65kd regulatory sububit	protein_coding		AFUB_005980	4700	4907	5737	3185	4014	3882	4363	4170	3898	6565	4244	5154	4004	3763	3508	5456	4396	5158		4302.99	4701.36	4713.29	3588.69	3865.14	4360.2	4257.02	4279.58	4409.62	5431.87	5173.38	5065.16	4308.26	4190.71	3817.82	4377.71	4959.5	4670.63
AFUB_005990	601	EDP55897	DS499594	1688719	1691012	1	phenylalanyl-tRNA synthetase, beta subunit	protein_coding		AFUB_005990	5435	5533	6143	4505	4968	4596	4752	3623	3261	5905	3636	4567	4071	3953	3723	4556	3557	4392		4975.91	5301.12	5046.84	5076	4783.76	5162.15	4636.57	3718.21	3689.01	4885.79	4432.24	4488.28	4380.35	4402.31	4051.81	3655.58	4012.96	3977.01
AFUB_006000	602	EDP55898	DS499594	1691661	1692773	-1	40S ribosomal protein S3, putative	protein_coding		AFUB_006000	30574	35213	37370	27086	29212	27966	25552	29821	25795	41952	29671	33979	34053	32051	30690	42177	34880	44931		27991.4	33737.3	30701.7	30519.1	28128.7	31411	24931.3	30604.7	29180.6	34711	36168.6	33393.3	36640.6	35694	33400.5	33841.4	39351.1	40685.6
AFUB_006010	603	EDP55899	DS499594	1693289	1695628	-1	protein phosphatase	protein_coding		AFUB_006010	1678	1569	1966	1204	1408	1341	1337	1361	1304	1811	1178	1318	1295	1392	1283	1623	1167	1428		1536.26	1503.25	1615.19	1356.61	1355.78	1506.19	1304.52	1396.77	1475.15	1498.42	1435.97	1295.28	1393.4	1550.22	1396.31	1302.24	1316.59	1293.07
AFUB_006020	604	EDP55900	DS499594	1696484	1698793	-1	conserved hypothetical protein	protein_coding		AFUB_006020	616	604	790	550	646	522	492	625	616	690	496	589	851	764	768	915	573	739		563.967	578.687	649.033	619.712	622.043	586.302	480.049	641.425	696.851	570.905	604.618	578.848	915.666	850.838	835.829	734.165	646.45	669.174
AFUB_006029	605	EDP55901	DS499594	1699080	1700361	-1	conserved hypothetical protein	protein_coding		AFUB_006029	505	517	487	368	431	356	510	572	518	639	406	478	540	437	501	688	419	592		462.343	495.333	400.1	414.643	415.016	399.853	497.612	587.032	585.989	528.708	494.909	469.761	581.033	486.67	545.248	552.028	472.71	536.063
AFUB_006030	606	EDP55902	DS499594	1700641	1701369	1	conserved hypothetical protein	protein_coding		AFUB_006030	550	346	429	558	519	386	444	371	301	470	299	333	710	587	610	759	423	519		503.542	331.5	352.449	628.726	499.753	433.549	433.215	380.75	340.507	388.878	364.477	327.26	763.951	653.72	663.874	608.996	477.222	469.961
AFUB_006040	607	EDP55903	DS499594	1701792	1703828	-1	conserved hypothetical protein	protein_coding		AFUB_006040	15	15	10	23	21	9	23	17	5	19	11	9	17	17	15	32	23	21		13.733	14.3714	8.2156	25.9152	20.2212	10.1087	22.4413	17.4467	5.65626	15.7206	13.4089	8.84487	18.2918	18.9323	16.3248	25.6757	25.9483	19.0158
AFUB_006050	608	EDP55904	DS499594	1713678	1714712	1	hypothetical protein	protein_coding		AFUB_006050	1280	1177	1566	850	1053	919	2172	812	783	1288	715	932	896	1022	1056	1337	977	1048		1171.88	1127.67	1286.56	957.736	1013.95	1032.21	2119.24	833.339	885.77	1065.69	871.576	915.935	964.085	1138.16	1149.26	1072.76	1102.24	948.977
AFUB_006060	609	EDP55905	DS499594	1716466	1718739	1	conserved hypothetical protein	protein_coding		AFUB_006060	545	515	613	465	543	494	1345	585	602	677	958	695	235	215	231	266	206	218		498.964	493.417	503.616	523.938	522.863	554.853	1312.33	600.373	681.014	560.149	1167.79	683.02	252.857	239.437	251.402	213.429	232.406	197.402
AFUB_006070	610	EDP55906	DS499594	1719275	1719544	-1	splicing factor 3B subunit 10 (SF3b10), putative	protein_coding		AFUB_006070	625	580	698	556	547	507	353	567	451	648	358	499	971	747	815	734	456	504		572.207	555.693	573.449	626.472	526.714	569.454	344.425	581.9	510.195	536.155	436.397	490.399	1044.78	831.905	886.98	588.937	514.453	456.378
AFUB_006080	611	EDP55907	DS499594	1719689	1721459	1	tRNA-specific adenosine deaminase, putative	protein_coding		AFUB_006080	240	228	267	186	231	199	175	186	187	207	157	172	245	209	213	345	204	299		219.727	218.445	219.357	209.575	222.433	223.514	170.749	190.888	211.544	171.272	191.381	169.035	263.617	232.755	231.812	276.816	230.15	270.748
AFUB_006090	612	EDP55908	DS499594	1721717	1723732	-1	c-14 sterol reductase	protein_coding		AFUB_006090	385	382	468	239	417	282	2176	1176	1110	953	1430	1870	903	928	937	2227	1660	1959		352.479	365.991	384.49	269.293	401.535	316.738	2123.14	1206.9	1255.69	788.511	1743.15	1837.77	971.617	1033.48	1019.75	1786.87	1872.79	1773.9
AFUB_006100	613	EDP55909	DS499594	1723901	1725386	1	vacuolar sorting receptor (Mrl1), putative	protein_coding		AFUB_006100	436	382	513	260	410	339	964	868	865	951	670	840	1011	888	908	1126	738	967		399.171	365.991	421.46	292.955	394.795	380.759	940.584	890.81	978.533	786.856	816.722	825.521	1087.82	988.932	988.193	903.464	832.601	875.63
AFUB_006110	614	AFUB_006110-1	DS499594	1726706	1726776	1		tRNA		AFUB_006110	0	0	0	0	1	0	0	0	0	0	0	0	0	0	0	1	0	0		0	0	0	0	0.962915	0	0	0	0	0	0	0	0	0	0	0.802366	0	0
AFUB_006120	615	EDP55910	DS499594	1727380	1730410	-1	C6 transcription factor, putative	protein_coding		AFUB_006120	358	338	357	311	325	260	370	469	390	432	278	415	486	538	557	511	403	492		327.76	323.835	293.297	350.419	312.947	292.028	361.012	481.325	441.188	357.436	338.878	407.847	522.93	599.15	606.193	410.009	454.659	445.512
AFUB_006130	616	EDP55911	DS499594	1730935	1731765	-1	hypothetical protein	protein_coding		AFUB_006130	84	91	114	69	91	63	118	150	156	96	98	114	184	197	194	265	160	180		76.9046	87.1863	93.6579	77.7456	87.6252	70.7606	115.134	153.942	176.475	79.4303	119.461	112.035	197.982	219.391	211.134	212.627	180.51	162.992
AFUB_006140	617	EDP55912	DS499594	1732629	1733744	1	conserved hypothetical protein	protein_coding		AFUB_006140	238	222	219	134	176	135	255	219	180	262	120	176	319	250	272	355	183	219		217.896	212.696	179.922	150.984	169.473	151.63	248.806	224.755	203.625	216.779	146.278	172.966	343.24	278.415	296.023	284.84	206.458	198.307
AFUB_006150	618	EDP55913	DS499594	1733822	1735137	-1	arsenite efflux transporter ArsB, puative	protein_coding		AFUB_006150	54	40	39	37	52	42	21	20	24	46	41	41	13	20	13	32	27	31		49.4386	38.3237	32.0409	41.6897	50.0716	47.1737	20.4899	20.5256	27.15	38.0604	49.9785	40.2933	13.9878	22.2732	14.1481	25.6757	30.461	28.0709
AFUB_006160	619	EDP55914	DS499594	1738584	1741643	1	beta-glucosidase, putative	protein_coding		AFUB_006160	156	174	180	134	141	129	129	128	107	259	145	211	80	74	69	279	197	283		142.823	166.708	147.881	150.984	135.771	144.891	125.866	131.364	121.044	214.296	176.753	207.363	86.079	82.411	75.094	223.86	222.253	256.26
AFUB_006170	620	EDP55915	DS499594	1743247	1744038	-1	conserved hypothetical protein	protein_coding		AFUB_006170	32	20	36	37	37	40	60	18	19	23	13	11	17	12	13	29	13	31		29.297	19.1618	29.5762	41.6897	35.6278	44.9273	58.5425	18.473	21.4938	19.0302	15.8468	10.8104	18.2918	13.3639	14.1481	23.2686	14.6664	28.0709
AFUB_006180	621	EDP55916	DS499594	1745698	1746331	-1	GPI anchored serine-rich protein	protein_coding		AFUB_006180	13365	13874	17629	11935	12495	12346	8508	8737	9818	10055	8380	9587	10926	11937	10973	14464	11733	18234		12236.1	13292.6	14483.3	13447.7	12031.6	13866.8	8301.33	8966.6	11106.6	8319.5	10215.1	9421.75	11756.2	13293.8	11942.1	11605.4	13237	16511.1
AFUB_006190	622	EDP55917	DS499594	1753110	1754784	1	MAP kinase kinase (Mkk2), putative	protein_coding		AFUB_006190	3869	3637	4372	3525	3851	3046	3019	1584	1415	2016	1345	1763	2489	2735	2688	3087	2538	2902		3542.19	3484.58	3591.86	3971.79	3708.18	3421.22	2945.67	1625.63	1600.72	1668.04	1639.54	1732.61	2678.13	3045.87	2925.4	2476.9	2863.33	2627.8
AFUB_006200	623	EDP55918	DS499594	1755915	1758828	-1	conserved hypothetical protein	protein_coding		AFUB_006200	675	709	761	382	570	517	653	883	725	844	536	652	748	776	739	899	664	889		617.983	679.287	625.207	430.418	548.861	580.686	637.138	906.205	820.158	698.325	653.377	640.762	804.839	864.202	804.267	721.327	749.115	805
AFUB_006210	624	EDP55919	DS499594	1759054	1759599	1	conserved hypothetical protein	protein_coding		AFUB_006210	1903	1769	2188	1265	1556	1324	1888	2583	2255	2679	1906	2357	3314	3125	3084	3000	1956	2393		1742.25	1694.86	1797.57	1425.34	1498.3	1487.1	1842.14	2650.88	2550.97	2216.6	2323.39	2316.37	3565.82	3480.19	3356.37	2407.1	2206.73	2166.89
AFUB_006220	625	EDP55920	DS499594	1761258	1767143	1	TBP associated factor (Mot1), putative	protein_coding		AFUB_006220	2014	2569	2998	1431	1868	1668	3271	2419	2055	2768	2187	2620	506	574	593	1123	778	984		1843.88	2461.34	2463.04	1612.38	1798.72	1873.47	3191.54	2482.57	2324.72	2290.24	2665.93	2574.84	544.45	639.242	645.373	901.057	877.728	891.024
AFUB_006230	626	EDP55921	DS499594	1767881	1770013	-1	conserved hypothetical protein	protein_coding		AFUB_006230	526	586	710	261	384	338	420	625	558	755	544	702	707	689	714	1039	815	1086		481.569	561.442	583.308	294.081	369.759	379.636	409.798	641.425	631.239	624.686	663.129	689.9	760.723	767.313	777.059	833.658	919.471	983.386
AFUB_006240	627	EDP55922	DS499594	1770484	1771875	-1	erythromycin esterase, putative	protein_coding		AFUB_006240	0	12	5	6	6	1	47	9	1	4	7	8	6	6	1	4	6	2		0	11.4971	4.1078	6.76049	5.77749	1.12318	45.8583	9.23651	1.13125	3.3096	8.53291	7.86211	6.45593	6.68197	1.08832	3.20946	6.76911	1.81102
AFUB_006250	628	EDP55923	DS499594	1772116	1773379	1	conserved hypothetical protein	protein_coding		AFUB_006250	2	0	1	1	1	0	3	5	5	2	2	4	11	11	10	6	5	8		1.83106	0	0.82156	1.12675	0.962915	0	2.92713	5.1314	5.65626	1.6548	2.43797	3.93105	11.8359	12.2503	10.8832	4.8142	5.64093	7.2441
AFUB_006260	629	EDP55924	DS499594	1773596	1774613	-1	inositol phospholipid biosynthesis protein Scs3, putative	protein_coding		AFUB_006260	847	589	783	542	713	660	2008	601	660	571	722	636	390	332	294	593	389	414		775.454	564.316	643.282	610.698	686.558	741.301	1959.22	616.794	746.626	472.445	880.109	625.037	419.635	369.736	319.966	475.803	438.864	374.882
AFUB_006270	630	EDP55925	DS499594	1775498	1775994	1	hypothetical protein	protein_coding		AFUB_006270	2	0	0	0	0	0	1	2	0	1	0	2	0	1	0	0	1	0		1.83106	0	0	0	0	0	0.975709	2.05256	0	0.827399	0	1.96553	0	1.11366	0	0	1.12819	0
AFUB_006280	631	EDP55926	DS499594	1776305	1776545	1	hypothetical protein	protein_coding		AFUB_006280	0	0	0	1	1	0	1	0	0	1	0	1	0	0	0	0	0	1		0	0	0	1.12675	0.962915	0	0.975709	0	0	0.827399	0	0.982763	0	0	0	0	0	0.905512
AFUB_006290	632	EDP55927	DS499594	1778274	1780457	1	DnaJ and TPR domain protein	protein_coding		AFUB_006290	4539	5978	5939	2642	3797	3048	3736	4116	3574	5538	2774	3487	4462	3868	4029	2740	2169	2692		4155.59	5727.47	4879.25	2976.87	3656.19	3423.46	3645.25	4224.17	4043.09	4582.14	3381.47	3426.9	4801.06	4307.64	4384.84	2198.48	2447.03	2437.64
AFUB_006300	633	EDP55928	DS499594	1781034	1782491	-1	conserved hypothetical protein	protein_coding		AFUB_006300	847	829	904	597	808	612	434	617	501	584	444	522	421	388	416	432	306	358		775.454	794.258	742.691	672.669	778.035	687.388	423.458	633.214	566.757	483.201	541.23	513.002	452.991	432.101	452.741	346.622	345.225	324.173
AFUB_006310	634	EDP55929	DS499594	1783058	1785289	-1	conserved hypothetical protein	protein_coding		AFUB_006310	905	936	1118	752	929	697	671	638	567	694	492	640	867	863	806	1363	862	1306		828.555	896.774	918.504	847.315	894.548	782.859	654.701	654.766	641.42	574.215	599.742	628.969	932.881	961.09	877.185	1093.62	972.496	1182.6
AFUB_006320	635	EDP55930	DS499594	1787623	1790725	1	serine/threonine protein kinase, putative	protein_coding		AFUB_006320	1209	1340	1421	1042	1322	1104	1309	1126	898	1225	791	1102	1219	1228	1232	1967	1546	2084		1106.88	1283.84	1167.44	1174.07	1272.97	1239.99	1277.2	1155.59	1015.86	1013.56	964.219	1083.01	1311.63	1367.58	1340.81	1578.25	1744.17	1887.09
AFUB_006330	636	EDP55931	DS499594	1791017	1791622	1	RNA polymerase II mediator complex protein Nut2, putative	protein_coding		AFUB_006330	549	554	634	442	469	461	451	654	532	604	421	475	1061	911	983	792	497	650		502.626	530.783	520.869	498.023	451.607	517.788	440.045	671.187	601.826	499.749	513.194	466.813	1141.62	1014.55	1069.82	635.474	560.708	588.583
AFUB_006340	637	EDP55932	DS499594	1793752	1794948	1	integral membrane protein	protein_coding		AFUB_006340	741	596	805	606	597	529	417	384	369	402	350	346	549	545	492	713	531	727		678.408	571.023	661.356	682.81	574.86	594.164	406.871	394.091	417.432	332.614	426.646	340.036	590.717	606.946	535.453	572.087	599.066	658.307
AFUB_006350	638	EDP55933	DS499594	1795528	1798425	-1	Peptidase family M28 family	protein_coding		AFUB_006350	312	368	369	164	290	215	404	484	290	559	360	436	406	359	289	629	467	608		285.645	352.578	303.156	184.787	279.245	241.484	394.186	496.719	328.063	462.516	438.835	428.485	436.851	399.805	314.524	504.688	526.863	550.551
AFUB_006360	639	EDP55934	DS499594	1799159	1801033	-1	ubiquitin ligase complex F-box protein GRR1, putative	protein_coding		AFUB_006360	1487	1510	1874	1312	1438	1242	1099	1028	901	1163	842	980	1304	1218	1248	1613	1137	1637		1361.39	1446.72	1539.6	1478.29	1384.67	1394.99	1072.3	1055.02	1019.26	962.265	1026.39	963.108	1403.09	1356.44	1358.22	1294.22	1282.75	1482.32
AFUB_006370	640	EDP55935	DS499594	1802456	1804467	-1	AMP-binding domain protein, putative	protein_coding		AFUB_006370	30	33	33	31	36	40	78	71	61	71	56	57	29	45	52	61	49	53		27.4659	31.617	27.1115	34.9292	34.6649	44.9273	76.1053	72.8658	69.0064	58.7453	68.2633	56.0175	31.2036	50.1148	56.5926	48.9443	55.2811	47.9921
AFUB_006380	641	EDP55936	DS499594	1805454	1806425	-1	ribosomal protein L16a	protein_coding		AFUB_006380	29732	31199	35634	25858	27633	24735	21941	26315	25829	35041	25693	29834	35812	34239	33576	45262	37726	44111		27220.6	29891.5	29275.5	29135.5	26608.2	27781.9	21408	27006.5	29219.1	28992.9	31319.4	29319.8	38533.3	38130.7	36541.4	36316.7	42561.9	39943.1
AFUB_006390	642	EDP55937	DS499594	1807334	1808507	1	Ser/Thr protein phosphatase family protein	protein_coding		AFUB_006390	222	149	175	280	297	202	139	64	84	115	78	108	50	28	22	68	58	53		203.248	142.756	143.773	315.49	285.986	226.883	135.624	65.6819	95.0252	95.1509	95.081	106.138	53.7994	31.1825	23.943	54.5609	65.4348	47.9921
AFUB_006400	643	EDP55938	DS499594	1813861	1815627	1	DnaJ domain protein	protein_coding		AFUB_006400	679	718	1091	627	666	656	2000	1149	1170	1030	1123	1318	475	655	695	852	763	853		621.645	687.91	896.322	706.471	641.301	736.808	1951.42	1179.19	1323.56	852.221	1368.92	1295.28	511.094	729.449	756.381	683.616	860.806	772.402
AFUB_006410	644	EDP55939	DS499594	1817062	1819589	-1	AP-1 adaptor complex subunit gamma, putative	protein_coding		AFUB_006410	1193	1338	1522	852	1111	923	1377	1683	1364	1960	1113	1463	2125	1973	1968	2814	1969	2654		1092.23	1281.93	1250.41	959.99	1069.8	1036.7	1343.55	1727.23	1543.03	1621.7	1356.73	1437.78	2286.47	2197.26	2141.81	2257.86	2221.4	2403.23
AFUB_006420	645	EDP55940	DS499594	1819873	1822668	1	sterol o-acyltransferase (APE2), putative	protein_coding		AFUB_006420	345	330	479	236	337	315	5757	233	279	337	497	323	123	121	169	244	169	250		315.858	316.17	393.527	265.913	324.502	353.803	5617.16	239.123	315.619	278.833	605.837	317.433	132.346	134.753	183.926	195.777	190.663	226.378
AFUB_006430	646	EDP55941	DS499594	1823125	1824657	-1	integral membrane protein	protein_coding		AFUB_006430	825	657	886	510	707	633	937	954	977	870	678	720	765	745	723	1241	881	1041		755.313	629.466	727.902	574.642	680.781	710.975	914.239	979.07	1105.23	719.837	826.473	707.59	823.131	829.678	786.854	995.736	993.931	942.638
AFUB_006440	647	EDP55942	DS499594	1825558	1830422	-1	conserved hypothetical protein	protein_coding		AFUB_006440	2480	2962	3010	1927	2289	1824	2266	1895	1589	2033	1280	1804	1509	1568	1678	2359	1615	2131		2270.52	2837.87	2472.9	2171.24	2204.11	2048.69	2210.96	1944.8	1797.56	1682.1	1560.3	1772.9	1623.67	1746.22	1826.2	1892.78	1822.02	1929.65
AFUB_006450	648	EDP55943	DS499594	1833217	1835335	1	LMBR1 domain protein	protein_coding		AFUB_006450	475	430	545	459	495	438	631	432	440	480	432	445	395	425	409	842	581	825		434.877	411.979	447.75	517.178	476.643	491.954	615.672	443.353	497.751	397.152	526.603	437.33	425.015	473.306	445.122	675.592	655.476	747.048
AFUB_006460	649	EDP55944	DS499594	1835882	1837063	1	BAG domain protein	protein_coding		AFUB_006460	1235	1233	1436	1238	1367	1006	1570	1199	1065	1049	715	896	1390	1408	1415	1290	1021	1248		1130.68	1181.33	1179.76	1394.91	1316.3	1129.92	1531.86	1230.51	1204.78	867.942	871.576	880.556	1495.62	1568.04	1539.97	1035.05	1151.88	1130.08
AFUB_006470	650	EDP55945	DS499594	1838599	1840392	1	conserved hypothetical protein	protein_coding		AFUB_006470	807	1025	1018	645	743	626	730	927	761	1157	681	819	1067	1131	1149	1584	1218	1701		738.833	982.044	836.348	726.753	715.445	703.113	712.268	951.361	860.883	957.301	830.13	804.883	1148.08	1259.55	1250.48	1270.95	1374.13	1540.28
AFUB_006480	651	EDP55946	DS499594	1841192	1841665	1	glutaredoxin, putative	protein_coding		AFUB_006480	601	582	675	551	526	490	508	875	775	909	669	748	1468	1177	1304	1241	872	1100		550.234	557.609	554.553	620.838	506.493	550.36	495.66	897.994	876.72	752.106	815.503	735.107	1579.55	1310.78	1419.17	995.736	983.778	996.063
AFUB_006490	652	EDP55947	DS499594	1841808	1843097	-1	conserved hypothetical protein	protein_coding		AFUB_006490	663	661	808	568	713	542	1348	963	932	878	775	864	805	891	921	1037	906	1109		606.997	633.299	663.821	639.993	686.558	608.766	1315.26	988.307	1054.33	726.456	944.715	849.107	866.17	992.273	1002.34	832.053	1022.14	1004.21
AFUB_006500	653	EDP55948	DS499594	1843389	1844807	-1	RING finger protein	protein_coding		AFUB_006500	0	0	0	0	0	0	0	0	0	0	0	0	0	0	0	0	0	1		0	0	0	0	0	0	0	0	0	0	0	0	0	0	0	0	0	0.905512
AFUB_006510	654	EDP55949	DS499594	1845307	1847457	-1	alpha-L-rhamnosidase B, putative	protein_coding		AFUB_006510	267	192	233	290	321	230	61	61	64	86	49	68	91	90	77	109	76	86		244.447	183.954	191.424	326.757	309.096	258.332	59.5183	62.603	72.4001	71.1563	59.7304	66.8279	97.9149	100.23	83.8005	87.4579	85.7421	77.8741
AFUB_006520	655	EDP55950	DS499594	1848351	1849900	1	extracellular exo-polygalacturonase, putative	protein_coding		AFUB_006520	106	71	73	91	85	75	29	24	25	42	28	23	27	28	19	54	51	39		97.0462	68.0245	59.9739	102.534	81.8477	84.2388	28.2956	24.6307	28.2813	34.7508	34.1316	22.6036	29.0517	31.1825	20.6781	43.3278	57.5375	35.315
AFUB_006530	656	EDP55951	DS499594	1850025	1851524	1	L-serine dehydratase, putative	protein_coding		AFUB_006530	325	271	427	259	302	304	191	187	211	287	233	301	125	118	85	307	218	254		297.547	259.643	350.806	291.828	290.8	341.448	186.36	191.914	238.694	237.464	284.024	295.812	134.498	131.412	92.5071	246.326	245.944	230
AFUB_006540	657	EDP55952	DS499594	1855095	1857494	1	conserved predicted protein	protein_coding		AFUB_006540	350	406	368	323	398	302	420	224	231	366	235	208	291	253	273	401	282	417		320.436	388.985	302.334	363.94	383.24	339.201	409.798	229.887	261.319	302.828	286.462	204.415	313.112	281.756	297.111	321.749	318.148	377.599
AFUB_006550	658	EDP55953	DS499594	1858334	1859954	-1	proteasome regulatory particle subunit Rpt5, putative	protein_coding		AFUB_006550	4343	3949	5146	3073	3747	3153	4524	5398	5053	5629	3541	4813	7597	6904	6954	6227	4151	5419		3976.15	3783.5	4227.75	3462.5	3608.04	3541.4	4414.11	5539.86	5716.22	4657.43	4316.43	4730.04	8174.28	7688.72	7568.17	4996.33	4683.1	4906.97
AFUB_006560	659	EDP55954	DS499594	1860353	1861724	-1	trimethyllysine dioxygenase, putative	protein_coding		AFUB_006560	1370	1371	1800	1136	1272	1376	1499	1792	1673	2588	1869	2130	2044	1970	2056	2718	2181	2868		1254.28	1313.54	1478.81	1279.99	1224.83	1545.5	1462.59	1839.09	1892.58	2141.31	2278.29	2093.29	2199.32	2193.91	2237.58	2180.83	2460.57	2597.01
AFUB_006570	660	EDP55955	DS499594	1863624	1864982	-1	histone H4 arginine methyltransferase RmtA	protein_coding		AFUB_006570	5543	5592	6236	4699	5106	4573	3432	2871	2475	5959	3397	4086	4090	3427	3603	4576	3398	4289		5074.79	5357.65	5123.25	5294.59	4916.64	5136.32	3348.63	2946.45	2799.85	4930.47	4140.9	4015.57	4400.79	3816.52	3921.21	3671.63	3833.57	3883.74
AFUB_006580	661	EDP55956	DS499594	1865644	1866825	1	Mn2+ homeostasis protein (Per1), putative	protein_coding		AFUB_006580	693	520	601	520	584	505	549	750	719	1198	758	917	1146	867	798	1728	1033	1350		634.463	498.208	493.758	585.909	562.342	567.208	535.664	769.709	813.37	991.224	923.992	901.194	1233.08	965.545	868.478	1386.49	1165.42	1222.44
AFUB_006590	662	EDP55957	DS499594	1867380	1869370	1	N-acetylglucosamine-phosphate mutase	protein_coding		AFUB_006590	1832	1824	2140	1049	1561	1245	2271	2414	2076	3620	2277	2654	1990	1897	1865	2598	1996	2274		1677.25	1747.56	1758.14	1181.96	1503.11	1398.36	2215.84	2477.44	2348.48	2995.18	2775.63	2608.25	2141.22	2112.62	2029.71	2084.55	2251.86	2059.13
AFUB_006600	663	EDP55958	DS499594	1869784	1871298	-1	ATP-dependent RNA helicase , putative	protein_coding		AFUB_006600	3370	2990	3599	2839	2902	2704	1850	1948	1884	3111	2184	2404	3473	2861	2894	2990	1893	2512		3085.34	2864.69	2956.8	3198.84	2794.38	3037.09	1805.06	1999.19	2131.28	2574.04	2662.27	2362.56	3736.91	3186.19	3149.59	2399.07	2135.66	2274.65
AFUB_006610	664	EDP55959	DS499594	1871553	1872955	1	ribosome biogenesis protein Ssf2, putative	protein_coding		AFUB_006610	3405	3718	3797	2527	2675	2749	1922	2214	1988	3099	1949	2620	3485	2690	2694	2607	1663	2230		3117.38	3562.18	3119.46	2847.29	2575.8	3087.63	1875.31	2272.18	2248.93	2564.11	2375.81	2574.84	3749.82	2995.75	2931.93	2091.77	1876.17	2019.29
AFUB_006620	665	EDP55960	DS499594	1873542	1874469	-1	riboflavin synthase, alpha subunit	protein_coding		AFUB_006620	1790	1574	2112	1308	1526	1307	2117	2781	2661	3091	1906	2474	2631	2310	2372	2791	1956	2147		1638.8	1508.04	1735.14	1473.79	1469.41	1468	2065.58	2854.08	3010.26	2557.49	2323.39	2431.36	2830.92	2572.56	2581.49	2239.4	2206.73	1944.13
AFUB_006630	666	EDP55961	DS499594	1874794	1876418	1	CAIB/BAIF family enzyme	protein_coding		AFUB_006630	295	291	333	236	249	226	516	656	500	719	381	549	483	452	467	734	472	531		270.081	278.805	273.58	265.913	239.766	253.84	503.466	673.239	565.626	594.9	464.434	539.537	519.702	503.375	508.245	588.937	532.504	480.827
AFUB_006640	667	EDP55962	DS499594	1876882	1878747	1	PHD finger domain protein, putative	protein_coding		AFUB_006640	556	547	578	380	494	351	483	435	369	658	361	484	371	337	337	513	333	355		509.035	524.076	474.862	428.164	475.68	394.237	471.267	446.431	417.432	544.429	440.054	475.657	399.191	375.304	366.763	411.614	375.686	321.457
AFUB_006650	668	EDP55963	DS499594	1879001	1880422	-1	zinc metallopeptidase, putative	protein_coding		AFUB_006650	75	43	59	39	52	40	48	32	36	48	25	43	44	57	46	74	72	72		68.6648	41.1979	48.4721	43.9432	50.0716	44.9273	46.834	32.8409	40.7251	39.7152	30.4747	42.2588	47.3435	63.4787	50.0627	59.3751	81.2294	65.1969
AFUB_006660	669	EDP55964	DS499594	1880718	1882201	1	short-chain dehydrogenase/reductase family protein, putative	protein_coding		AFUB_006660	855	613	819	552	671	496	725	604	589	776	476	588	657	624	493	996	650	647		782.779	587.31	672.858	621.965	646.116	557.099	707.389	619.873	666.307	642.062	580.238	577.865	706.924	694.925	536.541	799.156	733.321	585.866
AFUB_006670	670	EDP55965	DS499594	1882384	1883814	-1	small nucleolar ribonucleoprotein complex subunit (SOF1), putative	protein_coding		AFUB_006670	3022	2524	2988	2193	2685	1910	1554	1731	1527	2306	1452	1888	2539	1808	1819	2391	1374	1804		2766.73	2418.22	2454.82	2470.96	2585.43	2145.28	1516.25	1776.49	1727.42	1907.98	1769.97	1855.46	2731.93	2013.5	1979.65	1918.46	1550.13	1633.54
AFUB_006680	671	EDP55966	DS499594	1883878	1885550	1	proteasome regulatory particle subunit (RpnF), putative	protein_coding		AFUB_006680	2223	1965	2544	1677	1922	1835	2163	2853	2640	3071	1937	2690	3973	3601	3637	3645	2354	3086		2035.22	1882.65	2090.05	1889.56	1850.72	2061.04	2110.46	2927.97	2986.51	2540.94	2361.18	2643.63	4274.9	4010.3	3958.21	2924.62	2655.75	2794.41
AFUB_006690	672	EDP55967	DS499594	1885958	1887617	1	SWI-SNF complex subunit (BAF60b), putative	protein_coding		AFUB_006690	1618	1828	2060	1299	1465	1273	1442	1661	1451	2091	1226	1598	2556	2400	2593	2104	1690	1943		1481.33	1751.39	1692.41	1463.65	1410.67	1429.81	1406.97	1704.65	1641.45	1730.09	1494.48	1570.46	2750.22	2672.79	2822.01	1688.18	1906.63	1759.41
AFUB_006700	673	EDP55968	DS499594	1888049	1889306	-1	DUF887 domain protein	protein_coding		AFUB_006700	2186	1592	2052	1860	2098	1842	1839	2049	1940	2136	1546	1906	2408	2202	2051	3392	2091	2777		2001.35	1525.28	1685.84	2095.75	2020.19	2068.9	1794.33	2102.85	2194.63	1767.32	1884.55	1873.15	2590.98	2452.28	2232.14	2721.63	2359.04	2514.61
AFUB_006710	674	EDP55969	DS499594	1890150	1896332	-1	conserved hypothetical protein	protein_coding		AFUB_006710	3014	3267	3841	1868	2770	1943	1245	3573	2991	5140	2617	4123	2032	1474	1525	7245	4048	6144		2759.41	3130.09	3155.61	2104.77	2667.27	2182.35	1214.76	3666.9	3383.57	4252.83	3190.09	4051.93	2186.41	1641.54	1659.69	5813.14	4566.89	5563.47
AFUB_006720	675	EDP55970	DS499594	1897241	1898133	1	60S ribosomal protein L27e	protein_coding		AFUB_006720	48317	45820	57421	39972	42693	37731	37051	53574	52193	59780	40088	52348	76794	65587	65732	81749	54886	65018		44235.7	43899.8	47174.8	45038.4	41109.7	42378.8	36151	54981.9	59043.4	49461.9	48866.8	51445.7	82629.4	73041.7	71537.4	65592.6	61921.6	58874.6
AFUB_006730	676	EDP55971	DS499594	1901124	1901764	1	pathogenesis associated protein Cap20, putative	protein_coding		AFUB_006730	5350	4988	5952	4868	5231	5445	1491	700	728	1584	947	1124	2630	2675	2523	3079	2195	2494		4898.09	4778.96	4889.93	5485.01	5037.01	6115.73	1454.78	718.395	823.551	1310.6	1154.38	1104.63	2829.85	2979.05	2745.83	2470.48	2476.37	2258.35
AFUB_006740	677	EDP55972	DS499594	1902541	1903695	1	conserved hypothetical protein	protein_coding		AFUB_006740	257	239	276	193	204	182	253	252	219	289	158	220	480	521	477	302	169	218		235.291	228.984	226.751	217.462	196.435	204.419	246.854	258.622	247.744	239.118	192.6	216.208	516.474	580.218	519.128	242.315	190.663	197.402
AFUB_006750	678	EDP55973	DS499594	1904208	1904847	-1	ankyrin repeat protein	protein_coding		AFUB_006750	1016	852	1360	713	830	795	823	1029	976	1122	786	872	1521	1349	1463	1237	885	1185		930.179	816.294	1117.32	803.372	799.219	892.931	803.009	1056.04	1104.1	928.342	958.124	856.97	1636.58	1502.33	1592.21	992.527	998.444	1073.03
AFUB_006760	679	EDP55974	DS499594	1905557	1906134	1	RNA polymerase III subunit C11, putative	protein_coding		AFUB_006760	743	786	762	693	636	631	522	540	450	641	402	491	927	941	1020	687	516	614		680.239	753.06	626.029	780.837	612.414	708.729	509.32	554.191	509.063	530.363	490.033	482.537	997.441	1047.96	1110.08	551.225	582.144	555.985
AFUB_006770	680	EDP55975	DS499594	1907269	1909137	1	translation elongation factor EF-1 alpha subunit , putative	protein_coding		AFUB_006770	292218	297298	373151	242435	271371	254632	218981	244859	251625	302088	251691	274949	283831	285908	270803	300079	259507	312244		267534	284839	306566	273163	261307	285998	213662	251294	284651	249947	306808	270210	305399	318405	294720	240773	292772	282741
AFUB_006780	681	EDP55976	DS499594	1912408	1915073	-1	cAMP-dependent protein kinase-like, putative	protein_coding		AFUB_006780	2967	3083	3527	2166	2824	2317	2672	2043	1913	2600	2034	2592	1090	1181	1270	2255	1824	2222		2716.38	2953.8	2897.64	2440.54	2719.27	2602.42	2607.09	2096.69	2164.08	2151.24	2479.42	2547.32	1172.83	1315.23	1382.16	1809.34	2057.81	2012.05
AFUB_006790	682	EDP55977	DS499594	1918970	1920848	1	nuclear localization protein NPL6, putative	protein_coding		AFUB_006790	432	541	628	294	416	328	685	606	574	638	502	546	855	874	883	859	691	939		395.509	518.328	515.94	331.264	400.572	368.404	668.361	621.925	649.339	527.881	611.932	536.589	919.97	973.341	960.985	689.232	779.576	850.276
AFUB_006800	683	EDP55978	DS499594	1921516	1922352	-1	SNF7 family protein	protein_coding		AFUB_006800	1399	1240	1386	1110	1339	1202	1307	1130	1030	1243	831	1065	1048	1169	1150	1246	1020	1181		1280.83	1188.03	1138.68	1250.69	1289.34	1350.07	1275.25	1159.7	1165.19	1028.46	1012.98	1046.64	1127.64	1301.87	1251.57	999.748	1150.75	1069.41
AFUB_006810	684	EDP55979	DS499594	1922447	1923403	1	conserved hypothetical protein	protein_coding		AFUB_006810	299	311	279	217	295	265	227	250	202	292	197	268	303	237	301	387	265	251		273.744	297.967	229.215	244.504	284.06	297.644	221.486	256.57	228.513	241.601	240.141	263.381	326.024	263.938	327.584	310.516	298.969	227.284
AFUB_006820	685	EDP55980	DS499594	1923553	1925410	-1	MFS multidrug transporter, putative	protein_coding		AFUB_006820	734	612	769	560	710	575	526	684	605	293	446	568	74	145	129	167	146	194		671.999	586.352	631.78	630.979	683.669	645.831	513.223	701.975	684.407	242.428	543.668	558.21	79.6231	161.481	140.393	133.995	164.715	175.669
AFUB_006830	686	EDP55981	DS499594	1927883	1929454	1	3-beta hydroxysteroid dehydrogenase/isomerase family protein, putative	protein_coding		AFUB_006830	221	169	237	220	207	234	138	162	189	127	148	158	92	120	96	156	120	146		202.332	161.917	194.71	247.885	199.323	262.825	134.648	166.257	213.807	105.08	180.41	155.277	98.9909	133.639	104.479	125.169	135.382	132.205
AFUB_006840	687	EDP55982	DS499594	1930130	1930841	-1	conserved hypothetical protein	protein_coding		AFUB_006840	602	605	650	615	592	476	499	475	385	574	360	442	861	684	680	739	535	732		551.149	579.645	534.014	692.95	570.045	534.635	486.879	487.483	435.532	474.927	438.835	434.381	926.425	761.745	740.057	592.948	603.579	662.835
AFUB_006850	688	EDP55983	DS499594	1932876	1935247	1	neutral/alkaline nonlysosomal ceramidase, putative	protein_coding		AFUB_006850	72	42	59	31	55	44	83	46	31	49	41	53	32	27	25	44	31	46		65.9182	40.2399	48.4721	34.9292	52.9603	49.4201	80.9839	47.2088	35.0688	40.5426	49.9785	52.0865	34.4316	30.0689	27.208	35.3041	34.9737	41.6536
AFUB_006860	689	EDP55984	DS499594	1936062	1937891	1	conserved hypothetical protein	protein_coding		AFUB_006860	719	663	807	720	904	683	128	56	44	133	60	75	101	83	106	73	42	49		658.266	635.215	662.999	811.259	870.475	767.134	124.891	57.4716	49.7751	110.044	73.1392	73.7072	108.675	92.4339	115.362	58.5727	47.3838	44.3701
AFUB_006870	690	EDP55985	DS499594	1938122	1939634	-1	conserved hypothetical protein	protein_coding		AFUB_006870	817	775	791	847	860	725	559	433	405	712	507	541	326	324	377	725	656	716		747.988	742.521	649.854	954.356	828.106	814.308	545.421	444.379	458.157	589.108	618.027	531.675	350.772	360.826	410.296	581.715	740.09	648.347
AFUB_006880	691	EDP55986	DS499594	1941158	1942104	-1	hypothetical protein	protein_coding		AFUB_006880	1228	844	1067	1136	1292	1140	987	422	416	510	389	502	648	656	616	941	609	827		1124.27	808.629	876.605	1279.99	1244.09	1280.43	963.025	433.09	470.601	421.974	474.186	493.347	697.24	730.562	670.404	755.026	687.065	748.859
AFUB_006890	692	EDP55987	DS499594	1943616	1944492	1	conserved hypothetical protein	protein_coding		AFUB_006890	196	201	223	149	163	160	213	211	190	208	157	136	176	210	209	173	144	190		179.444	192.576	183.208	167.886	156.955	179.709	207.826	216.545	214.938	172.099	191.381	133.656	189.374	233.869	227.459	138.809	162.459	172.047
AFUB_006900	693	EDP55988	DS499594	1944766	1948173	-1	mitochondrial translation initiation factor, putative	protein_coding		AFUB_006900	1868	1958	2351	1431	1739	1326	1502	1873	1670	2106	1350	1944	2287	1825	1881	2448	1489	2065		1710.21	1875.94	1931.49	1612.38	1674.51	1489.34	1465.51	1922.22	1889.19	1742.5	1645.63	1910.49	2460.78	2032.43	2047.13	1964.19	1679.87	1869.88
AFUB_006910	694	EDP55989	DS499594	1948249	1949383	1	mitochondrial carrier protein (Ymc1), putative	protein_coding		AFUB_006910	1111	1234	1497	772	958	870	1292	1993	1625	2170	1412	1809	1939	1655	1712	1786	1237	1538		1017.15	1182.29	1229.88	869.85	922.472	977.17	1260.62	2045.37	1838.28	1795.46	1721.21	1777.82	2086.34	1843.11	1863.2	1433.03	1395.57	1392.68
AFUB_006920	695	EDP55990	DS499594	1949619	1952342	-1	C6 transcription factor, putative	protein_coding		AFUB_006920	213	227	271	197	262	201	241	128	85	229	148	161	156	146	133	176	127	159		195.008	217.487	222.643	221.969	252.284	225.76	235.146	131.364	96.1564	189.474	180.41	158.225	167.854	162.595	144.746	141.216	143.28	143.976
AFUB_006930	696	EDP55991	DS499594	1952760	1955001	-1	MFS transporter, putative	protein_coding		AFUB_006930	166	117	155	204	229	177	297	138	149	124	133	156	131	105	109	218	158	154		151.978	112.097	127.342	229.857	220.507	198.804	289.786	141.627	168.557	102.597	162.125	153.311	140.954	116.935	118.627	174.916	178.253	139.449
AFUB_006940	697	EDP55992	DS499594	1955860	1958526	1	alpha-glucosidase, putative	protein_coding		AFUB_006940	4	6	8	2	3	6	4	11	5	11	5	13	4	3	5	19	8	14		3.66212	5.74855	6.57248	2.2535	2.88874	6.7391	3.90284	11.2891	5.65626	9.10139	6.09494	12.7759	4.30395	3.34099	5.44159	15.245	9.02548	12.6772
AFUB_006950	698	EDP55993	DS499594	1958958	1960123	-1	40S ribosomal protein S2, putative	protein_coding		AFUB_006950	2508	2655	3022	1730	2338	2022	1913	2293	1973	2685	2113	2456	2731	2656	2656	2751	1893	2709		2296.15	2543.73	2482.76	1949.27	2251.29	2271.08	1866.53	2353.26	2231.96	2221.57	2575.72	2413.67	2938.52	2957.89	2890.57	2207.31	2135.66	2453.03
AFUB_006960	699	EDP55994	DS499594	1961055	1961755	-1	high expression lethality protein Hel10, putative	protein_coding		AFUB_006960	39158	31437	44847	47005	44356	42775	92072	24855	25770	30672	26758	32752	25046	26056	25354	26952	21334	22569		35850.3	30119.5	36844.5	52962.8	42711	48044.2	89835.5	25508.2	29152.4	25378	32617.7	32187.5	26949.2	29017.6	27593.2	21625.4	24068.7	20436.5
AFUB_006970	700	EDP55995	DS499594	1963876	1964563	1	phosphoglycerate mutase family protein, putative	protein_coding		AFUB_006970	964	617	870	1450	1168	1021	1498	566	561	322	430	542	590	735	741	779	601	730		882.571	591.143	714.757	1633.79	1124.68	1146.77	1461.61	580.874	634.632	266.422	524.165	532.658	634.833	818.542	806.444	625.043	678.039	661.024
AFUB_006980	701	EDP55996	DS499594	1965277	1967045	1	60S ribosome biogenesis protein Rrp14, putative	protein_coding		AFUB_006980	3488	4382	4689	2882	3367	2796	2491	2545	2097	3608	2317	3082	3359	3332	3490	2812	2193	2864		3193.37	4198.36	3852.3	3247.29	3242.13	3140.42	2430.49	2611.88	2372.24	2985.26	2824.39	3028.88	3614.24	3710.72	3798.23	2256.25	2474.11	2593.39
AFUB_006990	702	EDP55997	DS499594	1967738	1968619	-1	NADH-quinone oxidoreductase, 23 kDa subunit, putative	protein_coding		AFUB_006990	4229	4147	4576	3721	4061	3990	3307	3828	3836	2958	2793	3383	4251	4612	4436	4019	3362	4145		3871.78	3973.21	3759.46	4192.63	3910.4	4481.5	3226.67	3928.6	4339.48	2447.45	3404.63	3324.69	4574.02	5136.21	4827.78	3224.71	3792.96	3753.35
AFUB_007000	703	EDP55998	DS499594	1969045	1969843	1	acyl carrier protein, putative	protein_coding		AFUB_007000	5511	6378	6738	3675	4827	4843	4403	4686	3946	5605	4034	4992	5908	5689	5292	6226	4394	5890		5045.49	6110.71	5535.67	4140.8	4647.99	5439.58	4296.05	4809.14	4463.92	4637.57	4917.4	4905.95	6356.94	6335.62	5759.38	4995.53	4957.25	5333.47
AFUB_007010	704	EDP55999	DS499594	1970852	1972152	1	Golgi phosphoprotein 3 (GPP34) domain containing protein	protein_coding		AFUB_007010	813	859	877	607	794	815	617	803	725	1061	754	944	1011	965	932	1262	975	1327		744.326	823.001	720.508	683.936	764.554	915.395	602.012	824.102	820.158	877.87	919.117	927.729	1087.82	1074.68	1014.31	1012.59	1099.98	1201.61
AFUB_007020	705	EDP56000	DS499594	1972989	1974131	-1	zinc-binding oxidoreductase, putative	protein_coding		AFUB_007020	6	5	1	10	9	5	9	0	1	3	2	4	10	4	12	8	3	3		5.49318	4.79046	0.82156	11.2675	8.66623	5.61592	8.78138	0	1.13125	2.4822	2.43797	3.93105	10.7599	4.45465	13.0598	6.41893	3.38456	2.71654
AFUB_007030	706	EDP56001	DS499594	1974725	1975924	-1	conserved hypothetical protein	protein_coding		AFUB_007030	253	189	187	356	307	243	147	86	40	134	71	89	116	90	88	168	96	114		231.629	181.079	153.632	401.122	295.615	272.934	143.429	88.26	45.2501	110.871	86.5481	87.4659	124.815	100.23	95.772	134.797	108.306	103.228
AFUB_007040	707	EDP56002	DS499594	1978434	1978999	1	hypothetical protein	protein_coding		AFUB_007040	106	56	51	57	50	47	48	82	54	58	30	38	106	66	65	112	62	55		97.0462	53.6531	41.8996	64.2247	48.1457	52.7896	46.834	84.1549	61.0876	47.9891	36.5696	37.345	114.055	73.5017	70.7407	89.865	69.9475	49.8032
AFUB_007050	708	EDP56003	DS499594	1980222	1982072	1	CBS domain protein	protein_coding		AFUB_007050	1174	1299	1318	708	1061	861	1387	1559	1356	1931	1149	1508	1132	1089	1177	1585	1266	1570		1074.83	1244.56	1082.82	797.738	1021.65	967.061	1353.31	1599.97	1533.98	1597.71	1400.62	1482.01	1218.02	1212.78	1280.95	1271.75	1428.28	1421.65
AFUB_007060	709	EDP56004	DS499594	1984788	1986067	-1	conserved hypothetical protein	protein_coding		AFUB_007060	71	84	126	123	107	93	58	9	20	20	9	19	8	17	15	15	8	19		65.0027	80.4797	103.517	138.59	103.032	104.456	56.5911	9.23651	22.625	16.548	10.9709	18.6725	8.6079	18.9323	16.3248	12.0355	9.02548	17.2047
AFUB_007070	710	EDP56005	DS499594	1988902	1991249	-1	VHS domain protein	protein_coding		AFUB_007070	2231	2437	2637	2222	2418	1955	3569	1716	1617	1812	1282	1624	2111	2512	2651	2065	1911	2354		2042.55	2334.87	2166.45	2503.63	2328.33	2195.82	3482.31	1761.1	1829.23	1499.25	1562.74	1596.01	2271.41	2797.52	2885.13	1656.89	2155.96	2131.58
AFUB_007080	711	EDP56006	DS499594	1991632	1992887	1	RLI and DUF367 domain protein	protein_coding		AFUB_007080	2059	1813	2186	1700	1835	1397	2503	1287	1174	1505	952	1202	2578	2318	2433	1303	850	921		1885.08	1737.02	1795.93	1915.47	1766.95	1569.09	2442.2	1320.82	1328.09	1245.24	1160.48	1181.28	2773.9	2581.47	2647.88	1045.48	958.958	833.977
AFUB_007090	712	EDP56007	DS499594	1993531	1995235	-1	metacaspase CasA	protein_coding		AFUB_007090	4717	4555	5145	4011	4588	3842	4762	2693	2507	3960	2498	3219	3623	3761	3838	3665	2961	3414		4318.56	4364.11	4226.93	4519.39	4417.85	4315.27	4646.33	2763.77	2836.05	3276.5	3045.03	3163.52	3898.3	4188.48	4176.97	2940.67	3340.56	3091.42
AFUB_007100	713	EDP56008	DS499594	1996267	1998320	-1	t-complex protein 1, eta subunit, putative	protein_coding		AFUB_007100	7913	8196	10241	5713	7054	6171	5703	7043	6202	9176	6427	7641	7716	6217	6416	8121	5639	7287		7244.59	7852.52	8413.6	6437.11	6792.4	6931.17	5564.47	7228.08	7016.02	7592.21	7834.43	7509.29	8302.32	6923.64	6982.65	6516.01	6361.84	6598.47
AFUB_007110	714	EDP56009	DS499594	1998787	2000508	-1	histone acetyltransferase Spt10, putative	protein_coding		AFUB_007110	814	604	689	812	805	569	601	613	541	573	450	512	826	794	812	1092	740	913		745.242	578.687	566.055	914.92	775.146	639.091	586.401	629.109	612.007	474.1	548.544	503.175	888.766	884.248	883.715	876.184	834.857	826.733
AFUB_007120	715	EDP56010	DS499594	2001531	2003277	1	lanthionine synthetase C family protein, putative	protein_coding		AFUB_007120	77	67	113	53	59	49	38	47	41	85	46	66	30	24	10	30	31	26		70.4958	64.1921	92.8363	59.7177	56.812	55.036	37.0769	48.2351	46.3813	70.3289	56.0734	64.8624	32.2796	26.7279	10.8832	24.071	34.9737	23.5433
AFUB_007130	716	EDP56011	DS499594	2003539	2004348	-1	conserved hypothetical protein	protein_coding		AFUB_007130	166	115	156	133	142	111	212	133	146	174	177	215	82	99	81	104	93	90		151.978	110.181	128.163	149.858	136.734	124.673	206.85	136.495	165.163	143.967	215.761	211.294	88.231	110.253	88.1538	83.4461	104.921	81.4961
AFUB_007140	717	EDP56012	DS499594	2005009	2007836	1	Leucine Rich Repeat domain protein	protein_coding		AFUB_007140	831	771	858	493	720	565	698	541	423	548	418	503	271	242	270	396	278	290		760.806	738.689	704.899	555.487	693.298	634.599	681.045	555.217	478.52	453.415	509.537	494.33	291.593	269.506	293.846	317.737	313.636	262.599
AFUB_007150	718	EDP56013	DS499594	2008399	2009264	-1	40S ribosomal protein S26	protein_coding		AFUB_007150	32786	31710	38806	25824	28031	27783	25333	33301	32959	39657	29537	34733	48014	42716	40868	52666	39078	44263		30016.6	30381.1	31881.5	29097.2	26991.5	31205.4	24717.6	34176.1	37284.9	32812.2	36005.2	34134.3	51662.5	47571.2	44477.4	42257.4	44087.2	40080.7
AFUB_007160	719	EDP56014	DS499594	2010030	2012278	1	CBS and PB1 domain protein	protein_coding		AFUB_007160	1391	1666	2049	1246	1458	1264	2061	2003	2032	1603	1369	1599	1709	2290	2257	2863	2390	3309		1273.5	1596.18	1683.38	1403.93	1403.93	1419.7	2010.94	2055.64	2298.7	1326.32	1668.79	1571.44	1838.86	2550.29	2456.34	2297.17	2696.36	2996.34
AFUB_007170	720	EDP56015	DS499594	2013061	2016673	1	importin beta-3 subunit, putative	protein_coding		AFUB_007170	10344	11779	13295	8827	9830	8705	6619	5571	5255	9131	5974	7167	8978	8399	8487	9347	7374	8865		9470.25	11285.4	10922.6	9945.81	9465.45	9777.31	6458.22	5717.4	5944.73	7554.98	7282.23	7043.46	9660.22	9353.65	9236.56	7499.71	8319.24	8027.37
AFUB_007180	721	EDP56016	DS499594	2016962	2018262	-1	Fe-containing alcohol dehydrogenase, putative	protein_coding		AFUB_007180	188	137	154	118	169	154	98	95	64	98	52	69	72	75	83	75	71	88		172.12	131.259	126.52	132.956	162.733	172.97	95.6195	97.4965	72.4001	81.0851	63.3873	67.8107	77.4711	83.5246	90.3304	60.1774	80.1012	79.6851
AFUB_007190	722	EDP56017	DS499594	2018597	2021108	-1	aconitate hydratase, mitochondrial	protein_coding		AFUB_007190	3265	4858	4697	2639	3022	2678	6233	9941	8491	7926	5745	8423	4840	5435	4798	6857	5221	6956		2989.21	4654.41	3858.87	2973.49	2909.93	3007.89	6081.59	10202.2	9605.46	6557.96	7003.08	8277.82	5207.78	6052.75	5221.75	5501.82	5890.26	6298.74
AFUB_007200	723	EDP56018	DS499594	2021638	2023425	-1	conserved hypothetical protein	protein_coding		AFUB_007200	1083	944	1192	832	984	883	1157	914	931	964	883	942	451	534	584	867	688	774		991.519	904.439	979.3	937.455	947.508	991.771	1128.9	938.019	1053.2	797.613	1076.37	925.763	485.27	594.695	635.578	695.651	776.192	700.866
AFUB_007210	724	EDP56019	DS499594	2023875	2024537	1	60S acidic ribosomal protein P1	protein_coding		AFUB_007210	34771	38914	43360	28381	31616	30436	30141	41523	35552	47586	32482	41719	50779	49239	46689	61373	46139	60326		31833.9	37283.2	35622.9	31978.2	30443.5	34185.2	29408.8	42614.2	40218.3	39372.6	39595.1	40999.9	54637.6	54835.6	50812.5	49243.6	52053.3	54625.9
AFUB_007220	725	EDP56020	DS499594	2025260	2026496	-1	vacuolar membrane PQ loop repeat protein	protein_coding		AFUB_007220	587	611	706	490	538	558	467	688	640	630	476	609	579	665	555	577	428	536		537.416	585.394	580.022	552.107	518.048	626.736	455.656	706.08	724.001	521.261	580.238	598.503	622.997	740.585	604.017	462.965	482.863	485.355
AFUB_007230	726	EDP56021	DS499594	2027164	2029389	-1	Nulp1-pending protein	protein_coding		AFUB_007230	1155	933	1070	923	1095	825	933	798	705	828	594	664	671	742	781	837	653	681		1057.44	893.9	879.07	1039.99	1054.39	926.627	910.337	818.971	797.533	685.086	724.079	652.555	721.988	826.337	849.977	671.58	736.705	616.654
AFUB_007240	727	EDP56022	DS499594	2029772	2031714	1	protein phophatase 2C family protein	protein_coding		AFUB_007240	1228	1418	1586	1041	1121	1068	1466	1491	1405	1784	1133	1440	1314	1217	1310	1742	1303	1675		1124.27	1358.57	1302.99	1172.95	1079.43	1199.56	1430.39	1530.18	1589.41	1476.08	1381.11	1415.18	1413.85	1355.33	1425.7	1397.72	1470.03	1516.73
AFUB_007250	728	EDP56023	DS499594	2032987	2033577	1	hypothetical protein	protein_coding		AFUB_007250	0	0	0	1	0	2	0	0	0	0	0	0	0	0	0	1	0	0		0	0	0	1.12675	0	2.24637	0	0	0	0	0	0	0	0	0	0.802366	0	0
AFUB_007260	729	EDP56024	DS499594	2033801	2034828	-1	mitochondrial export translocase Oxa2, putative	protein_coding		AFUB_007260	575	591	520	353	431	307	408	424	283	645	286	467	352	260	289	475	258	351		526.43	566.232	427.211	397.742	415.016	344.817	398.089	435.142	320.144	533.672	348.63	458.95	378.748	289.552	314.524	381.124	291.072	317.835
AFUB_007270	730	EDP56025	DS499594	2035305	2037103	1	alpha-1,2-mannosyltransferase (Alg11), putative	protein_coding		AFUB_007270	703	603	829	497	677	559	666	769	762	856	573	729	1105	953	924	1197	803	1072		643.618	577.729	681.073	559.994	651.893	627.86	649.822	789.209	862.014	708.254	698.48	716.434	1188.97	1061.32	1005.61	960.432	905.933	970.709
AFUB_007280	731	EDP56026	DS499594	2037840	2040161	-1	C2H2 transcription factor Crz1, putative	protein_coding		AFUB_007280	934	1072	1221	907	1078	868	1459	677	625	938	657	667	864	964	950	1194	1079	1151		855.105	1027.07	1003.13	1021.96	1038.02	974.923	1423.56	694.791	707.032	776.1	800.875	655.503	929.653	1073.57	1033.9	958.025	1217.31	1042.24
AFUB_007290	732	EDP56027	DS499594	2041788	2042993	-1	arabinogalactan endo-1,4-beta-galactosidase GalA	protein_coding		AFUB_007290	50	37	54	35	52	36	88	45	32	59	31	42	59	77	55	94	83	85		45.7765	35.4494	44.3643	39.4362	50.0716	40.4346	85.8624	46.1826	36.2001	48.8165	37.7886	41.2761	63.4833	85.752	59.8575	75.4224	93.6394	76.9685
AFUB_007300	733	EDP56028	DS499594	2044235	2047927	-1	serine/threonine protein kinase, putative	protein_coding		AFUB_007300	2788	3117	3292	2644	2832	2345	2532	1799	1742	2515	1907	2159	1385	1465	1576	1859	1455	1753		2552.5	2986.37	2704.58	2979.12	2726.97	2633.87	2470.5	1846.28	1970.64	2080.91	2324.61	2121.79	1490.24	1631.51	1715.19	1491.6	1641.51	1587.36
AFUB_007310	734	EDP56029	DS499594	2054030	2056828	1	conserved hypothetical protein	protein_coding		AFUB_007310	138	140	148	99	144	79	76	115	126	244	133	142	151	149	136	484	332	398		126.343	134.133	121.591	111.548	138.66	88.7315	74.1539	118.022	142.538	201.885	162.125	139.552	162.474	165.936	148.011	388.345	374.558	360.394
AFUB_007320	735	EDP56030	DS499594	2057504	2058866	-1	chorismate synthase	protein_coding		AFUB_007320	1527	1610	1975	1478	1663	1269	2127	2502	2548	2532	2111	2395	1842	2044	2142	2053	1779	2452		1398.01	1542.53	1622.58	1665.33	1601.33	1425.32	2075.33	2567.75	2882.43	2094.97	2573.28	2353.72	1981.97	2276.33	2331.18	1647.26	2007.04	2220.32
AFUB_007330	736	EDP56031	DS499594	2059356	2060827	1	lipoyltransferase and lipoate-protein ligase, putative	protein_coding		AFUB_007330	625	559	648	466	560	447	644	647	580	985	658	695	795	745	727	1107	693	962		572.207	535.573	532.371	525.065	539.232	502.063	628.357	664.003	656.126	814.988	802.094	683.02	855.41	829.678	791.208	888.219	781.833	871.103
AFUB_007340	737	EDP56032	DS499594	2061507	2062748	1	pyruvate dehydrogenase E1 component alpha subunit, putative	protein_coding		AFUB_007340	10242	11256	12583	8285	8559	8570	9239	10227	10517	13685	9470	10912	14692	14723	15260	14748	13228	16524		9376.86	10784.3	10337.7	9335.11	8241.59	9625.68	9014.58	10495.8	11897.4	11323	11543.8	10723.9	15808.4	16396.4	16607.7	11833.3	14923.6	14962.7
AFUB_007350	738	EDP56033	DS499594	2063059	2064870	-1	conserved hypothetical protein	protein_coding		AFUB_007350	415	421	452	399	469	363	303	293	235	275	193	250	440	367	364	449	251	377		379.945	403.357	371.345	449.573	451.607	407.716	295.64	300.7	265.844	227.535	235.265	245.691	473.435	408.714	396.148	360.262	283.175	341.378
AFUB_007360	739	EDP56034	DS499594	2065270	2066832	-1	30S ribosomal subunit S4, putative	protein_coding		AFUB_007360	2652	3292	3484	2125	2435	2394	2362	2668	2297	3285	2101	2986	3489	2992	3151	3325	2436	3348		2427.99	3154.04	2862.32	2394.34	2344.7	2688.9	2304.62	2738.11	2598.49	2718.01	2561.09	2934.53	3754.12	3332.08	3429.29	2667.87	2748.26	3031.66
AFUB_007370	740	EDP56035	DS499594	2067568	2069899	-1	DNA repair protein Rad26, putative	protein_coding		AFUB_007370	829	681	818	643	736	524	615	576	476	673	452	551	661	579	628	760	447	534		758.975	652.46	672.036	724.499	708.705	588.548	600.061	591.137	538.476	556.84	550.982	541.503	711.228	644.81	683.464	609.798	504.299	483.544
AFUB_007380	741	EDP56036	DS499594	2070595	2072100	1	phosphatidate cytidylyltransferase	protein_coding		AFUB_007380	1769	1547	1855	1295	1545	1414	1491	1691	1733	2354	1590	1994	2397	2012	1998	3249	2100	2712		1619.57	1482.17	1523.99	1459.14	1487.7	1588.18	1454.78	1735.44	1960.46	1947.7	1938.19	1959.63	2579.14	2240.69	2174.46	2606.89	2369.19	2455.75
AFUB_007390	742	EDP56037	DS499594	2072881	2074438	-1	cyclin, putative	protein_coding		AFUB_007390	518	580	615	426	483	392	396	352	273	558	308	406	365	323	320	443	339	390		474.245	555.693	505.26	479.995	465.088	440.288	386.381	361.25	308.832	461.689	375.448	399.002	392.736	359.713	348.262	355.448	382.455	353.15
AFUB_007400	743	EDP56038	DS499594	2074920	2075541	-1	conserved hypothetical protein	protein_coding		AFUB_007400	4	11	12	6	14	11	46	12	32	32	22	21	6	9	12	9	12	13		3.66212	10.539	9.85872	6.76049	13.4808	12.355	44.8826	12.3154	36.2001	26.4768	26.8177	20.638	6.45593	10.023	13.0598	7.22129	13.5382	11.7717
AFUB_007410	744	EDP56039	DS499594	2075815	2076922	-1	fructosamine-3-kinase, putative	protein_coding		AFUB_007410	181	196	344	165	208	188	694	421	440	266	390	415	185	173	208	208	152	198		165.711	187.786	282.617	185.913	200.286	211.159	677.142	432.064	497.751	220.088	475.405	407.847	199.058	192.664	226.37	166.892	171.484	179.291
AFUB_007420	745	EDP56040	DS499594	2077290	2080395	-1	armadillo repeat protein	protein_coding		AFUB_007420	406	449	494	254	340	282	439	501	456	666	357	556	561	574	510	717	538	699		371.705	430.183	405.851	286.194	327.391	316.738	428.336	514.166	515.851	551.048	435.179	546.416	603.629	639.242	555.042	575.296	606.964	632.953
AFUB_007430	746	EDP56041	DS499594	2082459	2083649	1	cyclin-dependent protein kinase regulator Pho80	protein_coding		AFUB_007430	2169	1895	2046	1997	2118	1846	1579	1365	1342	2325	1476	1594	1606	1578	1454	2673	2026	2185		1985.79	1815.58	1680.91	2250.12	2039.45	2073.4	1540.64	1400.87	1518.14	1923.7	1799.23	1566.52	1728.04	1757.36	1582.42	2144.72	2285.7	1978.54
AFUB_007440	747	EDP56042	DS499594	2084428	2086060	1	tRNA-specific adenosine-34 deaminase subunit Tad3, putative	protein_coding		AFUB_007440	225	222	197	254	213	221	203	207	217	527	329	375	91	109	89	590	383	523		205.994	212.696	161.847	286.194	205.101	248.224	198.069	212.44	245.482	436.039	401.047	368.536	97.9149	121.389	96.8604	473.396	432.095	473.583
AFUB_007450	748	EDP56043	DS499594	2086733	2091434	-1	conserved hypothetical protein	protein_coding		AFUB_007450	5461	6508	6523	4902	5296	4531	4196	3220	2882	4965	2989	3531	4493	3990	4044	4931	3542	4353		4999.71	6235.26	5359.04	5523.32	5099.6	5089.15	4094.08	3304.62	3260.27	4108.04	3643.55	3470.14	4834.41	4443.51	4401.16	3956.47	3996.03	3941.69
AFUB_007460	749	EDP56044	DS499594	2091624	2092718	1	conserved hypothetical protein	protein_coding		AFUB_007460	1343	1170	1432	1061	1259	1081	711	753	711	1059	783	828	1101	1040	946	1013	816	1007		1229.56	1120.97	1176.47	1195.48	1212.31	1214.16	693.729	772.788	804.32	876.216	954.467	813.728	1184.66	1158.21	1029.55	812.797	920.599	911.851
AFUB_007470	750	EDP56045	DS499594	2093442	2094751	-1	export control protein CHS7-like, putative	protein_coding		AFUB_007470	1035	940	1402	844	1027	884	1036	820	963	1207	1118	1149	1265	1220	1140	1740	1297	1810		947.574	900.606	1151.83	950.976	988.913	992.894	1010.83	841.549	1089.4	998.671	1362.83	1129.2	1361.12	1358.67	1240.68	1396.12	1463.26	1638.98
AFUB_007480	751	EDP56046	DS499594	2097013	2097540	1	conserved hypothetical protein	protein_coding		AFUB_007480	3	1	1	2	0	0	3	0	0	0	0	0	2	1	1	2	1	2		2.74659	0.958092	0.82156	2.2535	0	0	2.92713	0	0	0	0	0	2.15198	1.11366	1.08832	1.60473	1.12819	1.81102
AFUB_007490	752	EDP56047	DS499594	2098674	2100740	-1	c-24(28) sterol reductase	protein_coding		AFUB_007490	1567	1462	1865	1124	1438	1219	904	1773	1831	2562	1778	2336	2256	1719	1617	4342	2559	3741		1434.64	1400.73	1532.21	1266.47	1384.67	1369.16	882.041	1819.59	2071.32	2119.8	2167.36	2295.74	2427.43	1914.38	1759.81	3483.87	2887.03	3387.52
AFUB_007500	753	EDP56048	DS499594	2101614	2103916	-1	RING finger domain protein (Rnf10), putative	protein_coding		AFUB_007500	1332	1232	1490	1080	1509	1095	1253	1199	928	1103	843	952	986	1070	1194	1175	905	1019		1219.49	1180.37	1224.12	1216.89	1453.04	1229.89	1222.56	1230.51	1049.8	912.621	1027.61	935.591	1060.92	1191.62	1299.45	942.78	1021.01	922.717
AFUB_007510	754	EDP56049	DS499594	2104656	2107509	1	ubiquitin C-terminal hydrolase, putative	protein_coding		AFUB_007510	3649	4099	4305	2296	3202	2234	2112	1915	1660	2836	1673	2029	2195	1948	1927	2635	1843	2116		3340.77	3927.22	3536.82	2587.01	3083.25	2509.19	2060.7	1965.32	1877.88	2346.5	2039.37	1994.03	2361.79	2169.41	2097.19	2114.23	2079.25	1916.06
AFUB_007520	755	EDP56050	DS499594	2108893	2110787	-1	Na/H antiporter, putative	protein_coding		AFUB_007520	2320	1980	2035	1769	2154	1618	1321	1833	1594	2341	1331	1626	2236	1658	1581	2888	1762	2156		2124.03	1897.02	1671.88	1993.22	2074.12	1817.31	1288.91	1881.17	1803.22	1936.94	1622.47	1597.97	2405.91	1846.45	1720.63	2317.23	1987.86	1952.28
AFUB_007530	756	EDP56051	DS499594	2111577	2112959	-1	ribonuclease H, putative	protein_coding		AFUB_007530	742	579	701	517	638	479	664	594	544	793	438	518	830	820	789	1009	656	766		679.324	554.735	575.914	582.529	614.339	538.005	647.871	609.61	615.401	656.127	533.916	509.071	893.07	913.203	858.683	809.587	740.09	693.622
AFUB_007540	757	EDP56052	DS499594	2114419	2115232	1	ankyrin repeat protein	protein_coding		AFUB_007540	7	4	3	2	7	2	9	6	3	3	4	9	4	3	4	6	4	5		6.40871	3.83237	2.46468	2.2535	6.7404	2.24637	8.78138	6.15768	3.39376	2.4822	4.87595	8.84487	4.30395	3.34099	4.35327	4.8142	4.51274	4.52756
AFUB_007550	758	EDP56053	DS499594	2118162	2119400	1	conserved hypothetical protein	protein_coding		AFUB_007550	701	670	672	379	477	495	564	553	474	598	418	428	420	417	414	454	322	366		641.787	641.921	552.089	427.038	459.31	555.976	550.3	567.532	536.213	494.785	509.537	420.623	451.915	464.397	450.564	364.274	363.276	331.417
AFUB_007560	759	EDP56054	DS499594	2119940	2121570	-1	mitochondrial cytochrome b2, putative	protein_coding		AFUB_007560	507	476	533	307	415	367	757	657	571	852	494	601	482	399	409	693	572	647		464.174	456.052	437.892	345.912	399.61	412.208	738.612	674.265	645.945	704.944	602.18	590.641	518.626	444.351	445.122	556.04	645.322	585.866
AFUB_007570	760	EDP56055	DS499594	2122493	2123025	1	conserved hypothetical protein	protein_coding		AFUB_007570	583	543	637	391	479	432	527	563	398	830	373	458	328	344	333	357	328	330		533.754	520.244	523.334	440.559	461.236	485.215	514.199	577.795	450.238	686.741	454.682	450.106	352.924	383.1	362.41	286.445	370.045	298.819
AFUB_007580	761	EDP56056	DS499594	2125012	2127493	1	6-phosphofructo-2-kinase 1	protein_coding		AFUB_007580	3478	3352	4080	3563	3917	3198	6307	3451	2917	2303	2488	3118	1571	1866	2062	2604	2098	2823		3184.21	3211.52	3351.97	4014.6	3771.74	3591.94	6153.8	3541.69	3299.86	1905.5	3032.84	3064.26	1690.38	2078.09	2244.11	2089.36	2366.93	2556.26
AFUB_007590	762	EDP56057	DS499594	2127978	2128748	-1	DSBA-like thioredoxin domain protein	protein_coding		AFUB_007590	104	85	126	89	94	93	135	186	124	194	138	164	66	45	38	88	64	71		95.2152	81.4378	103.517	100.281	90.514	104.456	131.721	190.888	140.275	160.515	168.22	161.173	71.0152	50.1148	41.3561	70.6082	72.2039	64.2914
AFUB_007600	763	EDP56058	DS499594	2129420	2131534	-1	hypothetical protein	protein_coding		AFUB_007600	1070	764	948	827	998	751	734	586	579	674	537	680	454	504	581	770	523	705		979.618	731.982	778.839	931.821	960.989	843.511	716.17	601.4	654.995	557.667	654.596	668.279	488.498	561.286	632.313	617.822	590.041	638.386
AFUB_007610	764	EDP56059	DS499594	2134462	2136753	-1	SPX domain protein	protein_coding		AFUB_007610	1026	908	1081	814	966	864	1256	1271	1258	1605	1137	1254	867	889	881	2057	1641	1912		939.334	869.947	888.107	917.173	930.175	970.431	1225.49	1304.4	1423.11	1327.98	1385.99	1232.39	932.881	990.045	958.809	1650.47	1851.35	1731.34
AFUB_007620	765	EDP56060	DS499594	2137431	2139091	1	NUDIX family hydrolase, putative	protein_coding		AFUB_007620	1045	846	1020	751	934	790	1057	1269	1262	1416	893	1050	978	899	833	1406	924	1052		956.729	810.546	837.992	846.188	899.362	887.315	1031.32	1302.35	1427.64	1171.6	1088.56	1031.9	1052.32	1001.18	906.569	1128.13	1042.44	952.599
AFUB_007630	766	EDP56061	DS499594	2139395	2139887	1	conserved hypothetical protein	protein_coding		AFUB_007630	166	218	263	124	183	161	142	379	371	330	250	353	235	199	220	298	210	301		151.978	208.864	216.07	139.717	176.213	180.833	138.551	388.96	419.694	273.042	304.747	346.915	252.857	221.619	239.43	239.105	236.919	272.559
AFUB_007640	767	EDP56062	DS499594	2140553	2142126	1	conserved hypothetical protein	protein_coding		AFUB_007640	2596	3336	3827	1193	1984	1782	2911	2903	2444	4573	2498	3290	2570	2339	2274	2360	1762	2233		2376.72	3196.19	3144.11	1344.21	1910.42	2001.51	2840.29	2979.29	2764.78	3783.7	3045.03	3233.29	2765.29	2604.86	2474.84	1893.58	1987.86	2022.01
AFUB_007650	768	EDP56063	DS499594	2143164	2144608	1	tetracycline transporter, putative	protein_coding		AFUB_007650	1040	1008	1162	874	962	900	707	574	601	887	741	741	602	600	554	1035	897	1045		952.152	965.756	954.653	984.778	926.324	1010.87	689.826	589.084	679.882	733.903	903.27	728.228	647.745	668.197	602.928	830.449	1011.98	946.26
AFUB_007660	769	EDP56064	DS499594	2145041	2146139	-1	conserved hypothetical protein	protein_coding		AFUB_007660	735	619	675	455	549	475	651	579	485	585	420	501	392	419	425	509	417	483		672.915	593.059	554.553	512.671	528.64	533.512	635.187	594.216	548.657	484.028	511.975	492.364	421.787	466.624	462.535	408.404	470.453	437.362
AFUB_007670	770	EDP56065	DS499594	2146537	2149432	-1	chromosome segregation protein (SepB), putative	protein_coding		AFUB_007670	1703	1817	2330	1444	1795	1491	1885	1777	1561	2646	1543	1997	2318	2039	2116	3135	2074	2605		1559.15	1740.85	1914.24	1627.02	1728.43	1674.67	1839.21	1823.7	1765.88	2189.3	1880.9	1962.58	2494.14	2270.76	2302.88	2515.42	2339.86	2358.86
AFUB_007680	771	EDP56066	DS499594	2149778	2151738	-1	dihydroxy-acid dehydratase, putative	protein_coding		AFUB_007680	46	41	36	49	37	31	18	19	22	21	23	32	8	10	2	11	15	10		42.1144	39.2818	29.5762	55.2107	35.6278	34.8187	17.5628	19.4993	24.8875	17.3754	28.0367	31.4484	8.6079	11.1366	2.17664	8.82602	16.9228	9.05512
AFUB_007690	772	EDP56067	DS499594	2152246	2153986	-1	cytochrome P450, putative	protein_coding		AFUB_007690	402	319	386	343	391	326	219	330	240	531	322	400	240	186	195	429	285	362		368.043	305.631	317.122	386.475	376.5	366.158	213.68	338.672	271.5	439.349	392.514	393.105	258.237	207.141	212.222	344.215	321.533	327.795
AFUB_007700	773	EDP56068	DS499594	2154512	2157248	-1	RNA12 protein, putative	protein_coding		AFUB_007700	813	640	839	667	730	624	1138	797	918	802	1025	999	422	403	417	549	380	425		744.326	613.179	689.289	751.541	702.928	700.867	1110.36	817.945	1038.49	663.574	1249.46	981.781	454.067	448.806	453.829	440.499	428.71	384.843
AFUB_007710	774	EDP56069	DS499594	2157486	2158169	1	conserved hypothetical protein	protein_coding		AFUB_007710	497	488	534	365	474	444	360	361	351	578	357	474	373	359	319	482	371	447		455.019	467.549	438.713	411.263	456.421	498.694	351.255	370.487	397.069	478.237	435.179	465.83	401.343	399.805	347.174	386.74	418.557	404.764
AFUB_007720	775	EDP56070	DS499594	2158682	2159311	1	conserved hypothetical protein	protein_coding		AFUB_007720	8	6	7	6	9	9	6	7	3	17	6	6	4	3	8	17	8	11		7.32424	5.74855	5.75092	6.76049	8.66623	10.1087	5.85425	7.18395	3.39376	14.0658	7.31392	5.89658	4.30395	3.34099	8.70655	13.6402	9.02548	9.96063
AFUB_007730	776	EDP56071	DS499594	2160051	2166649	-1	glutamate synthase Glt1, putative	protein_coding		AFUB_007730	8950	13038	12560	9023	10041	8564	14607	37827	35623	37704	23834	38008	1601	1408	1398	3334	2440	3495		8194	12491.6	10318.8	10166.7	9668.62	9618.94	14252.2	38821.1	40298.6	31196.3	29053.3	37352.9	1722.66	1568.04	1521.47	2675.09	2752.77	3164.77
AFUB_007740	777	EDP56072	DS499594	2172415	2173617	1	conserved hypothetical protein	protein_coding		AFUB_007740	141	145	273	39	105	64	383	408	413	319	241	354	153	162	171	206	153	235		129.09	138.923	224.286	43.9432	101.106	71.8838	373.697	418.722	467.207	263.94	293.776	347.898	164.626	180.413	186.102	165.287	172.612	212.795
AFUB_007750	778	EDP56073	DS499594	2174440	2175138	-1	SNARE complex subunit (Bet1), putative	protein_coding		AFUB_007750	694	576	711	627	650	584	658	792	775	821	541	741	960	842	873	1441	924	1206		635.378	551.861	584.129	706.471	625.894	655.939	642.017	812.813	876.72	679.295	659.472	728.228	1032.95	937.703	950.102	1156.21	1042.44	1092.05
AFUB_007760	779	EDP56074	DS499594	2175785	2176550	-1	conserved hypothetical protein	protein_coding		AFUB_007760	5075	4949	6497	3126	4548	4285	2155	2688	2370	3537	2299	2878	5758	5072	5424	5453	3719	4649		4646.32	4741.6	5337.68	3522.22	4379.34	4812.84	2102.65	2758.64	2681.07	2926.51	2802.45	2828.39	6195.54	5648.49	5903.04	4375.3	4195.72	4209.73
AFUB_007770	780	EDP56075	DS499594	2178315	2180349	1	molecular chaperone Hsp70	protein_coding		AFUB_007770	78365	105707	119646	42053	63100	56968	73772	72260	67346	140862	80610	96582	68981	60424	57452	40156	33884	42144		71745.5	101277	98296.4	47383.2	60759.9	63985.5	71980	74158.9	76185.3	116549	98262.6	94917.2	74222.7	67291.9	62526.1	32219.8	38227.4	38161.9
AFUB_007780	781	EDP56076	DS499594	2181818	2183112	-1	mitochondrial GTP/GDP transporter Ggc1, putative	protein_coding		AFUB_007780	1989	2128	3022	1381	1392	1378	2905	5368	4985	5317	3825	4917	5128	5084	5359	4769	3490	4643		1820.99	2038.82	2482.76	1556.04	1340.38	1547.75	2834.43	5509.07	5639.29	4399.28	4662.63	4832.25	5517.67	5661.86	5832.3	3826.48	3937.37	4204.29
AFUB_007790	782	EDP56077	DS499594	2184036	2184558	-1	autophagic death protein Aut7/IDI-7, putative	protein_coding		AFUB_007790	14314	11252	13522	15063	15645	13253	15325	8567	8518	6905	6340	7909	8132	9053	9965	8672	6505	8100		13104.9	10780.4	11109.1	16972.2	15064.8	14885.6	14952.7	8792.13	9636	5713.19	7728.38	7772.67	8749.93	10082	10845.1	6958.12	7338.85	7334.65
AFUB_007800	783	EDP56078	DS499594	2185654	2187037	1	coproporphyrinogen III oxidase, putative	protein_coding		AFUB_007800	2396	2391	4590	1631	2073	1941	13190	8437	9951	1752	5674	6290	2429	4251	4663	4360	4625	6267		2193.61	2290.8	3770.96	1837.73	1996.12	2180.1	12869.6	8658.72	11257.1	1449.6	6916.53	6181.58	2613.57	4734.18	5074.83	3498.32	5217.86	5674.85
AFUB_007810	784	EDP56079	DS499594	2187850	2190309	-1	microtubule binding protein HOOK3, putative	protein_coding		AFUB_007810	734	693	994	442	549	472	807	1313	1192	1389	770	1084	1880	1510	1626	2008	1103	1500		671.999	663.958	816.631	498.023	528.64	530.143	787.397	1347.5	1348.45	1149.26	938.62	1065.32	2022.86	1681.63	1769.61	1611.15	1244.39	1358.27
AFUB_007820	785	EDP56080	DS499594	2190882	2191363	-1	conserved hypothetical protein	protein_coding		AFUB_007820	773	583	640	712	814	660	832	579	473	480	340	472	391	499	506	603	409	478		707.705	558.567	525.799	802.245	783.812	741.301	811.79	594.216	535.082	397.152	414.456	463.864	420.711	555.717	550.689	483.827	461.428	432.835
AFUB_007830	786	EDP56081	DS499594	2192422	2194751	1	mRNA cleavage factor complex component Pcf11, putative	protein_coding		AFUB_007830	660	687	724	532	659	499	529	757	620	1020	569	709	753	711	708	834	591	855		604.25	658.209	594.81	599.43	634.561	560.469	516.15	776.893	701.376	843.947	693.604	696.779	810.219	791.814	770.53	669.173	666.758	774.213
AFUB_007840	787	EDP56082	DS499594	2195278	2196679	1	dimeric dihydrodiol dehydrogenase, putative	protein_coding		AFUB_007840	970	964	1169	663	833	729	810	1190	1138	1481	919	1016	700	611	610	755	572	610		888.065	923.6	960.404	747.034	802.108	818.801	790.324	1221.27	1287.36	1225.38	1120.25	998.487	753.191	680.447	663.874	605.786	645.322	552.362
AFUB_007850	788	EDP56083	DS499594	2197043	2198019	-1	adenylate kinase, putative	protein_coding		AFUB_007850	5318	5191	7093	4577	4851	4528	5038	9273	9227	8982	6901	8155	10246	9060	9091	9544	6958	8794		4868.79	4973.45	5827.33	5157.13	4671.1	5085.78	4915.62	9516.69	10438.1	7431.7	8412.23	8014.43	11024.6	10089.8	9893.9	7657.78	7849.91	7963.07
AFUB_007860	789	EDP56084	DS499594	2198732	2199934	1	26S proteasome regulatory particle subunit Rpn8, putative	protein_coding		AFUB_007860	3280	2698	3405	2210	2757	2541	2630	2739	2610	3632	2385	3037	3921	3266	3346	4123	2574	3352		3002.94	2584.93	2797.41	2490.11	2654.76	2854.01	2566.11	2810.98	2952.57	3005.11	2907.28	2984.65	4218.95	3637.22	3641.51	3308.15	2903.95	3035.28
AFUB_007865	790	EDP56085	DS499594	2200423	2201235	-1	conserved hypothetical protein	protein_coding		AFUB_007865	114	107	103	111	131	108	119	86	79	120	58	77	85	70	60	103	77	80		104.37	102.516	84.6207	125.069	126.142	121.304	116.109	88.26	89.3689	99.2879	70.7013	75.6728	91.459	77.9563	65.2991	82.6437	86.8703	72.441
AFUB_007870	791	EDP56086	DS499594	2201557	2203263	-1	hypothetical protein	protein_coding		AFUB_007870	2	0	2	1	0	0	5	1	0	1	1	1	3	0	0	7	2	5		1.83106	0	1.64312	1.12675	0	0	4.87855	1.02628	0	0.827399	1.21899	0.982763	3.22796	0	0	5.61656	2.25637	4.52756
AFUB_007880	792	EDP56087	DS499594	2211260	2212079	1	MYB DNA-binding domain protein	protein_coding		AFUB_007880	117	122	135	96	109	107	91	73	70	134	98	106	62	82	84	311	205	296		107.117	116.887	110.911	108.168	104.958	120.181	88.7895	74.9184	79.1876	110.871	119.461	104.173	66.7112	91.3203	91.4188	249.536	231.278	268.032
AFUB_007890	793	EDP56088	DS499594	2212594	2213557	-1	conserved hypothetical protein	protein_coding		AFUB_007890	925	781	977	790	754	683	653	775	734	811	557	720	867	605	616	670	430	629		846.866	748.27	802.664	890.131	726.038	767.134	637.138	795.366	830.339	671.021	678.976	707.59	932.881	673.765	670.404	537.585	485.12	569.567
AFUB_007900	794	EDP56089	DS499594	2214955	2216209	1	cell polarity protein (Alp11), putative	protein_coding		AFUB_007900	737	640	748	638	700	696	550	539	507	706	464	595	550	568	629	893	757	877		674.746	613.179	614.527	718.865	674.04	781.736	536.64	553.164	573.545	584.144	565.61	584.744	591.793	632.56	684.552	716.513	854.036	794.134
AFUB_007910	795	EDP56090	DS499594	2216633	2218862	-1	conserved hypothetical protein	protein_coding		AFUB_007910	1220	1164	1533	1091	1185	1070	1276	1628	1346	1973	1187	1578	2065	1807	1976	2343	1407	1881		1116.95	1115.22	1259.45	1229.28	1141.05	1201.81	1245	1670.78	1522.67	1632.46	1446.94	1550.8	2221.91	2012.39	2150.52	1879.94	1587.36	1703.27
AFUB_007920	796	EDP56091	DS499594	2219301	2220392	1	ribonuclease HI large subunit	protein_coding		AFUB_007920	425	328	375	248	355	311	361	382	291	602	387	460	594	552	556	652	424	565		389.1	314.254	308.085	279.434	341.835	349.31	352.231	392.039	329.194	498.094	471.748	452.071	639.137	614.741	605.105	523.143	478.351	511.614
AFUB_007930	797	EDP56092	DS499594	2220744	2222087	-1	peroxisomal membrane protein pex16 (peroxin-16)	protein_coding		AFUB_007930	463	488	564	380	529	404	537	685	749	751	551	670	977	851	913	870	646	706		423.891	467.549	463.36	428.164	509.382	453.766	523.956	703.001	847.308	621.377	671.662	658.451	1051.24	947.726	993.635	698.058	728.808	639.292
AFUB_007940	798	EDP56093	DS499594	2222661	2224883	-1	conserved hypothetical protein	protein_coding		AFUB_007940	282	258	251	282	305	241	324	325	257	494	281	380	281	236	226	611	407	494		258.18	247.188	206.212	317.743	293.689	270.687	316.13	333.541	290.732	408.735	342.535	373.45	302.353	262.824	245.96	490.246	459.171	447.323
AFUB_007950	799	EDP56094	DS499594	2226649	2227920	1	conserved hypothetical protein	protein_coding		AFUB_007950	597	462	529	439	653	485	604	480	458	733	410	553	401	379	379	730	491	634		546.572	442.638	434.605	494.643	628.783	544.744	589.328	492.614	518.113	606.483	499.785	543.468	431.471	422.078	412.473	585.727	553.939	574.095
AFUB_007960	800	EDP56095	DS499594	2229082	2230265	1	zinc knuckle domain protein (Byr3), putative	protein_coding		AFUB_007960	14617	13549	15839	11995	13100	11947	7713	9404	9132	13296	9288	11224	13049	9185	8661	9594	6426	8123		13382.3	12981.2	13012.7	13515.3	12614.2	13418.7	7525.64	9651.13	10330.6	11001.1	11322	11030.5	14040.6	10229	9425.93	7697.9	7249.72	7355.48
AFUB_007970	801	EDP56096	DS499594	2231107	2233302	-1	YdiU domain protein	protein_coding		AFUB_007970	2631	2482	2802	2307	2422	2139	1788	1752	1537	2227	1476	1853	1238	1145	1160	1742	1124	1389		2408.76	2377.98	2302.01	2599.41	2332.18	2402.49	1744.57	1798.04	1738.73	1842.62	1799.23	1821.06	1332.07	1275.14	1262.45	1397.72	1268.08	1257.76
AFUB_007980	802	EDP56097	DS499594	2234489	2235545	1	ketoreductase, putative	protein_coding		AFUB_007980	579	480	588	406	509	431	441	611	589	760	490	621	401	426	343	634	480	486		530.092	459.884	483.077	457.46	490.123	484.092	430.288	627.057	666.307	628.823	597.304	610.296	431.471	474.42	373.293	508.7	541.529	440.079
AFUB_007990	803	EDP56098	DS499594	2236563	2239010	1	conserved hypothetical protein	protein_coding		AFUB_007990	601	506	539	473	580	433	571	635	607	827	522	589	830	827	873	1034	630	816		550.234	484.794	442.821	532.952	558.49	486.339	557.13	651.687	686.67	684.259	636.311	578.848	893.07	920.998	950.102	829.646	710.757	738.898
AFUB_008000	804	EDP56099	DS499594	2239698	2241842	-1	conserved hypothetical protein	protein_coding		AFUB_008000	2201	1408	1625	2111	2372	1608	1569	1496	1344	1505	1105	1311	1226	1147	1048	1832	1151	1400		2015.08	1348.99	1335.04	2378.57	2284.03	1806.08	1530.89	1535.31	1520.4	1245.24	1346.98	1288.4	1319.16	1277.37	1140.56	1469.93	1298.54	1267.72
AFUB_008010	805	EDP56100	DS499594	2242660	2243585	1	secretion related GTPase SrgD	protein_coding		AFUB_008010	1940	1564	1680	1754	1809	1654	1295	1326	1097	1631	1069	1271	1794	1674	1602	1504	973	1244		1776.13	1498.46	1380.22	1976.32	1741.91	1857.75	1263.54	1360.85	1240.98	1349.49	1303.1	1249.09	1930.32	1864.27	1743.49	1206.76	1097.72	1126.46
AFUB_008020	806	EDP56101	DS499594	2244221	2246749	-1	protein O-mannosyl transferase	protein_coding		AFUB_008020	3153	2588	3533	2429	3045	3197	2179	2237	2359	3511	3280	3531	2287	2279	2119	4135	2999	3960		2886.67	2479.54	2902.57	2736.87	2932.07	3590.82	2126.07	2295.79	2668.62	2905	3998.28	3470.14	2460.78	2538.04	2306.15	3317.78	3383.43	3585.83
AFUB_008030	807	EDP56102	DS499594	2248095	2250244	-1	MFS monosaccharide transporter, putative	protein_coding		AFUB_008030	1110	840	1050	910	1163	927	893	801	733	1093	771	868	1016	898	915	1637	1123	1475		1016.24	804.797	862.638	1025.34	1119.87	1041.19	871.308	822.05	829.208	904.347	939.839	853.039	1093.2	1000.07	995.812	1313.47	1266.95	1335.63
AFUB_008040	808	EDP56103	DS499594	2253026	2254477	-1	mitochondrial carrier protein, putative	protein_coding		AFUB_008040	1794	1431	1583	1619	1717	1355	961	1071	967	1826	1057	1153	1480	1213	1015	2190	1184	1435		1642.46	1371.03	1300.53	1824.21	1653.32	1521.91	937.656	1099.15	1093.92	1510.83	1288.47	1133.13	1592.46	1350.87	1104.64	1757.18	1335.77	1299.41
AFUB_008050	809	EDP56104	DS499594	2255100	2258525	1	transcription elongation complex subunit (Cdc68)	protein_coding		AFUB_008050	6492	6665	8609	5051	6005	5055	6034	7346	6676	8214	5228	7302	10046	8784	9086	10320	6956	8723		5943.62	6385.68	7072.81	5691.21	5782.3	5677.69	5887.43	7539.05	7552.24	6796.26	6372.87	7176.14	10809.4	9782.41	9888.46	8280.42	7847.66	7898.78
AFUB_008060	810	EDP56105	DS499594	2258867	2259901	-1	metalloprotease MEP1	protein_coding		AFUB_008060	358	240	283	377	400	345	249	216	219	373	291	338	170	138	144	376	214	281		327.76	229.942	232.502	424.784	385.166	387.498	242.952	221.676	247.744	308.62	354.725	332.174	182.918	153.685	156.718	301.69	241.432	254.449
AFUB_008070	811	EDP56106	DS499594	2260416	2261915	-1	LEM3/CDC50 family protein	protein_coding		AFUB_008070	1755	1653	1972	1318	1578	1411	1231	1356	1344	1695	1154	1469	1429	1350	1337	1953	1301	1608		1606.76	1583.73	1620.12	1485.05	1519.48	1584.81	1201.1	1391.63	1520.4	1402.44	1406.71	1443.68	1537.59	1503.44	1455.08	1567.02	1467.77	1456.06
AFUB_008080	812	EDP56107	DS499594	2263030	2264163	-1	SWIRM domain protein	protein_coding		AFUB_008080	2863	1685	2387	4073	3491	3264	4764	1844	1524	984	2059	2103	1398	1776	2246	1575	1312	1984		2621.16	1614.38	1961.06	4589.25	3361.53	3666.07	4648.28	1892.46	1724.03	814.161	2509.9	2066.75	1504.23	1977.86	2444.36	1263.73	1480.18	1796.54
AFUB_008090	813	EDP56108	DS499594	2284966	2286111	1	DUF689 domain protein	protein_coding		AFUB_008090	2933	2008	2365	3228	2909	2637	2220	1980	1872	2385	1799	2164	1992	1799	1789	2620	1738	1832		2685.25	1923.85	1942.99	3637.14	2801.12	2961.84	2166.07	2032.03	2117.7	1973.35	2192.96	2126.7	2143.37	2003.48	1947	2102.2	1960.79	1658.9
AFUB_008100	814	EDP56109	DS499594	2324804	2326027	1	porphobilinogen synthase, putative	protein_coding		AFUB_008100	4828	4214	4778	3935	4099	4063	3129	3089	3089	4381	2976	3544	3645	3380	3375	4471	3214	3851		4420.18	4037.4	3925.42	4433.75	3946.99	4563.5	3052.99	3170.18	3494.44	3624.84	3627.71	3482.91	3921.98	3764.18	3673.08	3587.38	3625.99	3487.13
AFUB_008110	815	EDP56110	DS499594	2326634	2327380	-1	acetyltransferase, putative	protein_coding		AFUB_008110	906	754	990	688	874	704	566	741	712	737	548	734	642	607	568	924	666	894		829.471	722.401	813.345	775.203	841.587	790.721	552.251	760.473	805.451	609.793	668.005	721.348	690.784	675.993	618.165	741.386	751.372	809.528
AFUB_008120	816	EDP56111	DS499594	2327814	2328801	-1	C6 finger domain protein, putative	protein_coding		AFUB_008120	829	713	868	587	711	533	622	695	606	687	404	606	588	468	480	918	547	651		758.975	683.119	713.114	661.401	684.632	598.657	606.891	713.264	685.539	568.423	492.471	595.555	632.681	521.194	522.393	736.572	617.117	589.488
AFUB_008130	817	EDP56112	DS499594	2331221	2335069	1	exportin KapK	protein_coding		AFUB_008130	9389	8128	10324	6520	8878	6802	4409	5017	4671	6595	4297	5251	4735	3849	3987	7070	4592	5633		8595.92	7787.37	8481.79	7346.4	8548.76	7639.9	4301.9	5148.84	5284.08	5456.7	5237.99	5160.49	5094.8	4286.48	4339.13	5672.73	5180.63	5100.75
AFUB_008140	818	EDP56113	DS499594	2335882	2336608	1	protein phosphatase 1 regulatory (inhibitor) subunit Ypi1p, putative	protein_coding		AFUB_008140	1186	1009	1126	1166	1123	939	1030	982	736	1365	780	1012	1071	971	1026	1710	1117	1431		1085.82	966.715	925.077	1313.79	1081.35	1054.67	1004.98	1007.81	832.601	1129.4	950.81	994.556	1152.38	1081.37	1116.61	1372.05	1260.18	1295.79
AFUB_008150	819	EDP56114	DS499594	2336983	2339405	-1	hypothetical protein	protein_coding		AFUB_008150	605	656	744	481	589	506	499	839	710	1116	693	884	689	641	677	1602	1056	1575		553.896	628.508	611.241	541.966	567.157	568.331	486.879	861.048	803.189	923.377	844.758	868.763	741.356	713.857	736.792	1285.39	1191.36	1426.18
AFUB_008160	820	EDP56115	DS499594	2342325	2344118	-1	cytochrome P450 phenylacetate hydroxylase, putative	protein_coding		AFUB_008160	578	397	421	699	674	453	442	633	634	407	386	524	232	261	279	625	358	492		529.177	380.362	345.877	787.597	649.004	508.802	431.263	649.635	717.214	336.751	470.529	514.968	249.629	290.666	303.641	501.479	403.89	445.512
AFUB_008170	821	EDP56116	DS499594	2347387	2349710	1	glycerol-3-phosphate dehydrogenase, mitochondrial	protein_coding		AFUB_008170	9004	9181	10871	7332	8979	8354	9569	10080	9620	12986	10867	12436	7398	7250	6890	14507	10205	13501		8243.44	8796.24	8931.18	8261.32	8646.01	9383.08	9336.56	10344.9	10882.6	10744.6	13246.7	12221.6	7960.16	8074.05	7498.52	11639.9	11513.1	12225.3
AFUB_008180	822	AFUB_008180-1	DS499594	2350097	2350168	-1		tRNA		AFUB_008180	0	1	1	9	3	1	0	0	0	3	3	5	0	0	0	15	6	3		0	0.958092	0.82156	10.1407	2.88874	1.12318	0	0	0	2.4822	3.65696	4.91382	0	0	0	12.0355	6.76911	2.71654
AFUB_008190	823	AFUB_008190-1	DS499594	2351654	2351725	-1		tRNA		AFUB_008190	1	0	0	2	1	0	1	0	0	0	0	0	0	0	0	0	0	0		0.91553	0	0	2.2535	0.962915	0	0.975709	0	0	0	0	0	0	0	0	0	0	0
AFUB_008200	824	AFUB_008200-1	DS499594	2352585	2352656	1		tRNA		AFUB_008200	1	0	0	1	2	0	2	0	0	0	1	1	2	0	2	6	1	2		0.91553	0	0	1.12675	1.92583	0	1.95142	0	0	0	1.21899	0.982763	2.15198	0	2.17664	4.8142	1.12819	1.81102
AFUB_008210	825	AFUB_008210-1	DS499594	2353175	2353246	1		tRNA		AFUB_008210	0	0	0	0	0	0	0	0	0	0	0	0	0	0	0	0	0	0		0	0	0	0	0	0	0	0	0	0	0	0	0	0	0	0	0	0
AFUB_008220	826	AFUB_008220-1	DS499594	2353322	2353393	1		tRNA		AFUB_008220	0	2	1	8	5	4	4	2	0	4	4	1	0	1	2	10	1	7		0	1.91618	0.82156	9.01399	4.81457	4.49273	3.90284	2.05256	0	3.3096	4.87595	0.982763	0	1.11366	2.17664	8.02366	1.12819	6.33859
AFUB_008230	827	EDP56117	DS499594	2358289	2359209	1	DUF814 domain protein, putative	protein_coding		AFUB_008230	1429	1304	1472	1124	1152	1171	1001	961	944	1390	834	1153	1352	1371	1297	1709	1201	1465		1308.29	1249.35	1209.34	1266.47	1109.28	1315.25	976.685	986.254	1067.9	1150.08	1016.64	1133.13	1454.74	1526.83	1411.55	1371.24	1354.95	1326.58
AFUB_008240	828	EDP56118	DS499594	2360264	2361729	1	Golgi matrix protein, putative	protein_coding		AFUB_008240	1236	1072	1321	770	1047	935	679	869	670	974	555	859	1039	949	991	1339	912	1181		1131.6	1027.07	1085.28	867.596	1008.17	1050.18	662.506	891.837	757.939	805.887	676.538	844.194	1117.95	1056.87	1078.52	1074.37	1028.91	1069.41
AFUB_008250	829	EDP56119	DS499594	2362007	2363033	1	guanylate kinase	protein_coding		AFUB_008250	2583	2379	3031	2059	2317	2001	2921	3843	3569	4540	2668	3479	6714	6106	6193	5837	3956	4198		2364.82	2279.3	2490.15	2319.97	2231.07	2247.49	2850.05	3943.99	4037.44	3756.39	3252.26	3419.03	7224.18	6800.02	6739.96	4683.41	4463.1	3801.34
AFUB_008260	830	EDP56120	DS499594	2363562	2364910	-1	septin	protein_coding		AFUB_008260	2258	2031	2767	1471	1804	1797	1996	3603	3603	4146	2653	3843	6068	5148	4882	9977	6354	9482		2067.27	1945.88	2273.26	1657.45	1737.1	2018.36	1947.52	3697.68	4075.9	3430.4	3233.97	3776.76	6529.09	5733.13	5313.17	8005.2	7168.49	8586.07
AFUB_008270	831	EDP56121	DS499594	2365376	2365791	1	hypothetical protein	protein_coding		AFUB_008270	2391	2105	2523	2182	2259	2135	1597	1924	1906	2917	2012	2552	2827	2554	2418	3530	2162	2688		2189.03	2016.78	2072.8	2458.57	2175.22	2398	1558.21	1974.56	2156.17	2413.52	2452.6	2508.01	3041.82	2844.29	2631.55	2832.35	2439.14	2434.02
AFUB_008280	832	EDP56122	DS499594	2366834	2367633	1	meiotic recombination protein Ski8/Rec14, putative	protein_coding		AFUB_008280	770	722	864	498	496	488	579	777	721	970	647	828	833	659	647	1035	671	785		704.958	691.742	709.828	561.121	477.606	548.114	564.936	797.419	815.633	802.577	788.685	813.728	896.298	733.903	704.142	830.449	757.012	710.827
AFUB_008290	833	EDP56123	DS499594	2368492	2372275	1	conserved hypothetical protein	protein_coding		AFUB_008290	1890	1402	1604	1787	1904	1488	1220	1247	1220	1863	1136	1417	1273	1133	1142	2139	1153	1510		1730.35	1343.24	1317.78	2013.5	1833.39	1671.3	1190.37	1279.77	1380.13	1541.44	1384.77	1392.58	1369.73	1261.78	1242.86	1716.26	1300.8	1367.32
AFUB_008300	834	EDP56124	DS499594	2372889	2373229	1	heavy metal ion transporter, putative	protein_coding		AFUB_008300	2447	2047	2645	1956	2165	1853	2154	2569	2488	3320	1910	2574	6041	5398	5210	5691	4127	4114		2240.3	1961.21	2173.03	2203.92	2084.71	2081.26	2101.68	2636.51	2814.55	2746.96	2328.27	2529.63	6500.04	6011.55	5670.14	4566.26	4656.02	3725.28
AFUB_008310	835	EDP56125	DS499594	2373934	2374665	-1	hypothetical protein	protein_coding		AFUB_008310	724	608	680	837	804	619	421	297	242	304	252	322	214	253	243	419	318	542		662.844	582.52	558.661	943.088	774.183	695.251	410.774	304.805	273.763	251.529	307.185	316.45	230.261	281.756	264.461	336.191	358.763	490.788
AFUB_008320	836	EDP56126	DS499594	2378803	2381142	1	CHY and RING finger domain protein, putative	protein_coding		AFUB_008320	1821	1530	1871	1269	1628	1258	1583	1590	1537	1551	1115	1332	1664	1582	1667	1765	1162	1509		1667.18	1465.88	1537.14	1429.84	1567.62	1412.97	1544.55	1631.78	1738.73	1283.3	1359.17	1309.04	1790.44	1761.81	1814.23	1416.18	1310.95	1366.42
AFUB_008330	837	EDP56127	DS499594	2382076	2384463	1	conserved hypothetical protein	protein_coding		AFUB_008330	1283	1026	1193	941	1100	864	786	721	640	992	617	768	791	644	625	1103	701	736		1174.63	983.002	980.121	1060.27	1059.21	970.431	766.907	739.947	724.001	820.78	752.115	754.762	851.106	717.198	680.199	885.01	790.858	666.457
AFUB_008340	838	EDP56128	DS499594	2385527	2388484	1	IQ calmodulin-binding motif domain protein	protein_coding		AFUB_008340	1150	1126	1277	894	1093	896	870	617	688	858	644	622	733	740	807	870	739	754		1052.86	1078.81	1049.13	1007.31	1052.47	1006.37	848.867	633.214	778.301	709.908	785.028	611.279	788.699	824.11	878.273	698.058	833.729	682.756
AFUB_008350	839	EDP56129	DS499594	2388975	2390357	1	WD repeat protein	protein_coding		AFUB_008350	1367	1528	1692	1050	1217	1040	1430	1353	1243	1433	982	1189	1391	1370	1373	1483	1175	1293		1251.53	1463.96	1390.08	1183.09	1171.87	1168.11	1395.26	1388.56	1406.15	1185.66	1197.05	1168.51	1496.7	1525.72	1494.26	1189.91	1325.62	1170.83
AFUB_008360	840	EDP56130	DS499594	2390656	2392683	-1	pheromone processing carboxypeptidase Kex1	protein_coding		AFUB_008360	700	723	843	631	706	597	709	786	740	1033	664	829	897	828	880	1342	962	1226		640.871	692.7	692.575	710.978	679.818	670.541	691.778	806.655	837.126	854.703	809.408	814.711	965.161	922.112	957.72	1076.78	1085.31	1110.16
AFUB_008370	841	EDP56131	DS499594	2393697	2394605	-1	DUF431 domain protein	protein_coding		AFUB_008370	1532	1312	1697	1245	1237	1223	901	1215	1176	1582	1034	1385	1696	1465	1440	1665	1120	1352		1402.59	1257.02	1394.19	1402.8	1191.13	1373.65	879.114	1246.93	1330.35	1308.95	1260.43	1361.13	1824.88	1631.51	1567.18	1335.94	1263.57	1224.25
AFUB_008380	842	EDP56132	DS499594	2395548	2396208	1	cAMP-regulated phosphoprotein family protein Igo1, putative	protein_coding		AFUB_008380	1989	1770	2275	1549	1864	1547	1460	1599	1559	1724	1097	1393	1542	1645	1731	1652	1204	1486		1820.99	1695.82	1869.05	1745.33	1794.87	1737.57	1424.54	1641.02	1763.62	1426.44	1337.23	1368.99	1659.17	1831.97	1883.88	1325.51	1358.34	1345.59
AFUB_008390	843	EDP56133	DS499594	2398044	2399447	-1	conserved hypothetical protein	protein_coding		AFUB_008390	1076	1039	996	815	1075	859	636	616	560	1396	848	1023	423	367	378	1072	762	901		985.111	995.457	818.274	918.3	1035.13	964.815	620.551	632.188	633.501	1155.05	1033.7	1005.37	455.143	408.714	411.384	860.136	859.677	815.867
AFUB_008400	844	EDP56134	DS499594	2400483	2401635	1	UPF0160 domain protein MYG1, putative	protein_coding		AFUB_008400	2223	2009	2326	1714	1860	1729	1749	2120	1916	2860	2001	2353	2159	1845	1726	2865	2077	2568		2035.22	1924.81	1910.95	1931.25	1791.02	1941.98	1706.52	2175.71	2167.48	2366.36	2439.19	2312.44	2323.06	2054.71	1878.44	2298.78	2343.24	2325.36
AFUB_008410	845	EDP56135	DS499594	2401971	2403415	-1	lactonohydrolase, putative	protein_coding		AFUB_008410	763	607	638	810	949	704	555	377	347	537	333	446	377	373	378	491	314	412		698.55	581.562	524.155	912.666	913.806	790.721	541.519	386.907	392.544	444.313	405.923	438.312	405.647	415.396	411.384	393.962	354.25	373.071
AFUB_008420	846	EDP56136	DS499594	2403783	2404576	-1	conserved hypothetical protein	protein_coding		AFUB_008420	703	568	626	757	811	603	471	313	271	369	257	288	314	259	284	342	277	260		643.618	544.196	514.297	852.949	780.924	677.28	459.559	321.225	306.569	305.31	313.28	283.036	337.86	288.438	309.082	274.409	312.507	235.433
AFUB_008430	847	EDP56137	DS499594	2404885	2406899	1	methionyl-tRNA synthetase	protein_coding		AFUB_008430	11153	10241	12413	9191	10549	8969	8447	7192	6734	9640	6520	8133	8124	7401	7309	7426	5542	6220		10210.9	9811.82	10198	10355.9	10157.8	10073.8	8241.81	7381	7617.85	7976.13	7947.8	7992.81	8741.32	8242.21	7954.52	5958.37	6252.4	5632.29
AFUB_008440	848	EDP56138	DS499594	2407678	2408834	1	nuclear pore complex protein (SonA), putative	protein_coding		AFUB_008440	1614	1790	1891	1309	1499	1457	1834	1697	1402	2100	1550	1872	2021	2080	2131	2489	1805	2355		1477.67	1714.98	1553.57	1474.91	1443.41	1636.48	1789.45	1741.6	1586.02	1737.54	1889.43	1839.73	2174.57	2316.42	2319.21	1997.09	2036.37	2132.48
AFUB_008450	849	EDP56139	DS499594	2412599	2413361	1	conserved hypothetical protein	protein_coding		AFUB_008450	414	508	813	235	317	322	2099	1771	1765	284	560	750	233	406	533	283	345	619		379.03	486.711	667.929	264.786	305.244	361.665	2048.01	1817.54	1996.66	234.981	682.633	737.072	250.705	452.147	580.074	227.07	389.224	560.512
AFUB_008460	850	EDP56140	DS499594	2414274	2418165	-1	intermediate filament protein (Mdm1), putative	protein_coding		AFUB_008460	529	542	565	528	579	484	600	740	640	811	630	716	547	617	591	1088	746	1004		484.316	519.286	464.182	594.923	557.528	543.621	585.425	759.447	724.001	671.021	767.962	703.659	588.565	687.129	643.196	872.974	841.626	909.134
AFUB_008470	851	EDP56141	DS499594	2418838	2419670	1	phospholipid methyltransferase	protein_coding		AFUB_008470	1190	1121	1273	932	1124	1056	768	766	867	1302	793	924	2309	2559	2334	1770	1372	1573		1089.48	1074.02	1045.85	1050.13	1082.32	1186.08	749.345	786.13	980.795	1077.27	966.657	908.073	2484.46	2849.86	2540.14	1420.19	1547.87	1424.37
AFUB_008480	852	EDP56142	DS499594	2420305	2422092	-1	conserved hypothetical protein	protein_coding		AFUB_008480	685	608	843	555	656	509	650	767	714	820	573	745	986	823	908	1009	663	836		627.138	582.52	692.575	625.345	631.672	571.7	634.211	787.156	807.714	678.467	698.48	732.159	1060.92	916.544	988.193	809.587	747.987	757.008
AFUB_008490	853	EDP56143	DS499594	2422600	2426006	-1	conserved hypothetical protein	protein_coding		AFUB_008490	830	800	882	464	667	555	850	1239	998	1494	905	1093	979	1059	979	1434	1010	1303		759.89	766.473	724.616	522.811	642.264	623.367	829.353	1271.56	1128.99	1236.13	1103.18	1074.16	1053.39	1179.37	1065.46	1150.59	1139.47	1179.88
AFUB_008500	854	EDP56144	DS499594	2429460	2431891	1	conserved hypothetical protein	protein_coding		AFUB_008500	255	302	353	211	291	237	209	275	272	440	234	303	230	232	263	473	277	460		233.46	289.344	290.011	237.744	280.208	266.195	203.923	282.227	307.701	364.056	285.243	297.777	247.477	258.37	286.228	379.519	312.507	416.536
AFUB_008510	855	EDP56145	DS499594	2432775	2433665	1	Glutaredoxin domain protein	protein_coding		AFUB_008510	253	205	269	201	231	214	257	243	261	275	204	249	202	204	212	408	234	270		231.629	196.409	221	226.476	222.433	240.361	250.757	249.386	295.257	227.535	248.673	244.708	217.35	227.187	230.724	327.365	263.995	244.488
AFUB_008520	856	EDP56146	DS499594	2434290	2435466	1	60S ribosomal protein L9, putative	protein_coding		AFUB_008520	34482	41169	41237	27927	31845	32620	31902	36666	28731	48550	34542	42097	38310	36696	38336	50092	38237	49772		31569.3	39443.7	33878.7	31466.7	30664	36638.3	31127.1	37629.6	32502	40170.2	42106.3	41371.4	41221.1	40866.9	41721.8	40192.1	43138.4	45069.2
AFUB_008530	857	EDP56147	DS499594	2436337	2438256	1	Patatin-like serine hydrolase, putative	protein_coding		AFUB_008530	183	238	266	122	201	136	150	146	111	238	125	141	148	171	166	279	208	271		167.542	228.026	218.535	137.463	193.546	152.753	146.356	149.837	125.569	196.921	152.373	138.57	159.246	190.436	180.661	223.86	234.663	245.394
AFUB_008540	858	EDP56148	DS499594	2438526	2440112	-1	amino acid permease, putative	protein_coding		AFUB_008540	68	71	66	71	91	62	57	27	31	58	52	41	44	41	26	66	45	45		62.2561	68.0245	54.223	79.9991	87.6252	69.6374	55.6154	27.7095	35.0688	47.9891	63.3873	40.2933	47.3435	45.6601	28.2963	52.9561	50.7683	40.7481
AFUB_008550	859	EDP56149	DS499594	2441522	2443656	-1	conserved hypothetical protein	protein_coding		AFUB_008550	1167	1295	1466	1088	1144	1172	1556	1000	811	1089	818	1029	441	538	504	1110	831	1148		1068.42	1240.73	1204.41	1225.9	1101.57	1316.37	1518.2	1026.28	917.445	901.038	997.132	1011.26	474.511	599.15	548.513	890.626	937.522	1039.53
AFUB_008560	860	EDP56150	DS499594	2447029	2448699	-1	conserved hypothetical protein	protein_coding		AFUB_008560	6	5	7	14	19	8	3	1	1	9	0	7	8	4	12	21	8	4		5.49318	4.79046	5.75092	15.7745	18.2954	8.98547	2.92713	1.02628	1.13125	7.44659	0	6.87934	8.6079	4.45465	13.0598	16.8497	9.02548	3.62205
AFUB_008570	861	EDP56151	DS499594	2449888	2451861	-1	rhomboid family protein, putative	protein_coding		AFUB_008570	691	738	759	506	592	500	572	888	817	1042	688	803	1126	1224	1310	1371	1072	1402		632.632	707.072	623.564	570.135	570.045	561.592	558.106	911.336	924.233	862.15	838.663	789.159	1211.56	1363.12	1425.7	1100.04	1209.41	1269.53
AFUB_008580	862	EDP56152	DS499594	2452519	2452971	1	conserved hypothetical protein	protein_coding		AFUB_008580	171	139	129	171	191	139	170	99	74	161	100	113	88	74	94	152	98	130		156.556	133.175	105.981	192.674	183.917	156.123	165.871	101.602	83.7126	133.211	121.899	111.052	94.6869	82.411	102.302	121.96	110.562	117.717
AFUB_008590	863	EDP56153	DS499594	2453785	2455555	-1	protein kinase activator (Mob2), putative	protein_coding		AFUB_008590	1199	935	1205	827	976	786	1067	1268	1249	1785	1056	1290	1549	1478	1127	2295	1617	1859		1097.72	895.816	989.98	931.821	939.805	882.822	1041.08	1301.32	1412.93	1476.91	1287.25	1267.76	1666.71	1645.99	1226.54	1841.43	1824.28	1683.35
AFUB_008600	864	EDP56154	DS499594	2455613	2457140	1	conserved hypothetical protein	protein_coding		AFUB_008600	959	1043	1202	654	823	746	802	1073	899	1295	793	1079	1562	1566	1534	1729	1235	1651		877.994	999.29	987.515	736.893	792.479	837.895	782.519	1101.2	1017	1071.48	966.657	1060.4	1680.69	1743.99	1669.48	1387.29	1393.31	1495
AFUB_008610	865	EDP56155	DS499594	2457596	2458894	-1	C6 finger domain protein, putative	protein_coding		AFUB_008610	528	333	449	398	501	423	516	475	363	482	300	381	361	365	385	589	390	453		483.4	319.045	368.881	448.446	482.42	475.107	503.466	487.483	410.644	398.806	365.696	374.433	388.432	406.487	419.003	472.594	439.992	410.197
AFUB_008620	866	EDP56156	DS499594	2459217	2461607	1	ribosome biogenesis protein Erb1, putative	protein_coding		AFUB_008620	6836	6833	8246	4632	5920	5223	3737	4523	3908	6405	4480	5048	6665	5106	5044	5620	3599	5046		6258.57	6546.64	6774.59	5219.1	5700.45	5866.39	3646.22	4641.86	4420.93	5299.49	5461.06	4960.99	7171.46	5686.36	5489.48	4509.3	4060.34	4569.21
AFUB_008630	867	EDP56157	DS499594	2461992	2464640	-1	AAA family ATPase/60S ribosome export protein Rix7, putative	protein_coding		AFUB_008630	3081	3409	3691	2449	2846	2453	2243	2417	1796	3559	2182	2733	2553	2289	2568	2970	2125	2675		2820.75	3266.13	3032.38	2759.41	2740.45	2755.17	2188.52	2480.52	2031.73	2944.71	2659.83	2685.89	2747	2549.17	2794.8	2383.03	2397.39	2422.25
AFUB_008640	868	EDP56158	DS499594	2464688	2465543	1	SNF7 family protein	protein_coding		AFUB_008640	529	481	524	374	410	379	511	560	459	661	414	514	426	419	393	570	445	520		484.316	460.842	430.498	421.404	394.795	425.687	498.587	574.716	519.245	546.911	504.661	505.14	458.371	466.624	427.709	457.349	502.043	470.866
AFUB_008650	869	EDP56159	DS499594	2465879	2466623	-1	DUF1000 domain protein	protein_coding		AFUB_008650	280	296	352	160	220	220	341	280	330	490	263	302	258	236	251	263	214	212		256.349	283.595	289.189	180.28	211.841	247.1	332.717	287.358	373.313	405.426	320.594	296.795	277.605	262.824	273.168	211.022	241.432	191.969
AFUB_008660	870	EDP56160	DS499594	2467455	2469442	-1	ATP dependent RNA helicase, putative	protein_coding		AFUB_008660	747	547	582	590	674	573	603	576	508	803	529	705	368	351	329	765	479	584		683.901	524.076	478.148	664.782	649.004	643.584	588.353	591.137	574.676	664.401	644.844	692.848	395.964	390.895	358.057	613.81	540.401	528.819
AFUB_008670	871	EDP56161	DS499594	2469984	2471403	1	CUE domain protein, putative	protein_coding		AFUB_008670	1342	1175	1498	1022	1206	1035	1639	1063	1016	1011	839	960	1135	1283	1292	1607	1219	1656		1228.64	1125.76	1230.7	1151.54	1161.27	1162.5	1599.19	1090.93	1149.35	836.5	1022.73	943.453	1221.25	1428.83	1406.11	1289.4	1375.26	1499.53
AFUB_008680	872	EDP56162	DS499594	2472419	2473175	1	acetyltransferase, GNAT family family	protein_coding		AFUB_008680	85	70	73	49	74	43	59	34	35	60	30	34	48	46	39	62	25	45		77.8201	67.0664	59.9739	55.2107	71.2557	48.2969	57.5668	34.8935	39.5938	49.6439	36.5696	33.414	51.6474	51.2285	42.4444	49.7467	28.2046	40.7481
AFUB_008690	873	EDP56163	DS499594	2473993	2476665	1	transmembrane glycoprotein, putative	protein_coding		AFUB_008690	490	463	487	485	530	501	299	245	189	500	232	271	236	200	223	437	238	349		448.61	443.596	400.1	546.473	510.345	562.715	291.737	251.438	213.807	413.7	282.805	266.329	253.933	222.732	242.695	350.634	268.508	316.024
AFUB_008700	874	EDP56164	DS499594	2478455	2480286	1	protein phosphatase 2C, putative	protein_coding		AFUB_008700	3933	3981	4619	3797	4060	3599	3400	2368	2403	3976	2648	3007	1925	2027	2100	3216	2847	3237		3600.78	3814.16	3794.79	4278.26	3909.43	4042.34	3317.41	2430.23	2718.4	3289.74	3227.88	2955.17	2071.28	2257.39	2285.47	2580.41	3211.94	2931.14
AFUB_008710	875	EDP56165	DS499594	2482059	2483727	1	cholinephosphate cytidylyltransferase	protein_coding		AFUB_008710	3017	3150	3923	1760	2459	2070	2408	4289	3979	4786	2971	4124	4653	4139	3865	4118	2885	3926		2762.16	3017.99	3222.98	1983.08	2367.81	2324.99	2349.51	4401.71	4501.25	3959.93	3621.61	4052.92	5006.57	4609.45	4206.35	3304.14	3254.82	3555.04
AFUB_008720	876	EDP56166	DS499594	2484542	2485687	-1	hypothetical protein	protein_coding		AFUB_008720	433	314	444	320	455	410	71	35	44	20	34	29	71	105	97	68	114	77		396.425	300.841	364.773	360.559	438.126	460.505	69.2753	35.9198	49.7751	16.548	41.4456	28.5001	76.3951	116.935	105.567	54.5609	128.613	69.7244
AFUB_008730	877	EDP56167	DS499594	2486833	2488173	-1	DUF6 domain protein, putative	protein_coding		AFUB_008730	498	418	584	339	359	257	358	546	556	824	511	601	668	631	554	1159	695	762		455.934	400.482	479.791	381.968	345.686	288.658	349.304	560.348	628.976	681.777	622.903	590.641	718.76	702.721	602.928	929.942	784.089	690
AFUB_008740	878	EDP56168	DS499594	2488765	2490958	-1	nucleolus protein required for cell viability, putative	protein_coding		AFUB_008740	2500	2481	2895	2038	2523	1957	1343	1483	1481	2263	1466	1942	1805	1483	1390	2267	1376	1966		2288.83	2377.03	2378.42	2296.31	2429.43	2198.07	1310.38	1521.97	1675.38	1872.4	1787.04	1908.53	1942.16	1651.56	1512.76	1818.96	1552.38	1780.24
AFUB_008750	879	EDP56169	DS499594	2491503	2492669	1	eukaryotic translation initiation factor 3 subunit EifCf, putative	protein_coding		AFUB_008750	6689	7702	8191	5169	5985	5144	4840	5062	4571	7794	4918	6359	6474	5790	5934	6683	5212	6378		6123.98	7379.22	6729.4	5824.16	5763.04	5777.66	4722.43	5195.03	5170.95	6448.75	5994.98	6249.39	6965.94	6448.1	6458.08	5362.21	5880.1	5775.36
AFUB_008760	880	EDP56170	DS499594	2495313	2495783	1	hypothetical protein	protein_coding		AFUB_008760	36	26	10	39	38	22	11	4	7	8	3	5	5	4	4	14	12	18		32.9591	24.9104	8.2156	43.9432	36.5908	24.71	10.7328	4.10512	7.91876	6.61919	3.65696	4.91382	5.37994	4.45465	4.35327	11.2331	13.5382	16.2992
AFUB_008770	881	AFUB_008770-1	DS499594	2496508	2496588	-1		tRNA		AFUB_008770	18	20	11	14	20	10	6	7	4	16	6	8	10	3	8	15	9	22		16.4795	19.1618	9.03716	15.7745	19.2583	11.2318	5.85425	7.18395	4.52501	13.2384	7.31392	7.86211	10.7599	3.34099	8.70655	12.0355	10.1537	19.9213
AFUB_008780	882	AFUB_008780-1	DS499594	2497049	2497129	-1		tRNA		AFUB_008780	0	2	0	2	3	3	2	2	0	3	1	0	0	0	0	7	1	1		0	1.91618	0	2.2535	2.88874	3.36955	1.95142	2.05256	0	2.4822	1.21899	0	0	0	0	5.61656	1.12819	0.905512
AFUB_008790	883	AFUB_008790-1	DS499594	2497655	2497735	1		tRNA		AFUB_008790	0	0	0	0	0	0	0	0	0	0	0	0	0	0	0	0	0	0		0	0	0	0	0	0	0	0	0	0	0	0	0	0	0	0	0	0
AFUB_008800	884	EDP56171	DS499594	2498268	2499250	-1	transcription initiation factor TFIID subunit 13, putative	protein_coding		AFUB_008800	2266	1485	1789	1832	1768	1422	1483	1867	1593	1894	1113	1320	4271	3339	3015	2139	1064	1179		2074.59	1422.77	1469.77	2064.2	1702.43	1597.17	1446.98	1916.06	1802.08	1567.09	1356.73	1297.25	4595.54	3718.52	3281.28	1716.26	1200.39	1067.6
AFUB_008810	885	EDP56172	DS499594	2499481	2499816	1	S-adenosylmethionine-dependent methyltransferase, putative	protein_coding		AFUB_008810	501	488	508	378	453	356	496	652	486	943	400	625	713	597	602	779	503	568		458.681	467.549	417.353	425.911	436.2	399.853	483.952	669.134	549.788	780.237	487.595	614.227	767.179	664.856	655.168	625.043	567.477	514.331
AFUB_008820	886	EDP56173	DS499594	2500185	2502677	-1	pentatricopeptide repeat protein	protein_coding		AFUB_008820	1471	1425	1565	1043	1131	1036	932	1110	982	1434	872	1161	1323	1196	1319	1480	952	1301		1346.75	1365.28	1285.74	1175.2	1089.06	1163.62	909.361	1139.17	1110.89	1186.49	1062.96	1140.99	1423.53	1331.94	1435.49	1187.5	1074.03	1178.07
AFUB_008830	887	EDP56174	DS499594	2503098	2503706	1	conserved hypothetical protein	protein_coding		AFUB_008830	563	461	557	411	428	394	422	520	379	672	403	516	756	613	610	653	465	568		515.444	441.68	457.609	463.094	412.127	442.534	411.749	533.665	428.744	556.012	491.252	507.106	813.447	682.675	663.874	523.945	524.606	514.331
AFUB_008840	888	EDP56175	DS499594	2503981	2505003	-1	conserved hypothetical protein	protein_coding		AFUB_008840	1128	1125	1283	978	1081	936	930	1091	982	1353	875	1136	1448	1318	1329	1546	917	1235		1032.72	1077.85	1054.06	1101.96	1040.91	1051.3	907.409	1119.67	1110.89	1119.47	1066.61	1116.42	1558.03	1467.81	1446.38	1240.46	1034.55	1118.31
AFUB_008850	889	EDP56176	DS499594	2505898	2508395	1	R3H domain protein, putative	protein_coding		AFUB_008850	2869	3035	3206	2532	2961	2643	2057	1808	1637	2936	1792	2348	1790	1750	1675	2479	1831	2394		2626.66	2907.81	2633.92	2852.93	2851.19	2968.57	2007.03	1855.51	1851.86	2429.24	2184.43	2307.53	1926.02	1948.91	1822.93	1989.07	2065.71	2167.8
AFUB_008860	890	EDP56177	DS499594	2509132	2509866	-1	50S ribosomal protein L17	protein_coding		AFUB_008860	1411	1726	2001	1102	1110	1245	1470	1805	1570	1994	1289	1736	2439	2252	2475	2146	1637	2160		1291.81	1653.67	1643.94	1241.68	1068.84	1398.36	1434.29	1852.43	1776.07	1649.83	1571.27	1706.08	2624.33	2507.97	2693.59	1721.88	1846.84	1955.91
AFUB_008870	891	EDP56178	DS499594	2510432	2510862	1	conserved hypothetical protein	protein_coding		AFUB_008870	160	140	167	95	98	127	355	432	371	277	232	340	320	368	433	587	427	546		146.485	134.133	137.201	107.041	94.3656	142.644	346.377	443.353	419.694	229.19	282.805	334.14	344.316	409.828	471.242	470.989	481.735	494.41
AFUB_008880	892	EDP56179	DS499594	2511365	2512123	-1	conserved hypothetical protein	protein_coding		AFUB_008880	133	119	81	144	131	104	96	80	72	123	85	105	105	83	65	227	147	190		121.766	114.013	66.5464	162.252	126.142	116.811	93.6681	82.1023	81.4501	101.77	103.614	103.19	112.979	92.4339	70.7407	182.137	165.843	172.047
AFUB_008890	893	EDP56180	DS499594	2512688	2513312	1	ribosomal protein S23 (S12)	protein_coding		AFUB_008890	41623	41819	49055	34534	35879	36054	32719	44541	40719	57021	38915	49532	57364	54632	54920	65434	52991	59301		38107.1	40066.4	40301.6	38911.1	34548.4	40495.3	31924.2	45711.5	46063.4	47179.1	47436.9	48678.2	61723	60841.6	59770.5	52502	59783.7	53697.8
AFUB_008900	894	EDP56181	DS499594	2513882	2515390	-1	translation regulator GCD7	protein_coding		AFUB_008900	1698	1658	1914	1583	1691	1466	1319	1030	1020	1650	1083	1290	1143	1155	1094	1416	1053	1449		1554.57	1588.52	1572.47	1783.64	1628.29	1646.59	1286.96	1057.07	1153.88	1365.21	1320.16	1267.76	1229.85	1286.28	1190.62	1136.15	1187.98	1312.09
AFUB_008910	895	EDP56182	DS499594	2516208	2517834	1	NIF domain protein	protein_coding		AFUB_008910	576	537	590	420	474	393	588	780	730	744	469	638	729	764	771	969	727	914		527.346	514.495	484.721	473.234	456.421	441.411	573.717	800.498	825.814	615.585	571.705	627.003	784.395	850.838	839.094	777.493	820.191	827.638
AFUB_008920	896	EDP56183	DS499594	2518531	2519787	-1	aminotransferase, class V, putative	protein_coding		AFUB_008920	429	498	630	279	367	380	886	885	810	1225	717	894	1099	1320	1379	1166	1154	1440		392.763	477.13	517.583	314.363	353.39	426.81	864.478	908.257	916.314	1013.56	874.014	878.59	1182.51	1470.03	1500.79	935.559	1301.93	1303.94
AFUB_008930	897	EDP56184	DS499594	2521008	2521806	1	vacuolar protein sorting 29, putative	protein_coding		AFUB_008930	557	500	646	436	492	463	792	856	837	855	621	712	1324	1280	1237	1444	986	1349		509.95	479.046	530.728	491.262	473.754	520.034	772.762	878.495	946.858	707.426	756.991	699.727	1424.61	1425.49	1346.25	1158.62	1112.39	1221.54
AFUB_008940	898	EDP56185	DS499594	2522704	2523630	1	RNP domain protein	protein_coding		AFUB_008940	2056	1977	2394	1659	1810	1752	1682	1966	1859	2252	1409	1899	2833	2453	2515	2721	1704	2328		1882.33	1894.15	1966.82	1869.28	1742.88	1967.82	1641.14	2017.66	2103	1863.3	1717.55	1866.27	3048.27	2731.81	2737.12	2183.24	1922.43	2108.03
AFUB_008950	899	EDP56186	DS499594	2525528	2528611	1	ubiquitin-protein ligase (Rsp5), putative	protein_coding		AFUB_008950	3129	3016	3661	3488	3534	2937	3020	1433	1342	1983	1239	1467	2070	2132	2121	2470	1795	2193		2864.69	2889.6	3007.73	3930.1	3402.94	3298.79	2946.64	1470.66	1518.14	1640.73	1510.33	1441.71	2227.29	2374.33	2308.32	1981.84	2025.09	1985.79
AFUB_008960	900	EDP56187	DS499594	2530186	2530794	1	GPI anchored serine-threonine rich protein	protein_coding		AFUB_008960	287	335	433	156	227	193	167	603	634	512	355	537	1042	1151	1204	2120	1566	2481		262.757	320.961	355.736	175.773	218.582	216.774	162.943	618.846	717.214	423.628	432.741	527.744	1121.18	1281.82	1310.34	1701.02	1766.74	2246.58
AFUB_008970	901	EDP56188	DS499594	2531054	2532226	-1	conserved hypothetical protein	protein_coding		AFUB_008970	64	59	70	27	62	52	68	81	65	83	47	71	72	57	54	91	83	68		58.5939	56.5274	57.5092	30.4222	59.7007	58.4055	66.3482	83.1286	73.5314	68.6741	57.2924	69.7762	77.4711	63.4787	58.7692	73.0153	93.6394	61.5748
AFUB_008980	902	EDP56189	DS499594	2532867	2535041	-1	conserved hypothetical protein	protein_coding		AFUB_008980	420	450	397	408	399	289	472	378	313	388	230	301	303	308	397	545	365	385		384.523	431.141	326.159	459.713	384.203	324.6	460.535	387.934	354.082	321.031	280.367	295.812	326.024	343.008	432.062	437.289	411.788	348.622
AFUB_008990	903	EDP56190	DS499594	2540188	2540630	-1	vacuolar transporter chaperon Vtc1, putative	protein_coding		AFUB_008990	340	358	446	273	341	345	497	488	438	650	424	533	682	747	748	1135	952	1283		311.28	342.997	366.416	307.602	328.354	387.498	484.927	500.824	495.488	537.809	516.851	523.813	733.824	831.905	814.062	910.685	1074.03	1161.77
AFUB_009000	904	EDP56191	DS499594	2541815	2542333	1	dynein light chain (Tctex1), putative	protein_coding		AFUB_009000	603	579	786	378	447	452	637	1103	1199	984	760	888	1118	1263	1083	1592	1076	1387		552.065	554.735	645.746	425.911	430.423	507.679	621.527	1131.99	1356.37	814.161	926.43	872.694	1202.95	1406.56	1178.65	1277.37	1213.93	1255.95
AFUB_009010	905	EDP56192	DS499594	2542929	2545114	-1	protein transport protein (LST8), putative	protein_coding		AFUB_009010	527	479	605	398	430	356	442	546	575	596	407	540	636	528	633	658	433	562		482.485	458.926	497.044	448.446	414.053	399.853	431.263	560.348	650.47	493.13	496.128	530.692	684.328	588.014	688.906	527.957	488.504	508.898
AFUB_009020	906	EDP56193	DS499594	2545463	2547391	1	conserved hypothetical protein	protein_coding		AFUB_009020	673	705	820	620	711	623	449	433	366	628	437	557	663	579	518	610	468	607		616.152	675.455	673.679	698.584	684.632	699.743	438.093	444.379	414.038	519.607	532.697	547.399	713.38	644.81	563.749	489.443	527.991	549.646
AFUB_009030	907	EDP56194	DS499594	2548226	2549269	-1	conserved hypothetical protein	protein_coding		AFUB_009030	2833	2063	2759	3099	3011	2605	2784	891	779	1280	1196	1177	1111	909	894	1304	787	1028		2593.7	1976.54	2266.68	3491.79	2899.34	2925.89	2716.37	914.415	881.245	1059.07	1457.91	1156.71	1195.42	1012.32	972.957	1046.29	887.882	930.867
AFUB_009040	908	EDP56195	DS499594	2550858	2552355	1	conserved hypothetical protein	protein_coding		AFUB_009040	6368	4776	5767	6582	6558	5702	7699	2552	2566	3621	2685	2720	3560	3536	3307	4045	2507	3193		5830.1	4575.85	4737.94	7416.26	6314.79	6404.39	7511.98	2619.06	2902.79	2996.01	3272.98	2673.12	3830.52	3937.91	3599.07	3245.57	2828.36	2891.3
AFUB_009050	909	EDP56196	DS499594	2552964	2553796	1	N-acetyltransferase complex ARD1 subunit, putative	protein_coding		AFUB_009050	2060	1862	2437	1520	1728	1549	2118	2587	2446	2802	1851	2333	3169	3048	2946	3341	2273	2766		1885.99	1783.97	2002.14	1712.66	1663.92	1739.81	2066.55	2654.98	2767.04	2318.37	2256.35	2292.79	3409.81	3394.44	3206.19	2680.7	2564.37	2504.65
AFUB_009060	910	EDP56197	DS499594	2554102	2556228	-1	conserved hypothetical protein	protein_coding		AFUB_009060	2270	2187	2287	2032	2210	1767	2525	1826	1543	1774	1290	1552	1479	1522	1589	1950	1448	1720		2078.25	2095.35	1878.91	2289.55	2128.04	1984.67	2463.67	1873.99	1745.52	1467.81	1572.49	1525.25	1591.39	1694.99	1729.34	1564.61	1633.61	1557.48
AFUB_009070	911	EDP56198	DS499594	2556859	2559710	-1	protein kinase family protein	protein_coding		AFUB_009070	714	768	881	489	685	515	813	754	535	978	532	743	566	525	539	872	572	742		653.689	735.814	723.795	550.98	659.596	578.44	793.251	773.815	605.22	809.196	648.501	730.193	609.009	584.673	586.604	699.663	645.322	671.89
AFUB_009080	912	EDP56199	DS499594	2561912	2565038	-1	PAB1 binding protein (Pbp1), putative	protein_coding		AFUB_009080	2432	2908	2952	2192	2499	1889	2098	1719	1508	2740	1570	2017	1596	1547	1565	2696	2093	2485		2226.57	2786.13	2425.25	2469.83	2406.32	2121.69	2047.04	1764.17	1705.93	2267.07	1913.81	1982.23	1717.28	1722.84	1703.22	2163.18	2361.29	2250.2
AFUB_009090	913	EDP56200	DS499594	2567712	2570997	1	actin-interacting protein (Bud6/Aip3), putative	protein_coding		AFUB_009090	1368	1518	1678	1308	1538	1119	879	900	821	1294	741	1055	792	756	738	1336	888	1233		1252.45	1454.38	1378.58	1473.79	1480.96	1256.84	857.648	923.651	928.758	1070.65	903.27	1036.82	852.182	841.928	803.179	1071.96	1001.83	1116.5
AFUB_009100	914	EDP56201	DS499594	2571865	2573157	1	GPI anchored protein, putative	protein_coding		AFUB_009100	623	483	584	536	586	447	407	705	657	943	654	783	773	572	633	1204	824	868		570.375	462.758	479.791	603.937	564.268	502.063	397.114	723.527	743.233	780.237	797.218	769.504	831.739	637.015	688.906	966.049	929.625	785.985
AFUB_009110	915	EDP56202	DS499594	2573609	2574866	1	mitochondrial 2-oxodicarboxylate carrier protein, putative	protein_coding		AFUB_009110	881	959	1311	645	777	745	1631	4038	3908	3519	2548	2971	3467	3564	3407	3291	2523	3609		806.582	918.81	1077.07	726.753	748.185	836.772	1591.38	4144.12	4420.93	2911.62	3105.98	2919.79	3730.45	3969.09	3707.9	2640.59	2846.41	3267.99
AFUB_009120	916	EDP56203	DS499594	2575744	2577252	-1	HLH transcription factor (GlcD gamma), putative	protein_coding		AFUB_009120	1219	1137	1396	1408	1575	1224	1609	1038	986	1238	835	1153	631	625	700	1131	869	1031		1116.03	1089.35	1146.9	1586.46	1516.59	1374.78	1569.92	1065.28	1115.41	1024.32	1017.85	1133.13	678.948	696.039	761.823	907.476	980.393	933.583
AFUB_009130	917	EDP56204	DS499594	2584841	2586260	1	Golgi traffic protein SFT2, putative	protein_coding		AFUB_009130	1419	950	1240	1180	1410	1263	1579	912	856	783	805	851	647	772	777	1075	755	1077		1299.14	910.187	1018.73	1329.56	1357.71	1418.58	1540.64	935.967	968.352	647.853	981.285	836.332	696.164	859.747	845.624	862.543	851.78	975.237
AFUB_009140	918	EDP56205	DS499594	2586701	2589205	-1	tRNA ligase	protein_coding		AFUB_009140	1810	1297	1380	3322	2609	2024	1948	598	480	660	590	681	525	589	577	715	578	640		1657.11	1242.64	1133.75	3743.06	2512.24	2273.32	1900.68	613.715	543.001	546.083	719.203	669.262	564.894	655.947	627.96	573.692	652.091	579.528
AFUB_009150	919	EDP56206	DS499594	2589780	2590439	1	ankyrin repeat protein	protein_coding		AFUB_009150	2704	1992	2277	2835	2503	2205	2193	1520	1232	1734	1200	1589	1815	1537	1493	1744	1042	1245		2475.59	1908.52	1870.69	3194.33	2410.18	2476.62	2139.73	1559.94	1393.7	1434.71	1462.78	1561.61	1952.92	1711.7	1624.86	1399.33	1175.57	1127.36
AFUB_009160	920	EDP56207	DS499594	2590546	2590773	-1	hypothetical protein	protein_coding		AFUB_009160	2	1	2	1	0	1	2	1	2	2	1	2	0	2	6	3	0	1		1.83106	0.958092	1.64312	1.12675	0	1.12318	1.95142	1.02628	2.2625	1.6548	1.21899	1.96553	0	2.22732	6.52991	2.4071	0	0.905512
AFUB_009170	921	EDP56208	DS499594	2591256	2592096	1	hypothetical protein	protein_coding		AFUB_009170	235	194	249	146	160	143	316	331	314	318	187	292	429	389	422	416	283	322		215.15	185.87	204.569	164.505	154.066	160.615	308.324	339.698	355.213	263.113	227.951	286.967	461.599	433.215	459.27	333.784	319.276	291.575
AFUB_009180	922	EDP56209	DS499594	2592300	2593501	-1	PAP2 domain protein	protein_coding		AFUB_009180	794	580	633	1234	1114	809	693	184	136	427	280	356	167	204	189	477	323	415		726.931	555.693	520.048	1390.41	1072.69	908.656	676.166	188.835	153.85	353.299	341.316	349.864	179.69	227.187	205.692	382.729	364.404	375.788
AFUB_009190	923	EDP56210	DS499594	2593921	2595037	-1	aldehyde reductase (AKR1), putative	protein_coding		AFUB_009190	54	48	64	67	68	78	81	31	53	54	87	60	27	15	19	22	24	23		49.4386	45.9884	52.5799	75.4921	65.4782	87.6083	79.0324	31.8147	59.9564	44.6795	106.052	58.9658	29.0517	16.7049	20.6781	17.652	27.0765	20.8268
AFUB_009199	924	EDP56211	DS499594	2597205	2597766	-1	hypothetical protein	protein_coding		AFUB_009199	198	189	226	136	191	133	208	205	140	133	124	154	90	85	97	118	93	134		181.275	181.079	185.673	153.238	183.917	149.383	202.947	210.387	158.375	110.044	151.154	151.346	96.8389	94.6613	105.567	94.6792	104.921	121.339
AFUB_009200	925	EDP56212	DS499594	2598365	2598976	1	cytochrome c oxidase assembly protein Cox19, putative	protein_coding		AFUB_009200	537	657	610	407	494	426	677	843	618	924	457	714	863	804	907	745	465	579		491.64	629.466	501.152	458.587	475.68	478.476	660.555	865.153	699.114	764.517	557.077	701.693	928.577	895.384	987.105	597.763	524.606	524.292
AFUB_009210	926	EDP56213	DS499594	2599484	2602076	1	UPF0171 domain protein	protein_coding		AFUB_009210	382	343	346	250	362	307	439	327	263	412	221	289	316	303	345	370	280	346		349.733	328.625	284.26	281.687	348.575	344.817	428.336	335.593	297.519	340.888	269.396	284.019	340.012	337.44	375.47	296.875	315.892	313.307
AFUB_009220	927	EDP56214	DS499594	2605733	2608283	1	La domain family	protein_coding		AFUB_009220	3766	4840	5034	3345	3993	3163	2938	2393	2032	4262	2707	3454	2100	1837	1964	3782	2591	3168		3447.89	4637.16	4135.73	3768.97	3844.92	3552.63	2866.63	2455.89	2298.7	3526.37	3299.8	3394.46	2259.57	2045.8	2137.46	3034.55	2923.13	2868.66
AFUB_009230	928	EDP56215	DS499594	2610296	2611706	1	stomatin family protein	protein_coding		AFUB_009230	903	818	1012	719	846	667	1092	1179	1044	1481	880	1140	1661	1367	1429	1895	1243	1562		826.724	783.719	831.419	810.132	814.626	749.163	1065.47	1209.98	1181.03	1225.38	1072.71	1120.35	1787.22	1522.38	1555.21	1520.48	1402.33	1414.41
AFUB_009240	929	EDP56216	DS499594	2612804	2616079	1	histone transcription regulator Hir1, putative	protein_coding		AFUB_009240	654	816	944	461	676	567	691	752	628	884	567	701	839	714	823	855	586	855		598.757	781.803	775.553	519.431	650.93	636.845	674.215	771.762	710.426	731.421	691.166	688.917	902.754	795.155	895.686	686.023	661.117	774.213
AFUB_009250	930	EDP56217	DS499594	2616895	2618504	1	GTP-binding protein YchF	protein_coding		AFUB_009250	12432	13737	14806	10673	11376	10832	9365	8730	7605	14692	9591	11397	10187	9387	9297	12717	10510	12576		11381.9	13161.3	12164	12025.8	10954.1	12166.3	9137.52	8959.42	8603.17	12156.1	11691.3	11200.6	10961.1	10453.9	10118.1	10203.7	11857.2	11387.7
AFUB_009260	931	EDP56218	DS499594	2619064	2619704	1	PUA RNA binding domain protein, putative	protein_coding		AFUB_009260	2579	2447	3365	1822	2098	2022	2236	3169	2993	3210	2379	2884	4646	4330	4100	3706	2731	2953		2361.15	2344.45	2764.55	2052.94	2020.19	2271.08	2181.69	3252.28	3385.84	2655.95	2899.97	2834.29	4999.04	4822.16	4462.11	2973.57	3081.07	2673.98
AFUB_009270	932	EDP56219	DS499594	2619964	2623418	-1	DUF1339 domain protein	protein_coding		AFUB_009270	237	225	276	173	215	175	410	445	391	593	307	454	500	513	456	1127	724	999		216.981	215.571	226.751	194.927	207.027	196.557	400.041	456.694	442.32	490.648	374.229	446.175	537.994	571.309	496.273	904.266	816.806	904.607
AFUB_009280	933	EDP56220	DS499594	2623839	2624909	1	Hsc70 cochaperone (SGT), putative	protein_coding		AFUB_009280	1207	1320	1542	886	1136	986	1578	1453	1263	1963	1270	1569	2219	2369	2204	1935	1703	1953		1105.05	1264.68	1266.85	998.299	1093.87	1107.46	1539.67	1491.18	1428.77	1624.18	1548.11	1541.96	2387.62	2638.27	2398.65	1552.58	1921.3	1768.47
AFUB_009290	934	EDP56221	DS499594	2625895	2627503	-1	mitochondrial inner membrane translocase subunit TIM44, putative	protein_coding		AFUB_009290	2766	2690	3284	1967	2577	2046	1872	2571	2285	3186	2059	2794	3406	2724	2764	3858	2306	3179		2532.36	2577.27	2698	2216.31	2481.43	2298.03	1826.53	2638.56	2584.91	2636.09	2509.9	2745.84	3664.81	3033.62	3008.11	3095.53	2601.6	2878.62
AFUB_009300	935	EDP56222	DS499594	2628049	2628666	1	37S ribosomal protein S11, putative	protein_coding		AFUB_009300	1140	1016	1264	913	932	897	883	956	962	1247	917	1141	1571	1364	1291	1468	1013	1279		1043.7	973.421	1038.45	1028.72	897.436	1007.5	861.551	981.123	1088.26	1031.77	1117.81	1121.33	1690.38	1519.03	1405.02	1177.87	1142.85	1158.15
AFUB_009310	936	EDP56223	DS499594	2629449	2633493	1	VPS9 domain protein, putative	protein_coding		AFUB_009310	1279	1374	1497	941	1167	926	1147	1006	882	1234	691	1057	1015	1003	1067	1289	938	1306		1170.96	1316.42	1229.88	1060.27	1123.72	1040.07	1119.14	1032.44	997.764	1021.01	842.32	1038.78	1092.13	1117	1161.24	1034.25	1058.24	1182.6
AFUB_009320	937	EDP56224	DS499594	2633967	2635154	-1	conserved hypothetical protein	protein_coding		AFUB_009320	69	47	80	79	77	79	164	75	99	86	173	142	59	71	60	79	43	97		63.1716	45.0303	65.7248	89.0131	74.1444	88.7315	160.016	76.9709	111.994	71.1563	210.885	139.552	63.4833	79.07	65.2991	63.3869	48.512	87.8347
AFUB_009330	938	EDP56225	DS499594	2636261	2636633	1	conserved hypothetical protein	protein_coding		AFUB_009330	10948	9730	12032	9375	9916	10112	16687	9821	8929	9111	9353	10834	8768	9627	9971	7533	5861	6162		10023.2	9322.23	9885.01	10563.3	9548.26	11357.6	16281.7	10079.1	10100.9	7538.43	11401.2	10647.3	9434.26	10721.2	10851.6	6044.22	6612.29	5579.77
AFUB_009340	939	EDP56226	DS499594	2636839	2638726	-1	alpha-L-arabinofuranosidase	protein_coding		AFUB_009340	186	162	237	152	205	185	267	217	217	346	233	269	133	128	129	265	179	228		170.289	155.211	194.71	171.266	197.397	207.789	260.514	222.703	245.482	286.28	284.024	264.363	143.106	142.549	140.393	212.627	201.945	206.457
AFUB_009350	940	EDP56227	DS499594	2639614	2641446	1	MFS sugar transporter, putative	protein_coding		AFUB_009350	302	241	245	204	277	257	347	164	150	350	247	262	91	66	70	206	146	167		276.49	230.9	201.282	229.857	266.727	288.658	338.571	168.31	169.688	289.59	301.09	257.484	97.9149	73.5017	76.1823	165.287	164.715	151.221
AFUB_009360	941	EDP56228	DS499594	2641887	2642724	-1	conserved hypothetical protein	protein_coding		AFUB_009360	366	348	384	239	367	275	319	292	287	442	257	315	302	267	233	436	235	306		335.084	333.416	315.479	269.293	353.39	308.876	311.251	299.674	324.669	365.71	313.28	309.57	324.948	297.348	253.578	349.832	265.124	277.087
AFUB_009370	942	EDP56229	DS499594	2643577	2644652	1	glycerol dehydrogenase Gcy1, putative	protein_coding		AFUB_009370	1253	1100	1218	1451	1232	1118	2778	1242	1205	1704	1551	1738	1208	884	960	528	420	435		1147.16	1053.9	1000.66	1634.91	1186.31	1255.72	2710.52	1274.64	1363.16	1409.89	1890.65	1708.04	1299.79	984.477	1044.79	423.649	473.838	393.898
AFUB_009380	943	EDP56230	DS499594	2645226	2646650	1	conserved hypothetical protein	protein_coding		AFUB_009380	10719	9009	11862	10846	11700	9286	19017	8567	7250	5840	6837	7875	5231	6006	6478	5446	4431	5550		9813.57	8631.45	9745.35	12220.7	11266.1	10429.9	18555.1	8792.13	8201.58	4832.01	8334.22	7739.26	5628.49	6688.65	7050.13	4369.68	4998.99	5025.59
AFUB_009390	944	EDP56231	DS499594	2648824	2649782	1	casein kinase II beta subunit CKB2	protein_coding		AFUB_009390	1477	1281	1462	1170	1378	1151	1305	1241	1118	1913	1084	1191	1424	1323	1357	1742	1292	1427		1352.24	1227.32	1201.12	1318.3	1326.9	1292.78	1273.3	1273.61	1264.74	1582.81	1321.38	1170.47	1532.21	1473.37	1476.85	1397.72	1457.62	1292.17
AFUB_009400	945	EDP56232	DS499594	2650228	2651175	-1	conserved hypothetical protein	protein_coding		AFUB_009400	296	209	301	172	224	176	411	570	504	439	273	331	781	687	741	665	393	491		270.997	200.241	247.29	193.801	215.693	197.68	401.016	584.979	570.151	363.228	332.784	325.295	840.346	765.086	806.444	533.573	443.377	444.607
AFUB_009410	946	EDP56233	DS499594	2651634	2652950	1	eukaryotic translation initiation factor 3 subunit EifCh, putative	protein_coding		AFUB_009410	7495	8238	8964	6739	7036	6621	5683	6084	5231	10254	6297	8246	6270	5546	5535	7226	5877	7126		6861.9	7892.76	7364.47	7593.16	6775.07	7436.6	5544.95	6243.88	5917.58	8484.15	7675.96	8103.87	6746.44	6176.37	6023.84	5797.9	6630.35	6452.68
AFUB_009420	947	EDP56234	DS499594	2653423	2654646	1	mitochondrial carrier protein, putative	protein_coding		AFUB_009420	76	57	76	64	69	48	169	108	131	69	127	101	65	36	38	78	35	58		69.5803	54.6112	62.4386	72.1119	66.4411	53.9128	164.895	110.838	148.194	57.0905	154.811	99.2591	69.9392	40.0918	41.3561	62.5845	39.4865	52.5197
AFUB_009430	948	EDP56235	DS499594	2655045	2661107	-1	conserved hypothetical protein	protein_coding		AFUB_009430	897	1067	1079	892	996	750	924	1173	956	1171	724	1047	457	435	521	1202	805	1075		821.231	1022.28	886.464	1005.06	959.063	842.388	901.555	1203.83	1081.48	968.884	882.547	1028.95	491.726	484.443	567.014	964.444	908.189	973.426
AFUB_009440	949	EDP56236	DS499594	2663555	2664273	-1	reverse transcriptase, RNaseH, putative	protein_coding		AFUB_009440	16	11	10	20	12	14	5	9	8	14	2	8	3	1	3	8	15	16		14.6485	10.539	8.2156	22.535	11.555	15.7246	4.87855	9.23651	9.05002	11.5836	2.43797	7.86211	3.22796	1.11366	3.26496	6.41893	16.9228	14.4882
AFUB_009450	950	EDP56237	DS499594	2665858	2667395	1	hypothetical protein	protein_coding		AFUB_009450	863	714	843	805	908	713	435	376	335	350	252	387	268	270	294	397	331	347		790.103	684.077	692.575	907.032	874.326	800.83	424.433	385.881	378.969	289.59	307.185	380.329	288.365	300.689	319.966	318.539	373.429	314.213
AFUB_009460	951	EDP56238	DS499594	2668184	2669550	-1	HMG box protein, putative	protein_coding		AFUB_009460	1288	1273	1533	1010	1084	950	1680	2104	2055	2012	1412	2018	3257	2933	3026	3753	2446	3306		1179.2	1219.65	1259.45	1138.02	1043.8	1067.02	1639.19	2159.29	2324.72	1664.73	1721.21	1983.22	3504.49	3266.37	3293.25	3011.28	2759.54	2993.62
AFUB_009470	952	EDP56239	DS499594	2669776	2673598	1	DEAD/DEAH box RNA helicase	protein_coding		AFUB_009470	3077	3353	3712	2741	3136	2418	3339	2487	2254	2806	1921	2329	2910	2702	2982	4166	2750	3670		2817.09	3212.48	3049.63	3088.42	3019.7	2715.86	3257.89	2552.36	2549.84	2321.68	2341.67	2288.86	3131.12	3009.11	3245.37	3342.66	3102.51	3323.23
AFUB_009480	953	EDP56240	DS499594	2673811	2674272	-1	conserved hypothetical protein	protein_coding		AFUB_009480	116	124	131	105	98	106	245	308	228	346	201	258	244	301	299	330	266	324		106.202	118.803	107.624	118.309	94.3656	119.057	239.049	316.094	257.925	286.28	245.016	253.553	262.541	335.212	325.407	264.781	300.097	293.386
AFUB_009490	954	EDP56241	DS499594	2675935	2677912	1	C2H2 transcription factor, putative	protein_coding		AFUB_009490	1746	1619	1957	1409	1601	1511	1231	1674	1762	2240	1781	2473	704	744	804	1680	1375	1861		1598.52	1551.15	1607.79	1587.59	1541.63	1697.13	1201.1	1717.99	1993.27	1853.37	2171.02	2430.37	757.495	828.565	875.008	1347.97	1551.25	1685.16
AFUB_009500	955	EDP56242	DS499594	2678130	2678786	-1	hypothetical protein	protein_coding		AFUB_009500	249	192	281	221	285	237	421	355	339	246	219	259	245	255	288	204	150	197		227.967	183.954	230.858	249.011	274.431	266.195	410.774	364.329	383.494	203.54	266.958	254.536	263.617	283.984	313.436	163.683	169.228	178.386
AFUB_009510	956	EDP56243	DS499594	2679044	2680164	-1	3-oxoacyl-(acyl-carrier-protein) reductase	protein_coding		AFUB_009510	15	17	23	15	17	15	51	82	59	72	36	66	52	28	55	64	46	72		13.733	16.2876	18.8959	16.9012	16.3695	16.8478	49.7612	84.1549	66.7439	59.5727	43.8835	64.8624	55.9514	31.1825	59.8575	51.3514	51.8965	65.1969
AFUB_009520	957	EDP56244	DS499594	2680336	2681292	-1	TIM-barrel enzyme family protein	protein_coding		AFUB_009520	97	125	166	70	118	77	120	151	150	102	94	112	122	114	118	126	101	99		88.8065	119.761	136.379	78.8724	113.624	86.4851	117.085	154.968	169.688	84.3947	114.585	110.069	131.271	126.957	128.422	101.098	113.947	89.6457
AFUB_009530	958	EDP56245	DS499594	2681574	2682869	1	UPF0261 domain protein	protein_coding		AFUB_009530	67	69	97	55	69	62	46	44	51	51	45	59	35	52	43	40	42	66		61.3405	66.1083	79.6914	61.9712	66.4411	69.6374	44.8826	45.1563	57.6938	42.1974	54.8544	57.983	37.6596	57.9104	46.7977	32.0946	47.3838	59.7638
AFUB_009540	959	EDP56246	DS499594	2683308	2684868	-1	adenosylhomocysteinase	protein_coding		AFUB_009540	10232	11471	13827	7877	9724	8901	8743	7453	7222	13683	8911	10275	10310	11594	10310	15718	14856	15645		9367.71	10990.3	11359.7	8875.4	9363.38	9997.46	8530.62	7648.86	8169.9	11321.3	10862.4	10097.9	11093.4	12911.8	11220.6	12611.6	16760.3	14166.7
AFUB_009550	960	EDP56247	DS499594	2685364	2686258	-1	integral membrane protein	protein_coding		AFUB_009550	29	45	56	37	37	35	10	3	4	4	3	10	1	0	1	6	7	6		26.5504	43.1141	46.0074	41.6897	35.6278	39.3114	9.75709	3.07884	4.52501	3.3096	3.65696	9.82763	1.07599	0	1.08832	4.8142	7.8973	5.43307
AFUB_009560	961	EDP56248	DS499594	2687095	2687829	-1	conserved hypothetical protein	protein_coding		AFUB_009560	41	23	33	24	24	26	11	8	9	19	11	18	10	6	12	13	6	7		37.5367	22.0361	27.1115	27.042	23.1099	29.2028	10.7328	8.21023	10.1813	15.7206	13.4089	17.6897	10.7599	6.68197	13.0598	10.4308	6.76911	6.33859
AFUB_009570	962	EDP56249	DS499594	2689410	2690375	1	conserved hypothetical protein	protein_coding		AFUB_009570	12	4	10	2	7	16	0	2	0	6	1	1	1	0	0	0	0	0		10.9864	3.83237	8.2156	2.2535	6.7404	17.9709	0	2.05256	0	4.96439	1.21899	0.982763	1.07599	0	0	0	0	0
AFUB_009580	963	EDP56250	DS499594	2691463	2692566	-1	conserved hypothetical protein	protein_coding		AFUB_009580	79	58	86	97	105	86	129	23	17	46	23	36	31	44	24	37	28	34		72.3269	55.5693	70.6542	109.295	101.106	96.5938	125.866	23.6044	19.2313	38.0604	28.0367	35.3795	33.3556	49.0011	26.1196	29.6875	31.5892	30.7874
AFUB_009590	964	EDP56251	DS499594	2692922	2693807	-1	conserved hypothetical protein	protein_coding		AFUB_009590	2	0	1	0	1	4	5	0	0	3	0	1	5	13	14	4	2	2		1.83106	0	0.82156	0	0.962915	4.49273	4.87855	0	0	2.4822	0	0.982763	5.37994	14.4776	15.2365	3.20946	2.25637	1.81102
AFUB_009600	965	EDP56252	DS499594	2694512	2696071	-1	pre-mRNA splicing factor (Prp31), putative	protein_coding		AFUB_009600	1072	1141	1246	1046	1097	862	1194	1062	936	1099	615	799	1406	1438	1520	1240	914	1029		981.449	1093.18	1023.66	1178.58	1056.32	968.184	1165	1089.91	1058.85	909.312	749.677	785.228	1512.84	1601.45	1654.24	994.934	1031.16	931.772
AFUB_009610	966	EDP56253	DS499594	2696450	2698531	1	cell cycle control protein (Cwf4), putative	protein_coding		AFUB_009610	1500	1763	1997	1303	1595	1166	1473	1494	1268	1665	1051	1316	1989	1872	1807	1925	1340	1670		1373.3	1689.12	1640.66	1468.15	1535.85	1309.63	1437.22	1533.26	1434.43	1377.62	1281.16	1293.32	2140.14	2084.78	1966.59	1544.55	1511.77	1512.21
AFUB_009620	967	EDP56254	DS499594	2700818	2703040	1	conserved hypothetical protein	protein_coding		AFUB_009620	479	618	692	447	496	527	480	481	595	661	524	665	462	417	425	1222	919	1436		438.539	592.101	568.52	503.657	477.606	591.918	468.34	493.64	673.095	546.911	638.749	653.538	497.106	464.397	462.535	980.491	1036.8	1300.32
AFUB_009630	968	EDP56255	DS499594	2703761	2706074	-1	conserved hypothetical protein	protein_coding		AFUB_009630	3002	2508	3236	2834	3305	2586	6731	2921	2743	1587	2447	2725	666	813	878	1019	926	1087		2748.42	2402.89	2658.57	3193.2	3182.43	2904.55	6567.5	2997.76	3103.02	1313.08	2982.86	2678.03	716.608	905.407	955.544	817.611	1044.7	984.292
AFUB_009640	969	EDP56256	DS499594	2707256	2707873	-1	C2H2 transcription factor (Egr2), putative	protein_coding		AFUB_009640	491	483	558	625	556	522	490	249	223	501	279	312	474	411	442	471	345	500		449.525	462.758	458.431	704.218	535.38	586.302	478.097	255.544	252.269	414.527	340.097	306.622	510.018	457.715	481.037	377.914	389.224	452.756
AFUB_009650	970	EDP56257	DS499594	2708005	2708265	1	hypothetical protein	protein_coding		AFUB_009650	0	0	0	1	0	0	0	0	2	0	0	0	0	0	0	0	0	0		0	0	0	1.12675	0	0	0	0	2.2625	0	0	0	0	0	0	0	0	0
AFUB_009660	971	EDP56258	DS499594	2716030	2716471	1	hypothetical protein	protein_coding		AFUB_009660	506	285	372	566	582	499	94	4	4	10	17	9	5	2	11	5	10	2		463.258	273.056	305.62	637.74	560.416	560.469	91.7167	4.10512	4.52501	8.27399	20.7228	8.84487	5.37994	2.22732	11.9715	4.01183	11.2819	1.81102
AFUB_009670	972	EDP56259	DS499594	2717425	2718153	1	conserved hypothetical protein	protein_coding		AFUB_009670	5	2	0	5	2	2	4	2	1	1	0	1	1	1	0	0	0	2		4.57765	1.91618	0	5.63374	1.92583	2.24637	3.90284	2.05256	1.13125	0.827399	0	0.982763	1.07599	1.11366	0	0	0	1.81102
AFUB_009680	973	EDP56260	DS499594	2718828	2719910	1	pyridoxal reductase (AKR8), putative	protein_coding		AFUB_009680	139	168	182	92	140	142	263	272	260	252	215	262	97	109	124	162	100	144		127.259	160.959	149.524	103.661	134.808	159.492	256.611	279.148	294.126	208.505	262.082	257.484	104.371	121.389	134.952	129.983	112.819	130.394
AFUB_009690	974	EDP56261	DS499594	2720484	2721712	1	C2H2 finger domain protein (Gli3), putative	protein_coding		AFUB_009690	555	516	626	381	522	399	372	477	495	579	359	415	1104	941	1022	821	684	853		508.119	494.375	514.297	429.291	502.641	448.15	362.964	489.535	559.97	479.064	437.616	407.847	1187.89	1047.96	1112.26	658.742	771.679	772.402
AFUB_009700	975	EDP56262	DS499594	2722766	2727389	-1	chromodomain helicase (Chd1), putative	protein_coding		AFUB_009700	1719	1957	2140	1343	1693	1233	1585	1690	1476	2154	1407	2042	977	1009	1018	2592	1727	2250		1573.8	1874.99	1758.14	1513.22	1630.21	1384.89	1546.5	1734.41	1669.73	1782.22	1715.12	2006.8	1051.24	1123.68	1107.91	2079.73	1948.38	2037.4
AFUB_009710	976	EDP56263	DS499594	2727689	2728091	-1	hypothetical protein	protein_coding		AFUB_009710	2	7	13	2	16	4	4	8	8	6	4	5	2	3	5	8	2	6		1.83106	6.70664	10.6803	2.2535	15.4066	4.49273	3.90284	8.21023	9.05002	4.96439	4.87595	4.91382	2.15198	3.34099	5.44159	6.41893	2.25637	5.43307
AFUB_009720	977	EDP56264	DS499594	2728665	2731141	1	RNase L inhibitor of the ABC superfamily, putative	protein_coding		AFUB_009720	10683	11272	11755	8494	10319	8985	7170	5763	5168	7980	5550	7024	4552	4184	3735	6505	4627	5523		9780.61	10799.6	9657.44	9570.6	9936.32	10091.8	6995.83	5914.45	5846.31	6602.64	6765.38	6902.93	4897.9	4659.56	4064.87	5219.39	5220.11	5001.14
AFUB_009730	978	EDP56265	DS499594	2731897	2734448	-1	formin binding protein (FNB3), putative	protein_coding		AFUB_009730	1885	1826	2177	1367	1759	1408	1305	1565	1298	1932	1234	1597	1879	1610	1646	2086	1235	1679		1725.77	1749.48	1788.54	1540.27	1693.77	1581.44	1273.3	1606.13	1468.37	1598.53	1504.23	1569.47	2021.78	1793	1791.37	1673.74	1393.31	1520.36
AFUB_009740	979	EDP56266	DS499594	2734768	2736695	1	conserved hypothetical protein	protein_coding		AFUB_009740	1786	1409	1511	1715	1735	1359	1120	1196	902	1720	890	1159	1190	1171	1232	1874	1278	1517		1635.14	1349.95	1241.38	1932.37	1670.66	1526.41	1092.79	1227.43	1020.39	1423.13	1084.9	1139.02	1280.43	1304.1	1340.81	1503.63	1441.82	1373.66
AFUB_009750	980	EDP56267	DS499594	2737611	2738529	1	integral membrane protein, Mpv17/PMP22 family, putative	protein_coding		AFUB_009750	1989	1740	2087	1621	1793	1708	1420	1232	1317	1734	1557	1563	804	761	710	1216	787	1107		1820.99	1667.08	1714.6	1826.46	1726.51	1918.4	1385.51	1264.38	1489.86	1434.71	1897.96	1536.06	865.094	847.497	772.706	975.677	887.882	1002.4
AFUB_009760	981	EDP56268	DS499594	2739275	2740690	1	phosphoglycerate kinase PgkA, putative	protein_coding		AFUB_009760	7402	7442	10634	3635	5840	5018	15776	17655	17155	15099	11880	14397	11330	14779	14718	12426	12023	14572		6776.76	7130.12	8736.47	4095.73	5623.42	5636.14	15392.8	18119	19406.6	12492.9	14481.6	14148.8	12190.9	16458.8	16017.9	9970.2	13564.2	13195.1
AFUB_009770	982	EDP56269	DS499594	2741238	2741707	-1	26 proteasome complex subunit Sem1, putative	protein_coding		AFUB_009770	6615	6357	6593	5784	6325	5366	7282	4372	3595	5554	2846	4274	6176	5516	5511	4692	3223	2934		6056.23	6090.59	5416.55	6517.11	6090.43	6027	7105.11	4486.89	4066.85	4595.37	3469.24	4200.33	6645.3	6142.96	5997.72	3764.7	3636.14	2656.77
AFUB_009780	983	EDP56270	DS499594	2742713	2745250	1	conserved hypothetical protein	protein_coding		AFUB_009780	1603	1412	1667	1539	1664	1447	1487	1430	1259	1485	1039	1204	878	841	822	1153	796	1045		1467.6	1352.83	1369.54	1734.07	1602.29	1625.25	1450.88	1467.58	1424.25	1228.69	1266.53	1183.25	944.717	936.59	894.598	925.128	898.036	946.26
AFUB_009790	984	EDP56271	DS499594	2746314	2748233	1	MFS multidrug transporter, putative	protein_coding		AFUB_009790	129	90	154	144	123	111	213	169	141	75	90	104	28	55	48	70	56	65		118.103	86.2283	126.52	162.252	118.438	124.673	207.826	173.441	159.507	62.0549	109.709	102.207	30.1277	61.2514	52.2393	56.1656	63.1784	58.8583
AFUB_009800	985	EDP56272	DS499594	2748720	2767908	-1	nonribosomal peptide synthase Pes1	protein_coding		AFUB_009800	24789	35413	37858	19486	27789	21706	8533	9288	9037	20144	15261	17577	4769	4097	4004	19472	10974	15925		22695.1	33928.9	31102.6	21955.8	26758.4	24379.8	8325.73	9532.08	10223.1	16667.1	18603	17274	5131.39	4562.67	4357.63	15623.7	12380.7	14420.3
AFUB_009810	986	EDP56273	DS499594	2773451	2778675	1	ABC multidrug transporter, putative	protein_coding		AFUB_009810	5350	4600	4769	4820	6111	4143	1235	1772	1635	4042	2881	3385	1121	918	949	4655	2851	3759		4898.09	4407.22	3918.02	5430.93	5884.37	4653.35	1205	1818.57	1849.6	3344.35	3511.9	3326.65	1206.18	1022.34	1032.81	3735.01	3216.46	3403.82
AFUB_009820	987	EDP56274	DS499594	2779284	2783344	-1	conserved hypothetical protein	protein_coding		AFUB_009820	1215	1591	1683	722	1039	935	1064	1449	1170	1980	1124	1414	1550	1424	1416	1687	1146	1597		1112.37	1524.32	1382.69	813.512	1000.47	1050.18	1038.15	1487.08	1323.56	1638.25	1370.14	1389.63	1667.78	1585.85	1541.06	1353.59	1292.9	1446.1
AFUB_009830	988	EDP56275	DS499594	2783832	2785090	-1	DNA repair protein RAD51, putative	protein_coding		AFUB_009830	2243	1726	2393	2430	2561	1994	2366	1764	1564	2300	1394	1833	3128	2870	3089	2730	1745	2147		2053.53	1653.67	1965.99	2738	2466.02	2239.63	2308.53	1810.36	1769.28	1903.02	1699.27	1801.41	3365.69	3196.21	3361.82	2190.46	1968.68	1944.13
AFUB_009840	989	EDP56276	DS499594	2786023	2786760	-1	hypothetical protein	protein_coding		AFUB_009840	120	105	108	171	155	131	55	32	33	42	19	25	11	19	15	46	25	37		109.864	100.6	88.7285	192.674	149.252	147.137	53.664	32.8409	37.3313	34.7508	23.1608	24.5691	11.8359	21.1596	16.3248	36.9088	28.2046	33.504
AFUB_009850	990	EDP56277	DS499594	2790008	2790901	1	conserved hypothetical protein	protein_coding		AFUB_009850	1254	1142	1420	856	1046	870	2144	1358	1279	1686	1181	1513	1415	1391	1421	1540	1169	1208		1148.08	1094.14	1166.62	964.497	1007.21	977.17	2091.92	1393.69	1446.87	1394.99	1439.62	1486.92	1522.52	1549.1	1546.5	1235.64	1318.85	1093.86
AFUB_009860	991	EDP56278	DS499594	2791417	2793579	1	conserved hypothetical protein	protein_coding		AFUB_009860	4947	4945	6128	3473	4125	3389	2781	3550	3118	4106	2809	3542	7209	5090	4991	4045	2366	3334		4529.13	4737.76	5034.52	3913.2	3972.02	3806.47	2713.45	3643.29	3527.24	3397.3	3424.14	3480.95	7756.8	5668.54	5431.8	3245.57	2669.29	3018.98
AFUB_009870	992	EDP56279	DS499594	2794967	2797607	1	conserved hypothetical protein	protein_coding		AFUB_009870	497	524	530	428	448	375	322	464	473	590	345	477	465	492	425	876	598	799		455.019	502.04	435.427	482.248	431.386	421.194	314.178	476.194	535.082	488.165	420.551	468.778	500.334	547.922	462.535	702.873	674.655	723.504
AFUB_009880	993	EDP56280	DS499594	2798765	2799933	1	conserved hypothetical protein	protein_coding		AFUB_009880	283	316	342	287	296	249	297	264	250	376	237	297	293	315	298	348	277	373		259.095	302.757	280.974	323.377	285.023	279.673	289.786	270.938	282.813	311.102	288.9	291.881	315.264	350.804	324.319	279.223	312.507	337.756
AFUB_009890	994	AFUB_009890-1	DS499594	2800261	2800348	1		tRNA		AFUB_009890	0	0	1	0	2	3	1	0	0	4	4	2	0	0	2	8	4	0		0	0	0.82156	0	1.92583	3.36955	0.975709	0	0	3.3096	4.87595	1.96553	0	0	2.17664	6.41893	4.51274	0
AFUB_009900	995	EDP56281	DS499594	2800624	2803086	-1	conserved hypothetical protein	protein_coding		AFUB_009900	867	945	1125	747	862	733	853	935	883	1078	712	877	1216	1160	1230	1312	1090	1435		793.765	905.397	924.255	841.681	830.032	823.294	832.28	959.571	998.895	891.936	867.919	861.883	1308.4	1291.85	1338.63	1052.7	1229.72	1299.41
AFUB_009910	996	EDP56282	DS499594	2804221	2806504	-1	DNA polymerase POL4, putative	protein_coding		AFUB_009910	1058	974	1153	795	903	742	864	643	542	769	432	540	1193	1046	1092	993	577	691		968.631	933.181	947.259	895.765	869.512	833.402	843.013	659.898	613.139	636.27	526.603	530.692	1283.65	1164.89	1188.44	796.749	650.963	625.709
AFUB_009920	997	EDP56283	DS499594	2806855	2807990	1	F1F0 ATP synthase assembly protein Atp10, putative	protein_coding		AFUB_009920	780	797	1018	486	661	583	863	1097	1068	989	750	985	1644	1590	1462	1331	823	1004		714.114	763.599	836.348	547.6	636.487	654.816	842.037	1125.83	1208.18	818.298	914.241	968.022	1768.92	1770.72	1591.12	1067.95	928.497	909.134
AFUB_009930	998	EDP56284	DS499594	2808194	2809012	-1	Vesicle transport v-SNARE protein superfamily	protein_coding		AFUB_009930	1168	772	1147	1258	1094	1161	1388	1099	1123	973	894	1172	1500	1483	1427	1680	1082	1401		1069.34	739.647	942.33	1417.45	1053.43	1304.02	1354.28	1127.88	1270.4	805.059	1089.77	1151.8	1613.98	1651.56	1553.03	1347.97	1220.7	1268.62
AFUB_009940	999	EDP56285	DS499594	2809195	2810257	1	60S ribosomal protein L35	protein_coding		AFUB_009940	28643	29756	31523	27167	24276	26271	23210	28831	25187	39272	25464	30032	41131	40873	43795	49948	43805	50486		26223.5	28509	25898	30610.4	23375.7	29507.2	22646.2	29588.7	28492.8	32493.6	31040.3	29514.3	44256.5	45518.7	47662.9	40076.6	49420.2	45715.7
AFUB_009950	1000	EDP56286	DS499594	2810662	2813988	-1	conserved hypothetical protein	protein_coding		AFUB_009950	682	739	837	693	714	650	691	648	564	782	476	630	507	564	570	872	739	968		624.392	708.03	687.646	780.837	687.521	730.069	674.215	665.029	638.026	647.026	580.238	619.141	545.526	628.105	620.342	699.663	833.729	876.536
AFUB_009960	1001	EDP56287	DS499594	2815795	2817712	1	SIR2 family histone deacetylase (Hst4), putative	protein_coding		AFUB_009960	747	858	908	664	782	658	596	654	556	957	547	716	694	610	644	1075	779	1037		683.901	822.043	745.977	748.161	752.999	739.055	581.523	671.187	628.976	791.821	666.786	703.659	746.736	679.334	700.877	862.543	878.856	939.016
AFUB_009970	1002	EDP56288	DS499594	2818176	2819168	-1	CBF/NF-Y family transcription factor, putative	protein_coding		AFUB_009970	393	413	519	303	373	319	493	441	443	549	386	459	759	663	615	600	420	514		359.803	395.692	426.39	341.405	359.167	358.296	481.025	452.589	501.145	454.242	470.529	451.088	816.675	738.358	669.316	481.42	473.838	465.433
AFUB_009980	1003	EDP56289	DS499594	2819939	2821327	-1	GTP binding protein, putative	protein_coding		AFUB_009980	6168	6783	7877	5767	5647	5559	3104	3716	3373	5295	3735	4336	7023	6472	6836	5008	4002	5573		5646.99	6498.74	6471.43	6497.96	5437.58	6243.78	3028.6	3813.65	3815.71	4381.08	4552.92	4261.26	7556.66	7207.62	7439.75	4018.25	4515	5046.42
AFUB_009990	1004	EDP56290	DS499594	2822095	2822988	1	glycerol-3-phosphate phosphatase (GppA), putative	protein_coding		AFUB_009990	665	691	870	571	681	516	769	805	705	994	574	690	1079	904	962	930	633	777		608.828	662.041	714.757	643.373	655.745	579.563	750.32	826.155	797.533	822.435	699.699	678.107	1160.99	1006.75	1046.96	746.2	714.141	703.583
AFUB_010000	1005	EDP56291	DS499594	2829341	2831489	1	homeobox transcription factor, putative	protein_coding		AFUB_010000	6873	6771	8428	5951	7196	5665	5754	4224	3692	6369	4000	5078	8521	6974	7111	7058	5118	6778		6292.44	6487.24	6924.11	6705.28	6929.13	6362.84	5614.23	4335	4176.58	5269.7	4875.95	4990.47	9168.49	7766.68	7739.03	5663.1	5774.05	6137.56
AFUB_010010	1006	EDP56292	DS499594	2832123	2833381	1	GPI anchored protein, putative	protein_coding		AFUB_010010	114	107	130	92	136	129	195	170	187	224	145	197	50	58	53	273	182	186		104.37	102.516	106.803	103.661	130.956	144.891	190.263	174.467	211.544	185.337	176.753	193.604	53.7994	64.5924	57.6809	219.046	205.33	168.425
AFUB_010020	1007	EDP56293	DS499594	2834012	2836488	-1	nuclear localization protein, putative	protein_coding		AFUB_010020	532	705	816	502	571	501	517	480	494	527	380	516	537	551	712	671	587	782		487.062	675.455	670.393	565.628	549.824	562.715	504.442	492.614	558.838	436.039	463.215	507.106	577.805	613.628	774.883	538.388	662.245	708.111
AFUB_010030	1008	EDP56294	DS499594	2842476	2843089	1	conserved hypothetical protein	protein_coding		AFUB_010030	1004	733	983	677	800	658	1494	980	1096	938	908	994	1192	1451	1221	1256	929	886		919.193	702.281	807.594	762.809	770.332	739.055	1457.71	1005.75	1239.85	776.1	1106.84	976.867	1282.58	1615.92	1328.84	1007.77	1048.08	802.284
AFUB_010040	1009	EDP56295	DS499594	2844100	2847011	-1	conserved hypothetical protein	protein_coding		AFUB_010040	520	584	698	405	498	382	617	544	484	786	479	529	762	687	750	730	563	626		476.076	559.526	573.449	456.333	479.531	429.056	602.012	558.296	547.526	650.336	583.895	519.882	819.903	765.086	816.239	585.727	635.168	566.851
AFUB_010050	1010	EDP56296	DS499594	2847965	2849415	-1	S-adenosylmethionine synthetase	protein_coding		AFUB_010050	12058	12254	15172	10189	11655	10712	8380	6938	7204	11603	7884	9306	10795	14306	13076	23010	20549	21790		11039.5	11740.5	12464.7	11480.4	11222.8	12031.5	8176.44	7120.33	8149.54	9600.31	9610.5	9145.6	11615.3	15932	14230.9	18462.4	23183.1	19731.1
AFUB_010060	1011	EDP56297	DS499594	2849938	2850819	1	ATP binding protein, putative	protein_coding		AFUB_010060	698	657	783	623	644	563	479	397	347	814	455	454	642	618	568	806	604	708		639.04	629.466	643.282	701.964	620.117	632.352	467.365	407.433	392.544	673.503	554.639	446.175	690.784	688.243	618.165	646.707	681.424	641.103
AFUB_010070	1012	EDP56298	DS499594	2851223	2851844	-1	conserved hypothetical protein	protein_coding		AFUB_010070	632	516	728	456	583	447	554	577	559	546	431	479	1054	1056	1061	805	549	606		578.615	494.375	598.096	513.797	561.379	502.063	540.543	592.163	632.37	451.76	525.384	470.744	1134.09	1176.03	1154.71	645.905	619.374	548.74
AFUB_010080	1013	EDP56299	DS499594	2852216	2855573	-1	conserved hypothetical protein	protein_coding		AFUB_010080	280	284	331	313	307	246	212	350	345	415	219	326	732	655	603	1003	629	959		256.349	272.098	271.936	352.672	295.615	276.303	206.85	359.198	390.282	343.371	266.958	320.381	787.623	729.449	656.256	804.773	709.629	868.386
AFUB_010090	1014	EDP56300	DS499594	2858183	2859907	-1	C6 finger domain protein, putative	protein_coding		AFUB_010090	663	712	857	459	599	483	573	590	490	694	358	554	601	578	625	822	544	653		606.997	682.161	704.077	517.178	576.786	542.498	559.081	605.505	554.313	574.215	436.397	544.451	646.669	643.697	680.199	659.545	613.733	591.3
AFUB_010100	1015	EDP56301	DS499594	2860693	2862257	-1	Vacuolar ATP synthase subunit H, putative	protein_coding		AFUB_010100	1164	1125	1376	772	1053	965	1465	1524	1308	1409	1035	1267	1021	1016	1126	1455	938	1227		1065.68	1077.85	1130.47	869.85	1013.95	1083.87	1429.41	1564.05	1479.68	1165.81	1261.65	1245.16	1098.58	1131.48	1225.45	1167.44	1058.24	1111.06
AFUB_010110	1016	EDP56302	DS499594	2862774	2865526	1	conserved hypothetical protein	protein_coding		AFUB_010110	1617	1485	1528	1431	1583	1333	2048	1155	857	1026	644	846	1283	1340	1525	1487	1169	1290		1480.41	1422.77	1255.34	1612.38	1524.29	1497.2	1998.25	1185.35	969.483	848.911	785.028	831.418	1380.49	1492.31	1659.69	1193.12	1318.85	1168.11
AFUB_010120	1017	EDP56303	DS499594	2865862	2866883	-1	proteasome regulatory particle subunit (Nas6), putative	protein_coding		AFUB_010120	585	603	703	419	487	489	651	702	579	963	598	716	651	567	590	751	505	687		535.585	577.729	577.557	472.108	468.939	549.237	635.187	720.448	654.995	796.785	728.954	703.659	700.468	631.446	642.108	602.577	569.734	622.087
AFUB_010130	1018	EDP56304	DS499594	2867285	2868646	1	mRNA splicing protein (Prp5), putative	protein_coding		AFUB_010130	2137	1774	2220	1477	1746	1573	1425	1676	1544	1944	1273	1647	2934	2566	2549	2325	1547	1961		1956.49	1699.65	1823.86	1664.21	1681.25	1766.77	1390.39	1720.04	1746.65	1608.46	1551.77	1618.61	3156.95	2857.66	2774.12	1865.5	1745.3	1775.71
AFUB_010140	1019	EDP56305	DS499594	2868968	2871473	-1	origin recognition complex subunit Orc1, putative	protein_coding		AFUB_010140	718	826	926	567	612	575	770	598	542	955	501	675	1092	1016	1071	1035	758	923		657.351	791.384	760.765	638.866	589.304	645.831	751.296	613.715	613.139	790.166	610.713	663.365	1174.98	1131.48	1165.59	830.449	855.165	835.788
AFUB_010150	1020	EDP56306	DS499594	2872582	2875190	1	conserved hypothetical protein	protein_coding		AFUB_010150	14	16	30	22	28	21	18	23	9	22	18	12	10	14	16	19	20	21		12.8174	15.3295	24.6468	24.7885	26.9616	23.5869	17.5628	23.6044	10.1813	18.2028	21.9418	11.7932	10.7599	15.5913	17.4131	15.245	22.5637	19.0158
AFUB_010160	1021	EDP56307	DS499594	2875966	2876420	-1	prefoldin subunit 5, putative	protein_coding		AFUB_010160	972	962	1220	794	895	856	920	845	813	1223	850	999	1190	1123	1116	1302	928	1054		889.896	921.684	1002.3	894.638	861.809	961.445	897.652	867.206	919.708	1011.91	1036.14	981.781	1280.43	1250.64	1214.56	1044.68	1046.96	954.41
AFUB_010170	1022	EDP56308	DS499594	2876831	2878978	-1	prolyl-tRNA synthetase	protein_coding		AFUB_010170	467	470	509	392	411	378	358	440	429	499	302	460	465	420	441	604	387	466		427.553	450.303	418.174	441.685	395.758	424.563	349.304	451.563	485.307	412.872	368.134	452.071	500.334	467.738	479.948	484.629	436.608	421.969
AFUB_010180	1023	EDP56309	DS499594	2879364	2882868	1	CCAAT-box-binding transcription factor	protein_coding		AFUB_010180	4990	5106	5814	3580	4256	3477	2972	3260	2818	4167	2678	3362	4790	3889	3996	3544	2388	3158		4568.5	4892.02	4776.55	4033.76	4098.16	3905.31	2899.81	3345.67	3187.87	3447.77	3264.45	3304.05	5153.98	4331.03	4348.92	2843.58	2694.11	2859.61
AFUB_010190	1024	EDP56310	DS499594	2884505	2886224	1	neutral amino acid permease, putative	protein_coding		AFUB_010190	255	243	248	197	269	214	415	211	201	339	307	342	75	58	89	124	97	108		233.46	232.816	203.747	221.969	259.024	240.361	404.919	216.545	227.382	280.488	374.229	336.105	80.6991	64.5924	96.8604	99.4934	109.434	97.7953
AFUB_010200	1025	EDP56311	DS499594	2886813	2888333	1	glycine cleavage system T protein	protein_coding		AFUB_010200	84	131	139	111	108	104	234	217	193	203	145	175	209	205	207	265	205	310		76.9046	125.51	114.197	125.069	103.995	116.811	228.316	222.703	218.332	167.962	176.753	171.984	224.881	228.301	225.282	212.627	231.278	280.709
AFUB_010210	1026	EDP56312	DS499594	2888525	2891349	-1	alpha-1,2-mannosidase family protein, putative	protein_coding		AFUB_010210	110	87	90	94	95	75	83	48	61	107	63	76	52	53	45	89	90	102		100.708	83.354	73.9404	105.914	91.4769	84.2388	80.9839	49.2614	69.0064	88.5317	76.7962	74.69	55.9514	59.0241	48.9743	71.4106	101.537	92.3623
AFUB_010220	1027	EDP56313	DS499594	2892504	2893567	1	thioesterase family protein	protein_coding		AFUB_010220	688	602	765	643	695	612	808	697	705	729	531	726	720	719	747	769	596	758		629.885	576.771	628.494	724.499	669.226	687.388	788.373	715.317	797.533	603.174	647.282	713.486	774.711	800.723	812.974	617.019	672.399	686.378
AFUB_010230	1028	EDP56314	DS499594	2894028	2895427	1	vacuolar ATP synthase subunit c	protein_coding		AFUB_010230	914	911	1223	602	816	681	1142	1650	1624	1459	1021	1314	2238	1991	2077	2161	1411	1959		836.795	872.822	1004.77	678.303	785.738	764.888	1114.26	1693.36	1837.15	1207.18	1244.59	1291.35	2408.06	2217.3	2260.44	1733.91	1591.87	1773.9
AFUB_010240	1029	EDP56315	DS499594	2895616	2896312	-1	adenylylsulfate kinase	protein_coding		AFUB_010240	1231	1329	1472	945	1122	995	1742	1785	1289	1808	1166	1388	1186	1125	1131	1245	987	1161		1127.02	1273.3	1209.34	1064.78	1080.39	1117.57	1699.69	1831.91	1458.18	1495.94	1421.34	1364.08	1276.12	1252.87	1230.89	998.946	1113.52	1051.3
AFUB_010250	1030	EDP56316	DS499594	2896838	2899336	-1	succinyl-CoA synthetase, alpha subunit, putative	protein_coding		AFUB_010250	64	58	62	29	43	21	70	135	135	177	67	143	62	42	69	112	63	112		58.5939	55.5693	50.9367	32.6757	41.4053	23.5869	68.2996	138.548	152.719	146.45	81.6722	140.535	66.7112	46.7738	75.094	89.865	71.0757	101.417
AFUB_010260	1031	EDP56317	DS499594	2900402	2900998	1	conserved hypothetical protein	protein_coding		AFUB_010260	304	303	357	253	290	240	349	320	360	340	258	312	339	297	298	425	271	361		278.321	290.302	293.297	285.067	279.245	269.564	340.522	328.409	407.251	281.316	314.499	306.622	364.76	330.758	324.319	341.006	305.738	326.89
AFUB_010270	1032	EDP56318	DS499594	2901507	2901854	-1	ubiquitin-like modifier SUMO, putative	protein_coding		AFUB_010270	1658	1553	1917	1253	1529	1541	1586	1635	1547	2003	1511	1729	2491	2514	2600	2328	1900	2268		1517.95	1487.92	1574.93	1411.82	1472.3	1730.83	1547.47	1677.97	1750.05	1657.28	1841.89	1699.2	2680.29	2799.75	2829.63	1867.91	2143.55	2053.7
AFUB_010280	1033	EDP56319	DS499594	2903423	2906891	1	nuclear pore complex protein Nup107, putative	protein_coding		AFUB_010280	1750	2254	2589	1166	1584	1209	1252	1955	1558	2263	1373	1836	1728	1517	1700	2306	1703	2149		1602.18	2159.54	2127.02	1313.79	1525.26	1357.93	1221.59	2006.38	1762.49	1872.4	1673.67	1804.35	1859.31	1689.43	1850.14	1850.26	1921.3	1945.95
AFUB_010290	1034	EDP56320	DS499594	2907109	2907924	-1	urea hydro-lyase/cyanamide hydratase, putative	protein_coding		AFUB_010290	8	3	5	13	8	10	5	0	4	3	1	6	10	11	8	9	16	14		7.32424	2.87428	4.1078	14.6477	7.70332	11.2318	4.87855	0	4.52501	2.4822	1.21899	5.89658	10.7599	12.2503	8.70655	7.22129	18.051	12.6772
AFUB_010300	1035	EDP56321	DS499594	2910392	2914864	1	P-type calcium ATPase, putative	protein_coding		AFUB_010300	1008	1271	1208	1312	1311	904	1418	844	822	1145	544	778	1375	1313	1333	2314	1545	1885		922.855	1217.73	992.445	1478.29	1262.38	1015.36	1383.56	866.18	929.889	947.372	663.129	764.59	1479.48	1462.24	1450.73	1856.67	1743.05	1706.89
AFUB_010310	1036	EDP56322	DS499594	2916631	2918409	1	purine-cytosine permease, putative	protein_coding		AFUB_010310	3	0	1	4	4	1	7	1	3	4	1	5	2	1	6	3	4	4		2.74659	0	0.82156	4.50699	3.85166	1.12318	6.82996	1.02628	3.39376	3.3096	1.21899	4.91382	2.15198	1.11366	6.52991	2.4071	4.51274	3.62205
AFUB_010320	1037	EDP56323	DS499594	2919189	2920598	1	conserved hypothetical protein	protein_coding		AFUB_010320	687	691	650	513	639	479	519	481	475	739	392	490	467	466	421	746	627	782		628.969	662.041	534.014	578.022	615.302	538.005	506.393	493.64	537.345	611.448	477.843	481.554	502.486	518.966	458.182	598.565	707.372	708.111
AFUB_010330	1038	EDP56324	DS499594	2921168	2923150	-1	tubulin beta, putative	protein_coding		AFUB_010330	9870	9969	12136	7275	9576	8412	8579	10691	10788	16340	10395	12479	14115	12617	11789	22813	17394	23960		9036.29	9551.22	9970.46	8197.09	9220.87	9448.22	8370.61	10972	12203.9	13519.7	12671.4	12263.9	15187.6	14051.1	12830.2	18304.4	19623.7	21696.1
AFUB_010340	1039	EDP56325	DS499594	2923796	2925500	-1	nuclear mRNA splicing factor-associated protein, putative	protein_coding		AFUB_010340	598	553	657	371	532	419	656	608	557	592	471	667	528	399	500	819	520	697		547.487	529.825	539.765	418.024	512.271	470.614	640.065	623.978	630.107	489.82	574.143	655.503	568.122	444.351	544.159	657.138	586.656	631.142
AFUB_010350	1040	EDP56326	DS499594	2926334	2927917	-1	ammonium transporter, putative	protein_coding		AFUB_010350	186	191	349	108	186	127	543	6355	6618	3419	1529	4040	43	26	26	78	36	81		170.289	182.996	286.725	121.689	179.102	142.644	529.81	6522	7486.63	2828.88	1863.83	3970.36	46.2675	28.9552	28.2963	62.5845	40.6147	73.3465
AFUB_010360	1041	EDP56327	DS499594	2930663	2934940	1	MAP kinase kinase kinase SskB, putative	protein_coding		AFUB_010360	805	956	909	531	732	595	815	1276	1017	1521	641	1063	914	791	912	928	648	887		737.002	915.936	746.798	598.303	704.853	668.294	795.203	1309.53	1150.48	1258.47	781.371	1044.68	983.453	880.907	992.547	744.596	731.064	803.189
AFUB_010370	1042	EDP56328	DS499594	2935868	2937042	-1	vesicle-mediated transport protein Vid24, putative	protein_coding		AFUB_010370	965	884	1037	815	921	813	1070	1038	1029	1153	727	947	1237	1342	1360	1621	1276	1441		883.487	846.953	851.958	918.3	886.844	913.148	1044.01	1065.28	1164.06	953.991	886.204	930.677	1331	1494.53	1480.11	1300.64	1439.56	1304.84
AFUB_010380	1043	EDP56329	DS499594	2937622	2938455	-1	Mago nashi domain protein	protein_coding		AFUB_010380	2280	1930	2352	1810	1976	1857	1930	2115	1905	2608	1623	2038	3308	3111	3176	2479	1636	1930		2087.41	1849.12	1932.31	2039.41	1902.72	2085.75	1883.12	2170.58	2155.03	2157.86	1978.42	2002.87	3559.37	3464.6	3456.5	1989.07	1845.71	1747.64
AFUB_010390	1044	EDP56330	DS499594	2938869	2941972	1	Coatomer subunit beta, putative	protein_coding		AFUB_010390	3017	3093	3913	1965	2610	2227	3211	4131	3758	4873	3023	4153	4704	4054	3943	6097	3967	5393		2762.16	2963.38	3214.77	2214.06	2513.21	2501.33	3133	4239.56	4251.24	4031.92	3685	4081.42	5061.45	4514.79	4291.24	4892.02	4475.51	4883.43
AFUB_010400	1045	EDP56331	DS499594	2942744	2944504	1	sphingosine kinase (SphK), putative	protein_coding		AFUB_010400	254	241	277	154	218	194	216	227	251	366	205	265	135	165	164	275	211	282		232.545	230.9	227.572	173.519	209.915	217.898	210.753	232.965	283.944	302.828	249.892	260.432	145.258	183.754	178.484	220.651	238.047	255.354
AFUB_010410	1046	EDP56332	DS499594	2944881	2946010	-1	ribosomal RNA processing protein, putative	protein_coding		AFUB_010410	2204	2299	2647	1688	1960	1756	1440	1463	1295	1991	1375	1699	2240	1768	1762	1795	1185	1654		2017.83	2202.65	2174.67	1901.95	1887.31	1972.31	1405.02	1501.45	1464.97	1647.35	1676.11	1669.71	2410.21	1968.95	1917.62	1440.25	1336.9	1497.72
AFUB_010420	1047	EDP56333	DS499594	2951106	2953705	1	C6 transcription factor, putative	protein_coding		AFUB_010420	273	279	269	354	302	239	337	245	208	417	243	262	172	132	161	289	237	293		249.94	267.308	221	398.869	290.8	268.441	328.814	251.438	235.3	345.025	296.214	257.484	185.07	147.003	175.219	231.884	267.38	265.315
AFUB_010430	1048	EDP56334	DS499594	2955070	2955896	1	short chain oxidoreductase/dehydrogenase, putative	protein_coding		AFUB_010430	38	20	44	26	29	25	29	60	72	68	48	76	49	51	49	63	49	49		34.7902	19.1618	36.1487	29.2955	27.9245	28.0796	28.2956	61.5768	81.4501	56.2631	58.5114	74.69	52.7234	56.7968	53.3276	50.5491	55.2811	44.3701
AFUB_010440	1049	EDP56335	DS499594	2956182	2957377	-1	L-arabinitol 4-dehydrogenase	protein_coding		AFUB_010440	3	2	7	1	5	0	5	3	0	4	1	2	2	1	5	4	2	2		2.74659	1.91618	5.75092	1.12675	4.81457	0	4.87855	3.07884	0	3.3096	1.21899	1.96553	2.15198	1.11366	5.44159	3.20946	2.25637	1.81102
AFUB_010450	1050	EDP56336	DS499594	2957916	2959122	1	xylitol dehydrogenase	protein_coding		AFUB_010450	19	18	15	9	10	11	11	9	8	8	14	9	23	13	11	23	21	24		17.3951	17.2457	12.3234	10.1407	9.62915	12.355	10.7328	9.23651	9.05002	6.61919	17.0658	8.84487	24.7477	14.4776	11.9715	18.4544	23.6919	21.7323
AFUB_010460	1051	EDP56337	DS499594	2961532	2962439	-1	conserved hypothetical protein	protein_coding		AFUB_010460	39	24	34	30	31	32	21	41	35	36	36	30	13	17	18	44	38	36		35.7057	22.9942	27.9331	33.8025	29.8504	35.9419	20.4899	42.0774	39.5938	29.7864	43.8835	29.4829	13.9878	18.9323	19.5897	35.3041	42.871	32.5984
AFUB_010470	1052	EDP56338	DS499594	2963924	2965854	1	MFS sugar transporter, putative	protein_coding		AFUB_010470	87	64	67	71	82	61	39	45	28	34	39	43	28	13	27	56	57	72		79.6511	61.3179	55.0445	79.9991	78.959	68.5142	38.0527	46.1826	31.6751	28.1316	47.5405	42.2588	30.1277	14.4776	29.3846	44.9325	64.3066	65.1969
AFUB_010480	1053	AFUB_010480-1	DS499594	2975141	2975211	1		tRNA		AFUB_010480	0	0	0	0	0	0	0	0	0	0	0	0	0	0	0	0	0	0		0	0	0	0	0	0	0	0	0	0	0	0	0	0	0	0	0	0
AFUB_010490	1054	EDP56339	DS499594	2975847	2977323	-1	ubiquitin domain protein, putative	protein_coding		AFUB_010490	251	221	243	270	319	248	271	208	183	201	161	192	120	176	161	278	227	272		229.798	211.738	199.639	304.222	307.17	278.55	264.417	213.466	207.019	166.307	196.257	188.691	129.119	196.005	175.219	223.058	256.098	246.299
AFUB_010500	1055	EDP56340	DS499594	2978132	2980398	-1	G-patch domain protein, putative	protein_coding		AFUB_010500	1199	1244	1312	1045	1106	893	1115	930	840	942	643	798	1018	1088	1282	1130	918	1147		1097.72	1191.87	1077.89	1177.45	1064.98	1003	1087.92	954.44	950.252	779.41	783.809	784.245	1095.36	1211.66	1395.22	906.673	1035.67	1038.62
AFUB_010510	1056	EDP56341	DS499594	2981921	2985267	1	serine/threonine protein kinase Kin1, putative	protein_coding		AFUB_010510	1125	1269	1229	1036	1282	1040	1047	903	881	1242	850	1070	1064	969	1044	1673	1306	1623		1029.97	1215.82	1009.7	1167.31	1234.46	1168.11	1021.57	926.73	996.633	1027.63	1036.14	1051.56	1144.85	1079.14	1136.2	1342.36	1473.41	1469.65
AFUB_010520	1057	EDP56342	DS499594	2987023	2988644	1	histone-lysine N-methyltransferase Clr4	protein_coding		AFUB_010520	281	304	397	284	267	290	328	254	278	239	268	270	166	175	192	299	199	347		257.264	291.26	326.159	319.997	257.098	325.723	320.033	260.675	314.488	197.748	326.689	265.346	178.614	194.891	208.957	239.907	224.509	314.213
AFUB_010530	1058	EDP56343	DS499594	2989166	2989690	-1	hypothetical protein	protein_coding		AFUB_010530	97	74	73	52	81	53	23	14	17	31	21	29	24	14	23	43	38	47		88.8065	70.8988	59.9739	58.5909	77.9961	59.5287	22.4413	14.3679	19.2313	25.6494	25.5987	28.5001	25.8237	15.5913	25.0313	34.5017	42.871	42.5591
AFUB_010540	1059	EDP56344	DS499594	2991132	2997723	-1	calcium channel subunit Cch1	protein_coding		AFUB_010540	2932	2971	3532	2991	3317	2719	2497	1643	1387	2070	1388	1736	1431	1488	1502	2145	1441	1859		2684.34	2846.49	2901.75	3370.1	3193.99	3053.94	2436.35	1686.18	1569.05	1712.72	1691.95	1706.08	1539.74	1657.13	1634.65	1721.07	1625.72	1683.35
AFUB_010550	1060	EDP56345	DS499594	2998761	2999856	-1	conserved hypothetical protein	protein_coding		AFUB_010550	1977	1756	2244	1373	1704	1442	1749	1841	1621	1980	1423	1775	2220	1964	1983	2117	1453	1988		1810	1682.41	1843.58	1547.03	1640.81	1619.63	1706.52	1889.38	1833.76	1638.25	1734.62	1744.4	2388.69	2187.23	2158.14	1698.61	1639.25	1800.16
AFUB_010560	1061	EDP56346	DS499594	3000589	3001540	1	60S ribosomal protein L6	protein_coding		AFUB_010560	49394	51454	59833	38918	46331	39991	39064	52799	45994	58723	42030	51060	60262	53643	54599	69934	49673	58397		45221.7	49297.6	49156.4	43850.8	44612.8	44917.2	38115.1	54186.5	52030.8	48587.4	51234	50179.9	64841.2	59740.2	59421.1	56112.7	56040.4	52879.2
AFUB_010570	1062	EDP56347	DS499594	3002263	3003372	-1	Sterol desaturase family	protein_coding		AFUB_010570	253	187	234	197	232	182	227	175	196	229	180	198	245	230	235	305	177	233		231.629	179.163	192.245	221.969	223.396	204.419	221.486	179.599	221.725	189.474	219.418	194.587	263.617	256.142	255.755	244.722	199.689	210.984
AFUB_010580	1063	EDP56348	DS499594	3004179	3005390	-1	3-ketosphinganine reductase (Tsc10), putative	protein_coding		AFUB_010580	660	580	592	507	616	577	520	569	465	844	566	689	487	471	419	956	653	832		604.25	555.693	486.364	571.261	593.155	648.077	507.369	583.953	526.032	698.325	689.947	677.124	524.006	524.535	456.005	767.062	736.705	753.386
AFUB_010590	1064	EDP56349	DS499594	3005764	3007814	1	Sas10/Utp3 family protein	protein_coding		AFUB_010590	3200	4008	4275	3029	2948	2569	2336	2677	2098	3515	2025	2718	3627	3194	3747	3033	2291	2920		2929.7	3840.03	3512.17	3412.92	2838.67	2885.46	2279.26	2747.35	2373.37	2908.31	2468.45	2671.15	3902.61	3557.04	4077.93	2433.58	2584.67	2644.1
AFUB_010600	1065	EDP56350	DS499594	3008221	3010675	-1	DNA mismatch repair protein Msh5, putative	protein_coding		AFUB_010600	47	34	55	38	29	31	27	24	24	24	21	29	16	23	14	25	8	15		43.0299	32.5751	45.1858	42.8164	27.9245	34.8187	26.3441	24.6307	27.15	19.8576	25.5987	28.5001	17.2158	25.6142	15.2365	20.0591	9.02548	13.5827
AFUB_010610	1066	EDP56351	DS499594	3012074	3014467	-1	heat shock protein/chaperonin HSP78, putative	protein_coding		AFUB_010610	718	770	962	530	707	608	1471	1317	1252	1156	1053	1080	953	979	1017	785	581	794		657.351	737.731	790.341	597.177	680.781	682.896	1435.27	1351.61	1416.33	956.473	1283.59	1061.38	1025.42	1090.28	1106.82	629.857	655.476	718.977
AFUB_010620	1067	EDP56352	DS499594	3014873	3015980	1	eukaryotic translation elongation factor 1 subunit Eef1-beta, putative	protein_coding		AFUB_010620	39202	45791	48199	32578	35085	33810	34324	40931	32311	54897	33973	45610	52359	52363	51749	54197	43920	48840		35890.6	43872	39598.4	36707.2	33783.9	37974.8	33490.2	42006.6	36551.9	45421.7	41412.7	44823.8	56337.6	58314.7	56319.4	43485.8	49549.9	44225.2
AFUB_010630	1068	EDP56353	DS499594	3017274	3017974	1	conserved hypothetical protein	protein_coding		AFUB_010630	672	559	631	503	515	509	541	804	704	856	535	653	1374	1180	1123	1059	735	997		615.236	535.573	518.405	566.754	495.901	571.7	527.859	825.128	796.401	708.254	652.158	641.744	1478.41	1314.12	1222.18	849.705	829.216	902.796
AFUB_010640	1069	EDP56354	DS499594	3018613	3018825	1	hypothetical protein	protein_coding		AFUB_010640	6	6	6	9	5	13	16	6	4	14	7	8	13	10	13	18	8	13		5.49318	5.74855	4.92936	10.1407	4.81457	14.6014	15.6113	6.15768	4.52501	11.5836	8.53291	7.86211	13.9878	11.1366	14.1481	14.4426	9.02548	11.7717
AFUB_010650	1070	EDP56355	DS499594	3023925	3024431	1	GPI anchored protein, putative	protein_coding		AFUB_010650	21576	16596	25218	22651	22944	21969	12310	3904	4068	2399	3451	3804	2552	3110	3036	1708	1357	1899		19753.5	15900.5	20718.1	25522	22093.1	24675.2	12011	4006.59	4601.93	1984.93	4206.73	3738.43	2745.92	3463.49	3304.14	1370.44	1530.95	1719.57
AFUB_010660	1071	EDP56356	DS499594	3029252	3032629	1	HMG-CoA reductase	protein_coding		AFUB_010660	27	19	19	32	36	24	16	9	6	9	5	14	11	6	2	17	3	11		24.7193	18.2037	15.6096	36.0559	34.6649	26.9564	15.6113	9.23651	6.78751	7.44659	6.09494	13.7587	11.8359	6.68197	2.17664	13.6402	3.38456	9.96063
AFUB_010670	1072	EDP56357	DS499594	3033419	3033678	1	hypothetical protein	protein_coding		AFUB_010670	4	3	2	18	8	5	3	0	0	0	1	1	4	1	0	2	0	0		3.66212	2.87428	1.64312	20.2815	7.70332	5.61592	2.92713	0	0	0	1.21899	0.982763	4.30395	1.11366	0	1.60473	0	0
AFUB_010680	1073	EDP56358	DS499594	3037466	3038848	1	amidohydrolase, putative	protein_coding		AFUB_010680	640	578	625	605	728	525	848	637	600	1067	633	800	396	309	328	705	518	526		585.939	553.777	513.475	681.683	701.002	589.671	827.401	653.74	678.751	882.835	771.619	786.211	426.091	344.122	356.968	565.668	584.4	476.299
AFUB_010690	1074	EDP56359	DS499594	3039282	3039642	-1	conserved hypothetical protein	protein_coding		AFUB_010690	4	9	6	4	12	5	8	9	7	10	1	6	12	8	8	8	4	3		3.66212	8.62283	4.92936	4.50699	11.555	5.61592	7.80567	9.23651	7.91876	8.27399	1.21899	5.89658	12.9119	8.9093	8.70655	6.41893	4.51274	2.71654
AFUB_010700	1075	EDP56360	DS499594	3041127	3042734	-1	conserved hypothetical protein	protein_coding		AFUB_010700	6	10	5	5	7	4	50	5	2	2	6	5	2	4	4	1	4	4		5.49318	9.58092	4.1078	5.63374	6.7404	4.49273	48.7855	5.1314	2.2625	1.6548	7.31392	4.91382	2.15198	4.45465	4.35327	0.802366	4.51274	3.62205
AFUB_010710	1076	EDP56361	DS499594	3043349	3044496	1	oxidoreductase, putative	protein_coding		AFUB_010710	5	3	3	5	5	1	5	2	1	6	1	3	4	4	5	5	3	2		4.57765	2.87428	2.46468	5.63374	4.81457	1.12318	4.87855	2.05256	1.13125	4.96439	1.21899	2.94829	4.30395	4.45465	5.44159	4.01183	3.38456	1.81102
AFUB_010720	1077	EDP56362	DS499594	3044798	3046443	-1	C6 finger domain protein, putative	protein_coding		AFUB_010720	19	16	21	22	15	12	76	13	11	25	17	22	9	18	9	28	21	13		17.3951	15.3295	17.2528	24.7885	14.4437	13.4782	74.1539	13.3416	12.4438	20.685	20.7228	21.6208	9.68389	20.0459	9.79487	22.4662	23.6919	11.7717
AFUB_010730	1078	EDP56363	DS499594	3047584	3048467	-1	methyltransferase, putative	protein_coding		AFUB_010730	10	7	6	12	13	7	55	14	18	17	15	11	0	2	0	2	0	1		9.1553	6.70664	4.92936	13.521	12.5179	7.86229	53.664	14.3679	20.3625	14.0658	18.2848	10.8104	0	2.22732	0	1.60473	0	0.905512
AFUB_010740	1079	EDP56364	DS499594	3049718	3051773	-1	AMP-binding enzyme domain protein	protein_coding		AFUB_010740	2	2	2	4	0	3	15	2	1	1	3	3	2	1	3	2	4	4		1.83106	1.91618	1.64312	4.50699	0	3.36955	14.6356	2.05256	1.13125	0.827399	3.65696	2.94829	2.15198	1.11366	3.26496	1.60473	4.51274	3.62205
AFUB_010750	1080	EDP56365	DS499594	3052620	3053972	1	class II DAHP synthetase family protein	protein_coding		AFUB_010750	0	0	2	3	2	2	11	1	2	5	0	3	1	0	0	4	0	2		0	0	1.64312	3.38025	1.92583	2.24637	10.7328	1.02628	2.2625	4.137	0	2.94829	1.07599	0	0	3.20946	0	1.81102
AFUB_010760	1081	EDP56366	DS499594	3054735	3056063	1	lactonohydrolase, putative	protein_coding		AFUB_010760	2	3	2	1	3	3	19	2	2	3	1	2	0	2	3	0	1	4		1.83106	2.87428	1.64312	1.12675	2.88874	3.36955	18.5385	2.05256	2.2625	2.4822	1.21899	1.96553	0	2.22732	3.26496	0	1.12819	3.62205
AFUB_010770	1082	EDP56367	DS499594	3056340	3058006	-1	glycosyl hydrolase family 88, putative	protein_coding		AFUB_010770	9	0	5	2	0	2	3	2	1	2	1	1	0	3	3	0	1	2		8.23977	0	4.1078	2.2535	0	2.24637	2.92713	2.05256	1.13125	1.6548	1.21899	0.982763	0	3.34099	3.26496	0	1.12819	1.81102
AFUB_010780	1083	EDP56368	DS499594	3058214	3059815	1	MFS transporter of unkown specificity	protein_coding		AFUB_010780	2	2	2	3	6	2	12	1	0	4	0	2	0	1	3	2	1	3		1.83106	1.91618	1.64312	3.38025	5.77749	2.24637	11.7085	1.02628	0	3.3096	0	1.96553	0	1.11366	3.26496	1.60473	1.12819	2.71654
AFUB_010790	1084	EDP56369	DS499594	3060300	3061358	-1	aldehyde reductase II	protein_coding		AFUB_010790	17	15	7	11	8	9	32	12	9	18	16	16	3	12	8	37	18	18		15.564	14.3714	5.75092	12.3942	7.70332	10.1087	31.2227	12.3154	10.1813	14.8932	19.5038	15.7242	3.22796	13.3639	8.70655	29.6875	20.3073	16.2992
AFUB_010800	1085	EDP56370	DS499594	3061990	3064200	1	versicolorin B synthase, putative	protein_coding		AFUB_010800	36	43	30	24	29	13	30	35	29	42	28	33	36	31	36	46	30	40		32.9591	41.1979	24.6468	27.042	27.9245	14.6014	29.2713	35.9198	32.8063	34.7508	34.1316	32.4312	38.7356	34.5235	39.1795	36.9088	33.8456	36.2205
AFUB_010810	1086	EDP56371	DS499594	3066422	3067667	-1	integral membrane protein, putative	protein_coding		AFUB_010810	203	196	252	155	147	163	211	193	142	207	183	197	144	142	119	319	183	274		185.853	187.786	207.033	174.646	141.548	183.079	205.875	198.072	160.638	171.272	223.075	193.604	154.942	158.14	129.51	255.955	206.458	248.11
AFUB_010820	1087	EDP56372	DS499594	3068507	3070153	1	cytochrome P450, putative	protein_coding		AFUB_010820	676	745	706	627	815	570	1158	735	566	730	570	649	897	927	938	1395	992	1341		618.899	713.778	580.022	706.471	784.775	640.215	1129.87	754.315	640.289	604.001	694.823	637.813	965.161	1032.36	1020.84	1119.3	1119.16	1214.29
AFUB_010830	1088	EDP56373	DS499594	3070526	3071404	-1	alpha/beta fold family hydrolase, putative	protein_coding		AFUB_010830	363	311	386	285	308	257	270	254	202	417	206	268	423	346	364	318	183	223		332.338	297.967	317.122	321.123	296.578	288.658	263.441	260.675	228.513	345.025	251.111	263.381	455.143	385.327	396.148	255.152	206.458	201.929
AFUB_010840	1089	EDP56374	DS499594	3072157	3073505	1	ubiquitin conjugating enzyme E2, putative	protein_coding		AFUB_010840	226	303	359	149	234	201	218	248	229	367	200	234	352	351	365	395	311	437		206.91	290.302	294.94	167.886	225.322	225.76	212.705	254.517	259.057	303.655	243.797	229.967	378.748	390.895	397.236	316.935	350.866	395.709
AFUB_010850	1090	EDP56375	DS499594	3074257	3078656	-1	cell wall biogenesis protein phosphatase Ssd1, putative	protein_coding		AFUB_010850	4511	5768	6020	3276	4422	3529	4350	4204	3815	6149	4032	5010	4494	3738	4067	7776	5236	7018		4129.96	5526.27	4945.79	3691.23	4258.01	3963.72	4244.33	4314.48	4315.73	5087.68	4914.96	4923.64	4835.49	4162.87	4426.19	6239.2	5907.18	6354.89
AFUB_010860	1091	EDP56376	DS499594	3078788	3079191	1	hypothetical protein	protein_coding		AFUB_010860	0	0	0	0	0	0	1	0	0	0	0	0	0	0	0	0	0	0		0	0	0	0	0	0	0.975709	0	0	0	0	0	0	0	0	0	0	0
AFUB_010870	1092	EDP56377	DS499594	3081889	3083521	1	RNA export mediator Gle1, putative	protein_coding		AFUB_010870	505	554	654	324	498	401	454	567	515	789	456	646	644	686	615	816	576	732		462.343	530.783	537.3	365.066	479.531	450.397	442.972	581.9	582.595	652.818	555.858	634.865	692.936	763.972	669.316	654.731	649.835	662.835
AFUB_010880	1093	EDP56378	DS499594	3084754	3091023	-1	myosin class II heavy chain (MHC), putative	protein_coding		AFUB_010880	1596	2081	2174	1146	1459	1098	1132	1818	1511	1791	1169	1680	1472	1373	1411	3049	1931	2733		1461.19	1993.79	1786.07	1291.25	1404.89	1233.26	1104.5	1865.78	1709.32	1481.87	1425	1651.04	1583.85	1529.06	1535.62	2446.41	2178.53	2474.76
AFUB_010890	1094	EDP56379	DS499594	3093027	3094138	-1	1,3-beta-glucanosyltransferase Bgt1	protein_coding		AFUB_010890	8001	8553	8964	9047	8885	7522	7693	4096	3703	4146	4005	4388	6488	7624	8001	6994	6080	7332		7325.16	8194.56	7364.47	10193.7	8555.5	8448.59	7506.13	4203.64	4189.03	3430.4	4882.04	4312.37	6981.01	8490.56	8707.64	5611.75	6859.37	6639.22
AFUB_010900	1095	EDP56380	DS499594	3096836	3097654	1	endosomal cargo receptor (P24), putative	protein_coding		AFUB_010900	3392	3106	3812	2437	2695	2487	2705	3773	3211	4191	2707	3279	5863	4739	5033	5474	3606	4450		3105.48	2975.83	3131.79	2745.89	2595.05	2793.36	2639.29	3872.15	3632.45	3467.63	3299.8	3222.48	6308.52	5277.64	5477.51	4392.15	4068.24	4029.53
AFUB_010910	1096	EDP56381	DS499594	3098769	3099570	-1	conserved hypothetical protein	protein_coding		AFUB_010910	1247	1215	1671	902	1156	995	2172	4023	4005	3995	2505	3209	3591	3271	3097	3353	2594	2778		1141.67	1164.08	1372.83	1016.33	1113.13	1117.57	2119.24	4128.72	4530.66	3305.46	3053.56	3153.69	3863.87	3642.79	3370.52	2690.33	2926.51	2515.51
AFUB_010920	1097	EDP56382	DS499594	3100748	3102849	1	vacuolar endopolyphosphatase, putative	protein_coding		AFUB_010920	1833	1523	1755	1456	1649	1477	1949	1841	1750	2239	1756	1966	1371	1366	1326	2294	1605	1861		1678.17	1459.17	1441.84	1640.55	1587.85	1658.94	1901.66	1889.38	1979.69	1852.55	2140.54	1932.11	1475.18	1521.26	1443.11	1840.63	1810.74	1685.16
AFUB_010930	1098	EDP56383	DS499594	3105186	3106427	1	conserved hypothetical protein	protein_coding		AFUB_010930	392	278	367	365	389	337	292	480	375	461	348	379	179	166	161	423	316	372		358.888	266.349	301.513	411.263	374.574	378.513	284.907	492.614	424.219	381.431	424.208	372.467	192.602	184.868	175.219	339.401	356.507	336.851
AFUB_010940	1099	EDP56384	DS499594	3107622	3108641	1	conserved hypothetical protein	protein_coding		AFUB_010940	210	170	209	151	186	129	153	208	157	248	213	204	148	170	148	298	187	258		192.261	162.876	171.706	170.139	179.102	144.891	149.283	213.466	177.607	205.195	259.644	200.484	159.246	189.323	161.071	239.105	210.971	233.622
AFUB_010950	1100	EDP56385	DS499594	3109774	3112097	1	fungal specific transcription factor, putative	protein_coding		AFUB_010950	218	215	251	171	245	174	196	169	157	253	153	213	108	102	114	221	190	211		199.586	205.99	206.212	192.674	235.914	195.434	191.239	173.441	177.607	209.332	186.505	209.329	116.207	113.594	124.068	177.323	214.355	191.063
AFUB_010960	1101	EDP56386	DS499594	3112668	3113725	1	2,4-dihydroxyhept-2-ene-1,7-dioic acid aldolase	protein_coding		AFUB_010960	89	88	100	78	86	71	174	308	253	306	181	246	94	81	91	114	103	111		81.4822	84.3121	82.156	87.8864	82.8106	79.746	169.773	316.094	286.207	253.184	220.637	241.76	101.143	90.2066	99.037	91.4697	116.203	100.512
AFUB_010970	1102	EDP56387	DS499594	3113814	3114125	-1	conserved hypothetical protein	protein_coding		AFUB_010970	378	348	448	300	399	282	386	443	357	539	299	395	503	452	454	389	284	317		346.071	333.416	368.059	338.025	384.203	316.738	376.624	454.642	403.857	445.968	364.477	388.191	541.222	503.375	494.097	312.12	320.405	287.047
AFUB_010980	1103	EDP56388	DS499594	3114409	3115510	1	CORD and CS domain protein	protein_coding		AFUB_010980	1165	1265	1632	758	979	936	1165	1709	1715	2059	1393	1455	2413	2567	2504	987	868	1112		1066.59	1211.99	1340.79	854.075	942.693	1051.3	1136.7	1753.91	1940.1	1703.61	1698.05	1429.92	2596.36	2858.77	2725.15	791.935	979.265	1006.93
AFUB_010990	1104	EDP56389	DS499594	3116980	3118500	1	ethanolamine kinase, putative	protein_coding		AFUB_010990	1340	1419	1619	1091	1193	1105	1303	1145	1095	2133	1182	1562	1565	1849	1792	3119	2550	2914		1226.81	1359.53	1330.11	1229.28	1148.76	1241.12	1271.35	1175.09	1238.72	1764.84	1440.84	1535.08	1683.92	2059.16	1950.27	2502.58	2876.87	2638.66
AFUB_011000	1105	EDP56390	DS499594	3118926	3120005	-1	4-hydroxyphenylpyruvate dioxygenase, putative	protein_coding		AFUB_011000	37	37	46	29	38	32	93	52	46	93	60	61	72	75	52	41	32	57		33.8746	35.4494	37.7918	32.6757	36.5908	35.9419	90.7409	53.3665	52.0376	76.9481	73.1392	59.9486	77.4711	83.5246	56.5926	32.897	36.1019	51.6142
AFUB_011010	1106	EDP56391	DS499594	3120759	3121859	1	quinate utilisation oxidoreductase QutH	protein_coding		AFUB_011010	16	14	18	17	21	18	24	48	42	29	29	41	24	24	14	18	12	22		14.6485	13.4133	14.7881	19.1547	20.2212	20.2173	23.417	49.2614	47.5126	23.9946	35.3506	40.2933	25.8237	26.7279	15.2365	14.4426	13.5382	19.9213
AFUB_011020	1107	EDP56392	DS499594	3122038	3123764	-1	MFS quinate transporter QutD	protein_coding		AFUB_011020	52	37	44	38	50	47	86	107	116	106	119	110	41	27	33	43	38	37		47.6076	35.4494	36.1487	42.8164	48.1457	52.7896	83.911	109.812	131.225	87.7043	145.06	108.104	44.1155	30.0689	35.9145	34.5017	42.871	33.504
AFUB_011030	1108	EDP56393	DS499594	3124845	3125924	1	quinate 5-dehydrogenase QutB, putative	protein_coding		AFUB_011030	20	12	11	10	13	10	12	36	18	39	13	21	13	5	20	9	13	15		18.3106	11.4971	9.03716	11.2675	12.5179	11.2318	11.7085	36.9461	20.3625	32.2686	15.8468	20.638	13.9878	5.56831	21.7664	7.22129	14.6664	13.5827
AFUB_011040	1109	EDP56394	DS499594	3125986	3127240	-1	inositol monophosphatase QutG, putative	protein_coding		AFUB_011040	17	14	21	13	18	13	8	16	9	10	11	12	11	11	15	12	12	14		15.564	13.4133	17.2528	14.6477	17.3325	14.6014	7.80567	16.4205	10.1813	8.27399	13.4089	11.7932	11.8359	12.2503	16.3248	9.62839	13.5382	12.6772
AFUB_011050	1110	EDP56395	DS499594	3127900	3128352	1	3-dehydroquinate dehydratase QutE	protein_coding		AFUB_011050	0	0	0	0	2	0	0	0	0	0	0	0	0	0	0	0	0	0		0	0	0	0	1.92583	0	0	0	0	0	0	0	0	0	0	0	0	0
AFUB_011060	1111	EDP56396	DS499594	3128450	3131225	-1	C6 transcription factor QutA, putative	protein_coding		AFUB_011060	491	462	530	294	379	291	503	396	348	577	364	390	486	443	382	360	220	314		449.525	442.638	435.427	331.264	364.945	326.846	490.782	406.407	393.676	477.409	443.711	383.278	522.93	493.352	415.738	288.852	248.201	284.331
AFUB_011070	1112	EDP56397	DS499594	3132115	3134930	1	quinate pathway repressor protein QutR, putative	protein_coding		AFUB_011070	454	516	528	241	416	385	533	405	365	684	368	387	287	301	298	308	198	274		415.651	494.375	433.784	271.546	400.572	432.426	520.053	415.643	412.907	565.941	448.587	380.329	308.808	335.212	324.319	247.129	223.381	248.11
AFUB_011080	1113	EDP56398	DS499594	3135141	3136012	-1	cytosolic Cu/Zn superoxide dismutase, putative	protein_coding		AFUB_011080	2	3	2	6	5	6	3	3	2	3	1	1	0	1	0	2	0	0		1.83106	2.87428	1.64312	6.76049	4.81457	6.7391	2.92713	3.07884	2.2625	2.4822	1.21899	0.982763	0	1.11366	0	1.60473	0	0
AFUB_011090	1114	EDP56399	DS499594	3137165	3139251	1	flavin-binding monooxygenase, putative	protein_coding		AFUB_011090	12	12	16	5	12	8	13	19	14	12	14	29	16	37	28	15	16	16		10.9864	11.4971	13.145	5.63374	11.555	8.98547	12.6842	19.4993	15.8375	9.92879	17.0658	28.5001	17.2158	41.2055	30.4729	12.0355	18.051	14.4882
AFUB_011100	1115	EDP56400	DS499594	3139629	3142061	-1	conserved hypothetical protein	protein_coding		AFUB_011100	812	861	1085	472	769	570	779	1215	952	1478	966	1240	911	835	840	1761	1124	1420		743.411	824.917	891.393	531.825	740.481	640.215	760.077	1246.93	1076.95	1222.9	1177.54	1218.63	980.225	929.908	914.188	1412.97	1268.08	1285.83
AFUB_011110	1116	EDP56401	DS499594	3143476	3143858	-1	small nuclear ribonucleoprotein (LSM8), putative	protein_coding		AFUB_011110	344	298	316	263	236	216	351	424	350	529	320	367	751	587	583	639	383	464		314.942	285.511	259.613	296.335	227.248	242.608	342.474	435.142	395.938	437.694	390.076	360.674	808.067	653.72	634.49	512.712	432.095	420.158
AFUB_011120	1117	EDP56402	DS499594	3144553	3145977	-1	conserved proline-rich protein	protein_coding		AFUB_011120	924	967	1047	835	1016	876	984	683	649	680	496	567	807	961	1006	915	858	1147		845.95	926.475	860.174	940.835	978.321	983.909	960.098	700.949	734.183	562.631	604.618	557.227	868.322	1070.23	1094.85	734.165	967.983	1038.62
AFUB_011130	1118	EDP56403	DS499594	3146291	3147568	1	conserved hypothetical protein	protein_coding		AFUB_011130	727	711	801	520	648	582	685	612	566	935	648	715	793	711	840	868	725	934		665.591	681.203	658.07	585.909	623.969	653.693	668.361	628.083	640.289	773.618	789.904	702.676	853.258	791.814	914.188	696.454	817.934	845.748
AFUB_011140	1119	EDP56404	DS499594	3147822	3148731	-1	60S ribosomal protein L1	protein_coding		AFUB_011140	37629	36882	43402	31019	34433	34117	28025	32040	29921	46452	36974	42231	37223	37574	34816	51078	42440	51349		34450.5	35336.3	35657.4	34950.6	33156	38319.7	27344.2	32882	33848.2	38434.3	45070.8	41503.1	40051.5	41844.7	37890.9	40983.2	47880.2	46497.1
AFUB_011150	1120	EDP56405	DS499594	3149811	3150711	1	conserved hypothetical protein	protein_coding		AFUB_011150	15	9	13	26	18	8	34	7	18	8	14	11	14	8	5	16	8	10		13.733	8.62283	10.6803	29.2955	17.3325	8.98547	33.1741	7.18395	20.3625	6.61919	17.0658	10.8104	15.0638	8.9093	5.44159	12.8379	9.02548	9.05512
AFUB_011160	1121	EDP56406	DS499594	3151634	3153734	1	conserved hypothetical protein	protein_coding		AFUB_011160	101	59	93	128	103	95	98	8	3	14	21	11	32	54	35	25	25	28		92.4686	56.5274	76.4051	144.224	99.1802	106.702	95.6195	8.21023	3.39376	11.5836	25.5987	10.8104	34.4316	60.1377	38.0912	20.0591	28.2046	25.3543
AFUB_011170	1122	EDP56407	DS499594	3155129	3155910	1	ADP-ribosylation factor, putative	protein_coding		AFUB_011170	19903	17573	23168	17173	18139	17365	18742	17958	17312	20115	15177	18945	18662	18692	19148	20440	15725	19297		18221.8	16836.5	19033.9	19349.7	17466.3	19504.1	18286.7	18429.9	19584.2	16643.1	18500.6	18618.5	20080.1	20816.6	20839.1	16400.4	17740.7	17473.7
AFUB_011180	1123	EDP56408	DS499594	3156409	3157203	-1	conserved hypothetical protein	protein_coding		AFUB_011180	6	7	16	7	4	2	42	19	24	18	20	13	2	15	11	7	4	11		5.49318	6.70664	13.145	7.88724	3.85166	2.24637	40.9798	19.4993	27.15	14.8932	24.3797	12.7759	2.15198	16.7049	11.9715	5.61656	4.51274	9.96063
AFUB_011190	1124	EDP56409	DS499594	3158600	3159439	1	conserved hypothetical protein	protein_coding		AFUB_011190	47	43	48	30	45	33	38	41	36	55	28	46	59	46	38	74	59	65		43.0299	41.1979	39.4349	33.8025	43.3312	37.0651	37.0769	42.0774	40.7251	45.5069	34.1316	45.2071	63.4833	51.2285	41.3561	59.3751	66.5629	58.8583
AFUB_011200	1125	EDP56410	DS499594	3159756	3160976	1	conserved hypothetical protein	protein_coding		AFUB_011200	1093	962	897	996	1006	940	1051	1071	959	1182	655	909	1502	1462	1358	2056	1380	2019		1000.67	921.684	736.94	1122.24	968.692	1055.79	1025.47	1099.15	1084.87	977.986	798.437	893.332	1616.13	1628.17	1477.94	1649.66	1556.9	1828.23
AFUB_011210	1126	EDP56411	DS499594	3162008	3163214	-1	COPII-coated vesicle protein SurF4/Erv29, putative	protein_coding		AFUB_011210	597	586	746	466	540	620	739	615	577	818	499	624	672	797	747	1333	956	1317		546.572	561.442	612.884	525.065	519.974	696.374	721.049	631.162	652.732	676.812	608.275	613.244	723.064	887.589	812.974	1069.55	1078.55	1192.56
AFUB_011220	1127	EDP56412	DS499594	3164904	3166109	-1	conserved hypothetical protein	protein_coding		AFUB_011220	209	262	292	207	256	283	401	295	293	599	304	420	414	445	434	1215	819	1196		191.346	251.02	239.896	233.237	246.506	317.861	391.259	302.752	331.457	495.612	370.572	412.761	445.459	495.58	472.33	974.875	923.984	1082.99
AFUB_011230	1128	EDP56413	DS499594	3167948	3169890	1	nucleoside hydrolase, putative	protein_coding		AFUB_011230	185	213	192	206	187	172	312	236	201	396	238	275	183	164	158	346	228	292		169.373	204.074	157.74	232.11	180.065	193.188	304.421	242.202	227.382	327.65	290.119	270.26	196.906	182.641	171.954	277.619	257.226	264.41
AFUB_011240	1129	EDP56414	DS499594	3171286	3172545	1	HLH transcription factor, putative	protein_coding		AFUB_011240	527	373	548	1252	944	807	524	243	259	584	427	492	230	265	241	692	555	606		482.485	357.368	450.215	1410.69	908.991	906.409	511.272	249.386	292.994	483.201	520.508	483.52	247.477	295.12	262.285	555.237	626.143	548.74
AFUB_011250	1130	AFUB_011250-1	DS499594	3175289	3175378	1		tRNA		AFUB_011250	107	49	67	66	109	92	136	87	134	206	122	132	48	42	38	96	69	52		97.9618	46.9465	55.0445	74.3654	104.958	103.333	132.696	89.2863	151.588	170.444	148.716	129.725	51.6474	46.7738	41.3561	77.0271	77.8448	47.0866
AFUB_011260	1131	EDP56415	DS499594	3176301	3178422	1	conserved hypothetical protein	protein_coding		AFUB_011260	125	99	126	73	110	94	145	131	136	189	104	128	72	78	34	179	132	163		114.441	94.8511	103.517	82.2526	105.921	105.579	141.478	134.443	153.85	156.378	126.775	125.794	77.4711	86.8656	37.0028	143.623	148.92	147.598
AFUB_011270	1132	EDP56416	DS499594	3178438	3180489	-1	MFS transporter, putative	protein_coding		AFUB_011270	0	0	1	1	2	0	0	0	0	0	0	0	1	0	0	0	0	2		0	0	0.82156	1.12675	1.92583	0	0	0	0	0	0	0	1.07599	0	0	0	0	1.81102
AFUB_011280	1133	EDP56417	DS499594	3181314	3183075	-1	MFS sugar transporter, putative	protein_coding		AFUB_011280	95	87	92	86	103	76	62	57	42	59	48	43	34	44	60	73	54	81		86.9754	83.354	75.5835	96.9004	99.1802	85.362	60.494	58.4979	47.5126	48.8165	58.5114	42.2588	36.5836	49.0011	65.2991	58.5727	60.922	73.3465
AFUB_011290	1134	EDP56418	DS499594	3184418	3184588	-1	hypothetical protein	protein_coding		AFUB_011290	2	12	11	9	14	7	4	10	2	16	3	5	6	7	12	18	6	11		1.83106	11.4971	9.03716	10.1407	13.4808	7.86229	3.90284	10.2628	2.2625	13.2384	3.65696	4.91382	6.45593	7.79563	13.0598	14.4426	6.76911	9.96063
AFUB_011300	1135	EDP56419	DS499594	3186520	3188462	1	conserved hypothetical protein	protein_coding		AFUB_011300	620	532	702	445	597	477	497	340	249	432	271	309	556	505	566	504	344	408		567.629	509.705	576.735	501.403	574.86	535.759	484.927	348.935	281.682	357.436	330.346	303.674	598.249	562.399	615.988	404.392	388.096	369.449
AFUB_011310	1136	EDP56420	DS499594	3189568	3190208	-1	mitochondrial import receptor subunit tom22	protein_coding		AFUB_011310	2105	1928	2375	1938	2097	1888	1781	1915	1743	2706	1890	2362	2392	2304	2131	2719	1963	2738		1927.19	1847.2	1951.21	2183.64	2019.23	2120.57	1737.74	1965.32	1971.77	2238.94	2303.89	2321.29	2573.76	2565.88	2319.21	2181.63	2214.63	2479.29
AFUB_011320	1137	EDP56421	DS499594	3190654	3192477	-1	mitochondrial processing peptidase alpha subunit, putative	protein_coding		AFUB_011320	1340	1423	1586	1198	1280	1121	1140	1210	1047	1600	1054	1290	1629	1591	1777	1883	1588	2107		1226.81	1363.36	1302.99	1349.84	1232.53	1259.09	1112.31	1241.8	1184.42	1323.84	1284.81	1267.76	1752.78	1771.84	1933.94	1510.86	1791.56	1907.91
AFUB_011330	1138	EDP56422	DS499594	3193273	3195470	-1	acetoacetyl-CoA synthase	protein_coding		AFUB_011330	58	60	119	65	61	60	74	90	76	90	89	102	66	90	108	120	97	131		53.1008	57.4855	97.7657	73.2386	58.7378	67.391	72.2025	92.3651	85.9751	74.4659	108.49	100.242	71.0152	100.23	117.538	96.2839	109.434	118.622
AFUB_011340	1139	EDP56423	DS499594	3197288	3199330	1	serine palmitoyltransferase 2, putative	protein_coding		AFUB_011340	1439	1590	1669	1120	1412	1117	977	1221	1009	1820	1006	1368	1314	1285	1302	2413	1700	2265		1317.45	1523.37	1371.18	1261.96	1359.64	1254.6	953.268	1253.09	1141.43	1505.87	1226.3	1344.42	1413.85	1431.06	1416.99	1936.11	1917.92	2050.99
AFUB_011350	1140	EDP56424	DS499594	3200515	3201810	-1	PQ loop repeat protein	protein_coding		AFUB_011350	1102	910	1270	1219	1424	1195	2039	1908	1868	1436	1416	1781	563	681	630	764	589	758		1008.91	871.863	1043.38	1373.51	1371.19	1342.2	1989.47	1958.14	2113.18	1188.15	1726.09	1750.3	605.781	758.404	685.641	613.008	664.501	686.378
AFUB_011360	1141	EDP56425	DS499594	3202967	3203756	-1	conserved histidine-rich protein	protein_coding		AFUB_011360	154	112	199	139	162	196	329	154	152	68	124	171	20	42	48	27	25	66		140.992	107.306	163.491	156.618	155.992	220.144	321.008	158.047	171.95	56.2631	151.154	168.053	21.5198	46.7738	52.2393	21.6639	28.2046	59.7638
AFUB_011370	1142	EDP56426	DS499594	3204710	3207374	-1	SH3 domain protein, putative	protein_coding		AFUB_011370	979	1047	1232	684	888	685	791	870	835	1084	708	975	1051	895	898	1434	858	1216		896.304	1003.12	1012.16	770.696	855.068	769.381	771.786	892.863	944.595	896.901	863.043	958.194	1130.86	996.727	977.31	1150.59	967.983	1101.1
AFUB_011380	1143	EDP56427	DS499594	3208379	3210319	1	protein kinase, putative	protein_coding		AFUB_011380	1911	1648	2135	1151	1569	1234	1813	1769	1598	1197	1128	1468	826	1185	1265	1557	1373	1583		1749.58	1578.94	1754.03	1296.89	1510.81	1386.01	1768.96	1815.49	1807.74	990.397	1375.02	1442.7	888.766	1319.69	1376.72	1249.28	1549	1433.43
AFUB_011390	1144	EDP56428	DS499594	3211160	3212173	-1	50S ribosomal subunit protein L15	protein_coding		AFUB_011390	1150	1389	1517	1152	1162	1052	1092	1211	986	1544	1153	1330	1945	2029	2009	1958	1648	2248		1052.86	1330.79	1246.31	1298.01	1118.91	1181.59	1065.47	1242.82	1115.41	1277.5	1405.49	1307.08	2092.8	2259.62	2186.43	1571.03	1859.25	2035.59
AFUB_011400	1145	EDP56429	DS499594	3222531	3224561	1	mucin, putative	protein_coding		AFUB_011400	1586	1621	2054	1174	1628	1702	1812	1019	1021	2452	1927	2226	456	652	628	1599	1242	1419		1452.03	1553.07	1687.48	1322.8	1567.62	1911.66	1767.98	1045.78	1155.01	2028.78	2348.99	2187.63	490.65	726.108	683.464	1282.98	1401.21	1284.92
AFUB_011410	1146	EDP56430	DS499594	3226629	3228601	1	alternative NADH-dehydrogenase	protein_coding		AFUB_011410	6161	6919	7446	4762	5504	4749	5270	6224	5490	8393	5507	6887	7112	6776	6248	7122	5153	7016		5640.58	6629.04	6117.34	5365.58	5299.88	5334	5141.99	6387.56	6210.57	6944.36	6712.96	6768.29	7652.43	7546.17	6799.81	5714.45	5813.54	6353.07
AFUB_011420	1147	EDP56431	DS499594	3229510	3232381	-1	mitochondrial dynamin GTPase (Msp1), putative	protein_coding		AFUB_011420	1316	1353	1560	1022	1199	953	1742	1679	1537	1422	928	1418	1445	1506	1615	1878	1318	1842		1204.84	1296.3	1281.63	1151.54	1154.53	1070.39	1699.69	1723.12	1738.73	1176.56	1131.22	1393.56	1554.8	1677.17	1757.63	1506.84	1486.95	1667.95
AFUB_011430	1148	EDP56432	DS499594	3232501	3234259	1	glutamine amidotransferase, putative	protein_coding		AFUB_011430	355	323	395	423	481	394	275	305	320	424	300	338	255	240	257	717	482	607		325.013	309.464	324.516	476.615	463.162	442.534	268.32	313.015	362.001	350.817	365.696	332.174	274.377	267.279	279.698	575.296	543.785	549.646
AFUB_011440	1149	EDP56433	DS499594	3234526	3235665	-1	conserved hypothetical protein	protein_coding		AFUB_011440	177	140	164	122	159	115	154	209	175	259	139	155	366	351	337	456	294	370		162.049	134.133	134.736	137.463	153.103	129.166	150.259	214.492	197.969	214.296	169.439	152.328	393.812	390.895	366.763	365.879	331.687	335.04
AFUB_011450	1150	EDP56434	DS499594	3236869	3238556	-1	nuclear and cytoplasmic polyadenylated RNA-binding protein pub1	protein_coding		AFUB_011450	4400	4668	5361	3428	4079	3576	2322	2046	1883	2911	1964	2247	2850	2516	2427	2913	2257	3016		4028.33	4472.37	4404.38	3862.49	3927.73	4016.5	2265.6	2099.77	2130.15	2408.56	2394.09	2208.27	3066.57	2801.97	2641.35	2337.29	2546.31	2731.02
AFUB_011460	1151	EDP56435	DS499594	3239706	3240800	1	conserved hypothetical protein	protein_coding		AFUB_011460	559	464	515	491	510	475	504	461	380	623	332	405	524	495	508	621	370	440		511.782	444.555	423.104	553.233	491.086	533.512	491.757	473.115	429.876	515.47	404.704	398.019	563.818	551.263	552.866	498.269	417.429	398.425
AFUB_011470	1152	EDP56436	DS499594	3243585	3246154	1	arrestin domain protein	protein_coding		AFUB_011470	827	752	938	760	838	759	998	466	450	579	718	603	362	373	435	569	427	552		757.144	720.485	770.624	856.329	806.922	852.496	973.758	478.246	509.063	479.064	875.233	592.606	389.508	415.396	473.419	456.546	481.735	499.843
AFUB_011480	1153	EDP56437	DS499594	3247070	3247517	-1	antibiotic biosynthesis monooxygenase, putative	protein_coding		AFUB_011480	176	106	122	149	147	133	165	165	128	214	110	165	193	143	149	161	78	112		161.133	101.558	100.23	167.886	141.548	149.383	160.992	169.336	144.8	177.063	134.089	162.156	207.666	159.254	162.159	129.181	87.9985	101.417
AFUB_011490	1154	EDP56438	DS499594	3248232	3249793	1	conserved hypothetical protein	protein_coding		AFUB_011490	559	486	650	388	529	406	651	560	602	387	457	511	257	235	228	308	204	284		511.782	465.633	534.014	437.178	509.382	456.013	635.187	574.716	681.014	320.203	557.077	502.192	276.529	261.711	248.137	247.129	230.15	257.165
AFUB_011500	1155	EDP56439	DS499594	3251046	3252202	-1	chitin biosynthesis protein (Chs7), putative	protein_coding		AFUB_011500	2050	1891	2262	1434	1991	1740	1235	1266	1061	1843	1192	1407	1720	1397	1410	1916	1224	1487		1876.84	1811.75	1858.37	1615.76	1917.16	1954.34	1205	1299.27	1200.26	1524.9	1453.03	1382.75	1850.7	1555.79	1534.53	1537.33	1380.9	1346.5
AFUB_011510	1156	EDP56440	DS499594	3261286	3262331	-1	acetyltransferase, GNAT family family	protein_coding		AFUB_011510	115	121	117	92	114	82	174	190	171	191	144	188	96	66	72	145	106	148		105.286	115.929	96.1226	103.661	109.772	92.1011	169.773	194.993	193.444	158.033	175.534	184.759	103.295	73.5017	78.3589	116.343	119.588	134.016
AFUB_011520	1157	EDP56441	DS499594	3262803	3263961	-1	acyl-CoA thioesterase	protein_coding		AFUB_011520	147	112	126	89	93	81	133	154	121	163	86	113	145	140	129	155	116	137		134.583	107.306	103.517	100.281	89.5511	90.9779	129.769	158.047	136.881	134.866	104.833	111.052	156.018	155.913	140.393	124.367	130.87	124.055
AFUB_011530	1158	EDP56442	DS499594	3264602	3265146	-1	37S ribosomal protein Mrp17	protein_coding		AFUB_011530	1507	1339	1743	1277	1311	1300	1223	1552	1692	1849	1334	1628	2385	2060	1999	2258	1446	1724		1379.7	1282.88	1431.98	1438.86	1262.38	1460.14	1193.29	1592.79	1914.08	1529.86	1626.13	1599.94	2566.23	2294.14	2175.55	1811.74	1631.36	1561.1
AFUB_011540	1159	EDP56443	DS499594	3265447	3266143	1	glycine cleavage system H protein	protein_coding		AFUB_011540	655	682	977	588	659	601	1046	1242	1197	1109	864	1032	2017	1887	1860	2154	1528	1874		599.672	653.419	802.664	662.528	634.561	675.033	1020.59	1274.64	1354.11	917.586	1053.21	1014.21	2170.27	2101.48	2024.27	1728.3	1723.87	1696.93
AFUB_011550	1160	EDP56444	DS499594	3266532	3268940	-1	RING finger ubiquitin ligase (Tul1), putative	protein_coding		AFUB_011550	792	614	548	631	770	518	752	629	572	854	457	575	522	509	471	853	449	587		725.1	588.268	450.215	710.978	741.444	581.809	733.733	645.53	647.076	706.599	557.077	565.089	561.666	566.854	512.598	684.418	506.555	531.536
AFUB_011560	1161	EDP56445	DS499594	3269385	3270856	1	cation efflux family protein family	protein_coding		AFUB_011560	244	209	212	153	195	156	273	306	276	507	253	298	319	352	322	713	433	565		223.389	200.241	174.171	172.393	187.768	175.217	266.369	314.041	312.226	419.491	308.404	292.863	343.24	392.009	350.439	572.087	488.504	511.614
AFUB_011570	1162	EDP56446	DS499594	3271042	3271947	-1	conserved hypothetical protein	protein_coding		AFUB_011570	6	7	10	6	7	11	15	9	11	20	11	17	15	21	16	26	17	23		5.49318	6.70664	8.2156	6.76049	6.7404	12.355	14.6356	9.23651	12.4438	16.548	13.4089	16.707	16.1398	23.3869	17.4131	20.8615	19.1792	20.8268
AFUB_011580	1163	EDP56447	DS499594	3272535	3272921	-1	NADH-ubiquinone oxidoreductase 14 kDa subunit, putative	protein_coding		AFUB_011580	3997	3682	4720	3166	3387	3277	3749	5631	5150	4661	3468	4446	7224	6834	7056	6663	4282	5533		3659.38	3527.69	3877.76	3567.29	3261.39	3680.67	3657.93	5778.98	5825.95	3856.51	4227.45	4369.37	7772.94	7610.77	7679.18	5346.16	4830.89	5010.2
AFUB_011590	1164	EDP56448	DS499594	3273338	3275770	1	arginine rich protein	protein_coding		AFUB_011590	457	420	477	388	429	297	373	597	540	587	358	452	691	758	767	775	496	635		418.397	402.399	391.884	437.178	413.09	333.586	363.939	612.689	610.876	485.683	436.397	444.209	743.508	844.156	834.74	621.834	559.58	575
AFUB_011600	1165	EDP56449	DS499594	3276082	3276848	-1	translation initiation factor eIF4E, putative	protein_coding		AFUB_011600	505	390	547	321	419	403	343	370	373	516	339	363	379	316	319	381	273	289		462.343	373.656	449.393	361.686	403.461	452.643	334.668	379.723	421.957	426.938	413.237	356.743	407.799	351.917	347.174	305.701	307.995	261.693
AFUB_011610	1166	EDP56450	DS499594	3277846	3278683	1	conserved hypothetical protein	protein_coding		AFUB_011610	857	786	880	609	725	591	619	622	664	861	606	677	968	840	881	709	506	696		784.61	753.06	722.973	686.19	698.113	663.802	603.964	638.346	751.151	712.391	738.706	665.331	1041.56	935.476	958.809	568.877	570.862	630.237
AFUB_011620	1167	EDP56451	DS499594	3279048	3280675	-1	nucleoside diphosphatase Gda1	protein_coding		AFUB_011620	1853	1875	2004	1451	1700	1489	1448	1857	1636	2286	1415	1785	2332	2109	2052	3278	2234	3026		1696.48	1796.42	1646.41	1634.91	1636.95	1672.42	1412.83	1905.8	1850.73	1891.43	1724.87	1754.23	2509.2	2348.71	2233.23	2630.16	2520.37	2740.08
AFUB_011630	1168	EDP56452	DS499594	3281037	3282053	1	translation initiation factor IF3, putative	protein_coding		AFUB_011630	603	446	527	481	459	478	510	590	606	762	541	621	662	658	652	820	616	744		552.065	427.309	432.962	541.966	441.978	536.882	497.612	605.505	685.539	630.478	659.472	610.296	712.304	732.79	709.584	657.94	694.962	673.701
AFUB_011640	1169	EDP56453	DS499594	3282564	3284138	1	translation elongation factor EF-Tu, putative	protein_coding		AFUB_011640	11034	11396	14530	8635	10193	9120	8857	11171	10220	11197	9091	11519	11661	10318	10369	13424	9173	12469		10102	10918.4	11937.3	9729.47	9814.99	10243.4	8641.86	11464.6	11561.4	9264.39	11081.8	11320.5	12547.1	11490.8	11284.8	10771	10348.8	11290.8
AFUB_011650	1170	EDP56454	DS499594	3285131	3287984	1	GTP-binding protein Sey1, putative	protein_coding		AFUB_011650	822	786	924	762	865	760	1281	1199	1063	1205	825	1058	741	720	838	1651	1191	1549		752.566	753.06	759.122	858.582	832.921	853.62	1249.88	1230.51	1202.52	997.016	1005.66	1039.76	797.307	801.837	912.011	1324.71	1343.67	1402.64
AFUB_011660	1171	EDP56455	DS499594	3288487	3289572	1	conserved hypothetical protein	protein_coding		AFUB_011660	180	128	175	74	110	81	114	120	95	135	69	96	105	87	99	98	59	63		164.795	122.636	143.773	83.3794	105.921	90.9779	111.231	123.154	107.469	111.699	84.1101	94.3453	112.979	96.8886	107.744	78.6319	66.5629	57.0473
AFUB_011670	1172	EDP56456	DS499594	3290023	3291121	1	conserved hypothetical protein	protein_coding		AFUB_011670	254	225	281	300	342	227	359	334	276	294	251	308	200	196	198	390	236	244		232.545	215.571	230.858	338.025	329.317	254.963	350.28	342.777	312.226	243.255	305.966	302.691	215.198	218.278	215.487	312.923	266.252	220.945
AFUB_011680	1173	EDP56457	DS499594	3292182	3293516	-1	NADH oxidase	protein_coding		AFUB_011680	4	7	8	0	4	0	17	6	7	8	4	4	1	2	5	2	2	5		3.66212	6.70664	6.57248	0	3.85166	0	16.5871	6.15768	7.91876	6.61919	4.87595	3.93105	1.07599	2.22732	5.44159	1.60473	2.25637	4.52756
AFUB_011690	1174	EDP56458	DS499594	3294346	3295181	-1	conserved hypothetical protein	protein_coding		AFUB_011690	184	112	165	116	134	121	135	114	143	135	74	113	187	188	167	243	120	167		168.458	107.306	135.557	130.703	129.031	135.905	131.721	116.996	161.769	111.699	90.2051	111.052	201.21	209.368	181.749	194.975	135.382	151.221
AFUB_011700	1175	EDP56459	DS499594	3295339	3296937	-1	ankyrin repeat protein	protein_coding		AFUB_011700	231	236	268	213	220	147	207	197	225	193	112	166	300	312	281	318	183	218		211.488	226.11	220.178	239.997	211.841	165.108	201.972	202.177	254.532	159.688	136.527	163.139	322.796	347.463	305.818	255.152	206.458	197.402
AFUB_011710	1176	EDP56460	DS499594	3300002	3302129	1	MFS peptide transporter, putative	protein_coding		AFUB_011710	39	38	49	42	56	36	21	5	22	9	9	12	20	19	32	32	21	26		35.7057	36.4075	40.2565	47.3234	53.9232	40.4346	20.4899	5.1314	24.8875	7.44659	10.9709	11.7932	21.5198	21.1596	34.8262	25.6757	23.6919	23.5433
AFUB_011720	1177	EDP56461	DS499594	3302581	3303471	-1	mitochondrial hypoxia responsive domain protein	protein_coding		AFUB_011720	1239	1291	2104	948	1098	1238	4481	3003	3854	2361	3619	3626	1991	2618	2507	2665	2478	2583		1134.34	1236.9	1728.56	1068.16	1057.28	1390.5	4372.15	3081.92	4359.84	1953.49	4411.52	3563.5	2142.29	2915.57	2728.41	2138.31	2795.64	2338.94
AFUB_011730	1178	EDP56462	DS499594	3304168	3305719	-1	transcriptional elongation factor Iws1, putative	protein_coding		AFUB_011730	1940	2265	2403	1718	1872	1704	1226	1480	1228	2068	1228	1625	1746	1806	1983	1661	1409	1894		1776.13	2170.08	1974.21	1935.75	1802.58	1913.9	1196.22	1518.89	1389.18	1711.06	1496.92	1596.99	1878.67	2011.27	2158.14	1332.73	1589.61	1715.04
AFUB_011740	1179	EDP56463	DS499594	3306145	3306478	1	hypothetical protein	protein_coding		AFUB_011740	1401	1556	1577	1130	1346	1249	1286	1578	1252	1869	1183	1584	2024	1703	1639	1841	1025	1507		1282.66	1490.79	1295.6	1273.23	1296.08	1402.86	1254.76	1619.47	1416.33	1546.41	1442.06	1556.7	2177.8	1896.57	1783.75	1477.16	1156.39	1364.61
AFUB_011750	1180	EDP56464	DS499594	3306907	3308400	-1	nucleoporin, putative	protein_coding		AFUB_011750	2593	2503	2952	1975	2315	1907	1793	2360	2124	2907	1834	2291	3208	2672	2750	3262	2162	2971		2373.97	2398.1	2425.25	2225.33	2229.15	2141.91	1749.45	2422.02	2402.78	2405.25	2235.62	2251.51	3451.77	2975.7	2992.88	2617.32	2439.14	2690.28
AFUB_011760	1181	EDP56465	DS499594	3309223	3309824	1	NADH-ubiquinone oxidoreductase 19 kDa subunit, putative	protein_coding		AFUB_011760	1547	1682	1875	1297	1339	1436	1587	2430	2092	2184	1646	2106	2394	2618	2483	2269	1859	2514		1416.33	1611.51	1540.43	1461.39	1289.34	1612.89	1548.45	2493.86	2366.58	1807.04	2006.45	2069.7	2575.91	2915.57	2702.3	1820.57	2097.3	2276.46
AFUB_011770	1182	EDP56466	DS499594	3310281	3311700	-1	Acyl CoA binding protein, putative	protein_coding		AFUB_011770	61	67	69	44	56	47	121	155	158	195	87	161	185	143	178	211	146	224		55.8474	64.1921	56.6877	49.5769	53.9232	52.7896	118.061	159.073	178.738	161.343	106.052	158.225	199.058	159.254	193.721	169.299	164.715	202.835
AFUB_011780	1183	EDP56467	DS499594	3312446	3314162	-1	GABA permease, putative	protein_coding		AFUB_011780	75	59	60	46	78	51	104	193	210	232	85	126	147	115	110	185	128	143		68.6648	56.5274	49.2936	51.8304	75.1073	57.2824	101.474	198.072	237.563	191.957	103.614	123.828	158.17	128.071	119.715	148.438	144.408	129.488
AFUB_011790	1184	EDP56468	DS499594	3315215	3315996	1	hypothetical protein	protein_coding		AFUB_011790	4	1	1	4	1	4	9	17	13	7	0	1	4	3	3	6	5	3		3.66212	0.958092	0.82156	4.50699	0.962915	4.49273	8.78138	17.4467	14.7063	5.79179	0	0.982763	4.30395	3.34099	3.26496	4.8142	5.64093	2.71654
AFUB_011800	1185	EDP56469	DS499594	3316871	3321471	-1	jumonji family transcription factor, putative	protein_coding		AFUB_011800	1594	1886	2060	1118	1426	1142	1465	1226	1138	1622	1081	1479	903	935	1050	1421	1071	1317		1459.36	1806.96	1692.41	1259.7	1373.12	1282.68	1429.41	1258.22	1287.36	1342.04	1317.73	1453.51	971.617	1041.27	1142.73	1140.16	1208.29	1192.56
AFUB_011810	1186	EDP56470	DS499594	3324105	3326752	-1	carnitine acetyl transferase	protein_coding		AFUB_011810	1695	1646	1936	1318	1639	1366	1619	1438	1350	1475	1168	1452	1159	1141	1242	1782	1331	1624		1551.82	1577.02	1590.54	1485.05	1578.22	1534.27	1579.67	1475.79	1527.19	1220.41	1423.78	1426.97	1247.07	1270.69	1351.69	1429.82	1501.61	1470.55
AFUB_011820	1187	EDP56471	DS499594	3328697	3329768	-1	SCP-like extracellular protein, putative	protein_coding		AFUB_011820	1723	1733	2265	1302	1527	1403	1652	2146	2597	2371	2026	2487	2664	2539	2494	4982	3445	5117		1577.46	1660.37	1860.83	1467.03	1470.37	1575.83	1611.87	2202.4	2937.86	1961.76	2469.67	2444.13	2866.43	2827.59	2714.27	3997.39	3886.6	4633.51
AFUB_011830	1188	EDP56472	DS499594	3330542	3330715	1	hypothetical protein	protein_coding		AFUB_011830	0	0	2	0	0	1	2	1	0	1	0	0	1	0	2	2	1	0		0	0	1.64312	0	0	1.12318	1.95142	1.02628	0	0.827399	0	0	1.07599	0	2.17664	1.60473	1.12819	0
AFUB_011840	1189	EDP56473	DS499594	3332793	3335307	-1	DUF255 domain protein	protein_coding		AFUB_011840	1000	991	1170	729	984	768	1079	1006	879	922	812	935	520	554	563	1081	896	1026		915.53	949.469	961.226	821.4	947.508	862.605	1052.79	1032.44	994.37	762.862	989.818	918.884	559.514	616.969	612.723	867.358	1010.85	929.056
AFUB_011850	1190	EDP56474	DS499594	3335827	3337172	-1	WD repeat protein	protein_coding		AFUB_011850	2691	2032	2279	2493	2416	2018	1869	1474	1279	2393	1404	1685	1530	1144	1219	2156	1346	1430		2463.69	1946.84	1872.34	2808.98	2326.4	2266.58	1823.6	1512.74	1446.87	1979.97	1711.46	1655.96	1646.26	1274.03	1326.66	1729.9	1518.54	1294.88
AFUB_011860	1191	EDP56475	DS499594	3337535	3339657	1	G2/M phase checkpoint control protein Sum2, putative	protein_coding		AFUB_011860	4078	3685	3820	4054	4242	3062	2751	2369	2134	4419	2458	2775	3237	3375	3171	5620	3711	4554		3733.53	3530.57	3138.36	4567.84	4084.68	3439.19	2684.18	2431.26	2414.09	3656.28	2996.27	2727.17	3482.97	3758.61	3451.06	4509.3	4186.7	4123.7
AFUB_011870	1192	EDP56476	DS499594	3340780	3342190	1	conserved hypothetical protein	protein_coding		AFUB_011870	23	50	27	32	38	34	29	38	35	59	38	57	16	22	28	55	51	48		21.0572	47.9046	22.1821	36.0559	36.5908	38.1882	28.2956	38.9986	39.5938	48.8165	46.3215	56.0175	17.2158	24.5006	30.4729	44.1301	57.5375	43.4646
AFUB_011880	1193	EDP56477	DS499594	3342928	3344541	1	salicylate hydroxylase, putative	protein_coding		AFUB_011880	37	24	41	36	45	35	72	26	15	10	11	13	14	14	25	19	11	14		33.8746	22.9942	33.684	40.5629	43.3312	39.3114	70.2511	26.6833	16.9688	8.27399	13.4089	12.7759	15.0638	15.5913	27.208	15.245	12.41	12.6772
AFUB_011890	1194	EDP56478	DS499594	3345420	3346144	-1	hypothetical protein	protein_coding		AFUB_011890	1	1	0	1	2	1	0	0	0	0	0	0	0	0	0	0	0	0		0.91553	0.958092	0	1.12675	1.92583	1.12318	0	0	0	0	0	0	0	0	0	0	0	0
AFUB_011900	1195	EDP56479	DS499594	3346277	3346967	-1	hypothetical protein	protein_coding		AFUB_011900	5	5	6	4	10	7	5	0	0	0	0	2	0	0	2	1	1	0		4.57765	4.79046	4.92936	4.50699	9.62915	7.86229	4.87855	0	0	0	0	1.96553	0	0	2.17664	0.802366	1.12819	0
AFUB_011910	1196	EDP56480	DS499594	3347776	3348756	-1	isoflavone reductase family protein CipA, putative	protein_coding		AFUB_011910	31	41	49	51	61	51	26	52	36	71	43	53	55	68	55	129	70	108		28.3814	39.2818	40.2565	57.4642	58.7378	57.2824	25.3684	53.3665	40.7251	58.7453	52.4165	52.0865	59.1793	75.729	59.8575	103.505	78.973	97.7953
AFUB_011920	1197	EDP56481	DS499594	3349151	3350901	-1	conserved hypothetical protein	protein_coding		AFUB_011920	182	181	166	138	159	156	183	192	146	216	100	160	270	240	297	312	232	272		166.627	173.415	136.379	155.491	153.103	175.217	178.555	197.046	165.163	178.718	121.899	157.242	290.517	267.279	323.231	250.338	261.739	246.299
AFUB_011930	1198	EDP56482	DS499594	3351525	3352477	1	oxidoreductase CipA-like, putative	protein_coding		AFUB_011930	175	138	164	153	187	132	169	126	113	190	129	125	93	119	89	186	114	147		160.218	132.217	134.736	172.393	180.065	148.26	164.895	129.311	127.831	157.206	157.249	122.845	100.067	132.526	96.8604	149.24	128.613	133.11
AFUB_011940	1199	EDP56483	DS499594	3352621	3353058	-1	conserved hypothetical protein	protein_coding		AFUB_011940	80	57	72	114	110	61	68	17	16	21	17	32	22	28	29	48	19	29		73.2424	54.6112	59.1523	128.449	105.921	68.5142	66.3482	17.4467	18.1	17.3754	20.7228	31.4484	23.6717	31.1825	31.5612	38.5136	21.4355	26.2599
AFUB_011950	1200	EDP56484	DS499594	3354089	3356074	-1	nuclear RNA binding protein, putative	protein_coding		AFUB_011950	305	284	337	138	220	173	254	437	429	562	350	457	451	371	425	782	478	568		279.237	272.098	276.866	155.491	211.841	194.311	247.83	448.484	485.307	464.998	426.646	449.123	485.27	413.169	462.535	627.45	539.273	514.331
AFUB_011960	1201	EDP56485	DS499594	3357378	3359160	-1	sexual development activator VeA	protein_coding		AFUB_011960	3170	3614	4247	2322	3121	2689	1807	2466	2347	3223	2323	2903	1875	1566	1687	2928	2170	3184		2902.23	3462.54	3489.17	2616.31	3005.26	3020.24	1763.11	2530.8	2655.05	2666.71	2831.71	2852.96	2017.48	1743.99	1835.99	2349.33	2448.16	2883.15
AFUB_011970	1202	EDP56486	DS499594	3359618	3360222	1	hypothetical protein	protein_coding		AFUB_011970	0	1	0	0	0	1	0	0	1	0	1	0	0	0	1	0	1	2		0	0.958092	0	0	0	1.12318	0	0	1.13125	0	1.21899	0	0	0	1.08832	0	1.12819	1.81102
AFUB_011980	1203	EDP56487	DS499594	3364032	3365081	-1	isoflavone reductase family protein	protein_coding		AFUB_011980	22	39	43	35	37	32	73	105	100	137	81	109	46	38	52	53	55	57		20.1417	37.3656	35.3271	39.4362	35.6278	35.9419	71.2268	107.759	113.125	113.354	98.738	107.121	49.4954	42.3192	56.5926	42.5254	62.0502	51.6142
AFUB_011990	1204	EDP56488	DS499594	3365731	3367835	1	DNA repair protein (Rad57), putative	protein_coding		AFUB_011990	328	334	318	206	250	228	318	364	285	367	214	291	615	538	527	505	341	451		300.294	320.003	261.256	232.11	240.729	256.086	310.275	373.566	322.407	303.655	260.863	285.984	661.732	599.15	573.544	405.195	384.711	408.386
AFUB_012000	1205	EDP56489	DS499594	3368508	3369981	-1	oleate delta-12 desaturase	protein_coding		AFUB_012000	1840	1822	2196	1348	1483	1403	3221	3232	3206	2921	2745	3450	2192	2429	2244	5432	4282	5045		1684.58	1745.64	1804.15	1518.86	1428	1575.83	3142.76	3316.93	3626.79	2416.83	3346.12	3390.53	2358.57	2705.08	2442.19	4358.45	4830.89	4568.31
AFUB_012010	1206	EDP56490	DS499594	3372754	3377274	-1	TMEM1 family protein, putative	protein_coding		AFUB_012010	721	701	834	465	716	475	776	826	728	935	598	722	758	740	717	1123	696	1042		660.097	671.622	685.181	523.938	689.447	533.512	757.15	847.707	823.551	773.618	728.954	709.555	815.599	824.11	780.324	901.057	785.217	943.544
AFUB_012020	1207	EDP56491	DS499594	3377899	3382234	-1	membrane-tethered transcription factor (SPT23), putative	protein_coding		AFUB_012020	3088	3682	3714	2989	3249	2561	2909	2210	1996	2823	1838	2536	2029	2098	2197	3790	2673	3584		2827.16	3527.69	3051.27	3367.85	3128.51	2876.47	2838.34	2268.08	2257.98	2335.75	2240.5	2492.29	2183.18	2336.46	2391.04	3040.97	3015.64	3245.36
AFUB_012030	1208	EDP56492	DS499594	3387025	3388202	1	endoglucanase, putative	protein_coding		AFUB_012030	654	813	768	571	595	552	534	2219	2548	2160	1792	2716	1017	1167	1079	2088	1636	2540		598.757	778.929	630.958	643.373	572.934	619.997	521.029	2277.31	2882.43	1787.18	2184.43	2669.19	1094.28	1299.64	1174.3	1675.34	1845.71	2300
AFUB_012040	1209	EDP56493	DS499594	3389178	3391283	1	RNA binding protein Ligatin/Tma64, putative	protein_coding		AFUB_012040	1052	1035	1182	743	1031	840	953	750	636	1598	800	1000	753	600	667	840	615	704		963.138	991.625	971.084	837.174	992.765	943.474	929.851	769.709	719.476	1322.18	975.19	982.763	810.219	668.197	725.908	673.987	693.834	637.481
AFUB_012050	1210	EDP56494	DS499594	3391969	3392181	1	hypothetical protein	protein_coding		AFUB_012050	119	114	157	70	102	94	108	243	228	158	134	193	227	231	224	199	158	170		108.948	109.222	128.985	78.8724	98.2173	105.579	105.377	249.386	257.925	130.729	163.344	189.673	244.249	257.256	243.783	159.671	178.253	153.937
AFUB_012060	1211	EDP56495	DS499594	3392502	3393753	-1	RNA-binding La domain protein	protein_coding		AFUB_012060	9091	9875	11284	7371	8583	7614	5748	6651	5447	9761	6462	7930	9807	7808	8001	7693	5763	7281		8323.09	9461.16	9270.49	8305.26	8264.7	8551.92	5608.38	6825.78	6161.93	8076.24	7877.1	7793.31	10552.2	8695.47	8707.64	6172.6	6501.73	6593.03
AFUB_012070	1212	EDP56496	DS499594	3395264	3397500	1	chitin synthase D	protein_coding		AFUB_012070	102	70	77	51	82	51	69	43	52	74	46	57	51	22	28	106	54	69		93.3841	67.0664	63.2601	57.4642	78.959	57.2824	67.3239	44.13	58.8251	61.2275	56.0734	56.0175	54.8754	24.5006	30.4729	85.0508	60.922	62.4803
AFUB_012080	1213	EDP56497	DS499594	3399241	3401598	1	Hsp70 chaperone Hsp88	protein_coding		AFUB_012080	21834	24963	28810	16401	18890	17029	16556	15637	14956	23438	14678	17011	19576	18252	17951	12612	10351	12046		19989.7	23916.8	23669.2	18479.8	18189.5	19126.7	16153.8	16047.9	16919	19392.6	17892.3	16717.8	21063.5	20326.6	19536.4	10119.4	11677.8	10907.8
AFUB_012090	1214	EDP56498	DS499594	3403291	3405132	1	MFS toxin efflux pump (AflT), putative	protein_coding		AFUB_012090	1688	1966	1711	1856	1916	1462	2944	923	791	1235	1006	1167	766	737	710	744	436	837		1545.42	1883.61	1405.69	2091.25	1844.94	1642.09	2872.49	947.256	894.82	1021.84	1226.3	1146.88	824.207	820.769	772.706	596.96	491.889	757.914
AFUB_012100	1215	EDP56499	DS499594	3406807	3407821	1	mannosylphosphate transferase (Mnn4), putative	protein_coding		AFUB_012100	1336	1165	1233	896	1084	939	2100	1821	1391	2119	1196	1632	969	903	793	1148	790	961		1223.15	1116.18	1012.98	1009.57	1043.8	1054.67	2048.99	1868.85	1573.57	1753.26	1457.91	1603.87	1042.63	1005.64	863.037	921.116	891.267	870.197
AFUB_012110	1216	EDP56500	DS499594	3408486	3409511	1	zinc metalloproteinase, putative	protein_coding		AFUB_012110	402	350	424	295	330	283	520	539	527	416	282	325	717	839	746	267	240	250		368.043	335.332	348.342	332.391	317.762	317.861	507.369	553.164	596.17	344.198	343.754	319.398	771.483	934.362	811.886	214.232	270.765	226.378
AFUB_012120	1217	EDP56501	DS499594	3409627	3411069	-1	3-ketoacyl-CoA ketothiolase (Kat1), putative	protein_coding		AFUB_012120	230	255	309	269	289	226	533	371	311	409	284	355	221	255	255	359	331	393		210.572	244.313	253.862	303.095	278.282	253.84	520.053	380.75	351.819	338.406	346.192	348.881	237.793	283.984	277.521	288.049	373.429	355.866
AFUB_012130	1218	EDP56502	DS499594	3411740	3412668	-1	conserved hypothetical protein	protein_coding		AFUB_012130	2678	1964	2138	2649	2620	2245	3087	1811	1445	1245	1122	1441	1349	1429	1396	1912	1296	1821		2451.79	1881.69	1756.5	2984.76	2522.84	2521.55	3012.01	1858.59	1634.66	1030.11	1367.7	1416.16	1451.51	1591.42	1519.29	1534.12	1462.13	1648.94
AFUB_012140	1219	EDP56503	DS499594	3413238	3414694	1	conserved hypothetical protein	protein_coding		AFUB_012140	409	325	429	404	404	359	411	357	373	809	476	551	340	377	393	836	624	778		374.452	311.38	352.449	455.206	389.017	403.223	401.016	366.382	421.957	669.366	580.238	541.503	365.836	419.851	427.709	670.778	703.988	704.489
AFUB_012150	1220	EDP56504	DS499594	3415310	3418886	-1	Rho GTPase activator Rga, putative	protein_coding		AFUB_012150	625	688	883	454	604	514	612	607	553	920	543	750	582	515	582	1476	976	1336		572.207	659.167	725.438	511.544	581.6	577.316	597.134	622.951	625.582	761.207	661.91	737.072	626.225	573.536	633.401	1184.29	1101.11	1209.76
AFUB_012160	1221	EDP56505	DS499594	3421087	3425434	-1	ABC multidrug transporter Mdr4	protein_coding		AFUB_012160	7578	6220	8862	3927	5800	4135	4911	5581	5222	10257	6127	6300	4422	3345	2931	3545	1989	2002		6937.89	5959.33	7280.67	4424.74	5584.9	4644.36	4791.71	5727.66	5907.4	8486.63	7468.74	6191.41	4758.02	3725.2	3189.86	2844.39	2243.96	1812.84
[truncated: 8,888 more rows]
[truncated: 59 more columns]

## Sheet: Key to DESeq2 Output
aspFumA1163 - Aspergillis fumigatus A1163 - using gene annotation from CADRE/Ensembl Fungi v44
Genome: JCVI, INSDC Assembly GCA_000150145.1, Apr 2008
Headers:						fc	log2fc
gene_id						64	6
Gene name	Gene name from Ensembl Fungi v44 Biomart					32	5
[truncated: 29 more rows]
